# Supplementary material for: Exploration of microRNAs and their targets engaging in the resistance interaction between wheat and stripe rust
Source: Front Plant Sci. 2015 Jun 30;6:469. doi: 10.3389/fpls.2015.00469 (PMC4485317; doi:10.3389/fpls.2015.00469)
Supplement: Supplementary file 1 [file Table1.XLS]

## Sheet: Sheet1
Supplemental Table 1. The primer sequences for northern blot and quantitative real time PCR of candidate miRNAs and target genes
miRNA Names	Sequences	Probes
PC-518	TTAAATTAACTGATAGGATGG	CCATCCTATCAGTTAATTTAA
PC-383	ACATAGAGTTCAATGAAGACCAAG	CTTGGTCTTCATTGAACTCTATGT
PC-399	TGTTTGTAGTCGGATCGTCAA	TTGACGATCCGACTACAAACA
PC-160	AACAAGTGACTACGTACGGAGCAA	TTGCTCCGTACGTAGTCACTTGTT
PC-28	AATTTAACCCACGAGACCGACTGC	GCAGTCGGTCTCGTGGGTTAAATT
PC-167	TAAATTAACTGATGGGATGGG	CCCATCCCATCAGTTAATTTA
PC-121	GTTTGATTGTTTAATAGTAGTGGA	TCCACTACTATTAAACAATCAAAC
PC-396	ATAATGTAAGACGCTTTTTGACAC	GTGTCAAAAAGCGTCTTACATTAT
PC-304	AAAAGGCTTATATTTAGGAACGGA	TCCGTTCCTAAATATAAGCCTTTT
PC-284	TGCTTTAAGGGTTGGATTTGAGGG	CCCTCAAATCCAACCCTTAAAGCA
PC-66	AAATGGACTACAACATACAGATGT	ACATCTGTATGTTGTAGTCCATTT
PC-7	AAATGGATGTATCTAGACGTG	CACGTCTAGATACATCCATTT
miRNA Names	Reverse Transcription Primers	Real Time Forward Primers	Real Time Reverse Primers
tae-miR164	GTCGTATCCAGTGCAGGGTCCGAGGTATTCGCACTGGATACGACTGCACGTGC	CGCGATGGAGAAGCAGGGC	CAGTGCAGGGTCCGAGGT
tae-miR1136-p3	GTCGTATCCAGTGCAGGGTCCGAGGTATTCGCACTGGATACGACCTCCGTTTC	CGCGATGCGACGAGTAATTTG	CAGTGCAGGGTCCGAGGT
PC-162	GTCGTATCCAGTGCAGGGTCCGAGGTATTCGCACTGGATACGACATCCATTTC	CGCGAGAATTACTCGTCGC	CAGTGCAGGGTCCGAGGT
PC-277	GTCGTATCCAGTGCAGGGTCCGAGGTATTCGCACTGGATACGACTCCCCTAAC	CGCGAACCAAAATACTTGTAG	CAGTGCAGGGTCCGAGGT
PC-328	GTCGTATCCAGTGCAGGGTCCGAGGTATTCGCACTGGATACGACGTGCTTAT	CGCGAAGAAGAACTAACCCA	CAGTGCAGGGTCCGAGGT
PC-490	GTCGTATCCAGTGCAGGGTCCGAGGTATTCGCACTGGATACGACTCCGTATG	CGCGATTCAAATGGACTGGC	CAGTGCAGGGTCCGAGGT
Target Names	Real Time Forward Primers	Real Time Reverse Primers
Unigene8858	CGCCCTTGTCCTGCTTCT	CGCCTGCCAGTCGTATCTC
Unigene8446	GCTGAAGAAGCCTGCAAGAC	CACCTGACATCCACCACCTC
Unigene148631	ACTTCGTTGTCTTTGAGC	TTCGTTTTATGATGACTACCTC
Unigene27318	ACCCGCAATAGCCGATAAGG	TTGACGGATGGAAGTTCAGA
Unigene53415	ATGAGGGAGTCGTCTTGGTG	CATCTGAAGTTTGGTCGTTT
Unigene130584	TGTCGGATGAACATAGCCAGTG	AAGGTGCTGTCTTCCTGAAAATC
