# Supplementary material for: Exploration of microRNAs and their targets engaging in the resistance interaction between wheat and stripe rust
Source: Front Plant Sci. 2015 Jun 30;6:469. doi: 10.3389/fpls.2015.00469 (PMC4485317; doi:10.3389/fpls.2015.00469)
Supplement: Supplementary file 2 [file Table2.XLS]

## Sheet: Table 6
Supplemental Table 2. Profile of known Triticum aestivum microRNAs (miRBase 18.0)a.
Pre-miRNA ID	Pre-miRNA name	Pre-miRNA arm	miR_nameb	Sequenced Sequence	length	miRBase reported sequence	Sequence in miRbase	Pre-miRNA sequence	genomeID	strand	start	end	Seondary Structure	dG	CG%	MFEI	raw_AT-I	raw_AT-M	norm_AT-I	norm_AT-M
1	tae-MIR156	5'	tae-miR156_R-1	TGACAGAAGAGAGGGAGCAC	20	TGACAGAAGAGAGTGAGCACA	Yes-1										604633	1003953	674621	720840
2	tae-MIR159a	3'	tae-miR159a_R-4	TTTGGATTGAAGGGAGC	17	TTTGGATTGAAGGGAGCTCTG	Yes-1	gtggagctcctatcattccaatgaagggtctaccggaagggtttgtgcagctgctcgttcatggttcccactatcctatctccatagaaaacgaggagagaggcctgtggtttgcatgaccgaggagccgcttcgatccctcgctgaccgctgTTTGGATTGAAGGGAGCTCTGcat	CA731881	+	249	441	(((..(((.(..(((((((..(((.(((((...((((((...((..((((.(((.((.(((.((((.(((((....((((...(((.(((((...........))))).)))...))))....))))).)))).))).))..))).))))))..)))).))..))))).)))..)))))))..).)))..)))	-87.3	52.8	0.9	338792	518701	378008	372428
3	tae-MIR159b	3'	tae-miR159b_R-4	TTTGGATTGAAGGGAGC	17	TTTGGATTGAAGGGAGCTCTG	Yes-1	gagctcctttcggtccaaaaaggggtgttgctgtgggtcgattgagctgctgggtcatggatcccgttagcctactccatgttcatcattcagctcgagatctgaaagaaactactccaatttatactaatagtatgtgtgtagataggaaaatgatggagtactcgttgttgggataggcttatggcttgcatgccccaggagctgcatcaaccctacatggaccctcTTTGGATTGAAGGGAGCTCTGcatct	CA484819	+	219	487	.....(((.(..(((((((((((..(((((..(((((.(((..(((((((.(((..((((.(((((.((((....((((.((((((..(((..((((((((((((........))))..........(((.((((((((...........)))))))).)))..))))))))..((.....)))))..)))))).))))....)))).))))).))))..))).)))).)))..)))))))))))))..)))))))))))..).)))..	-110.2	47.2	0.9	338792	518701	378008	372428
4	tae-MIR160	5'	tae-miR160	TGCCTGGCTCCCTGTATGCCA	21	TGCCTGGCTCCCTGTATGCCA	Yes-1	agaggtgaaaacaatgggataTGCCTGGCTCCCTGTATGCCActcgcgtagctgccaactccccaaaccttgcgttggctctaccgcggatggcgtgcgaggagccaagcatgaccgtctctctctctctctctctctctctctctct	CJ641547	+	388	531	(((((.((.....((((..(((((.(((((((..((((((((..(((((((..((((((..............)))))).))).))))..))))))))..))))))).))))).)))).....)))))))..............	-62.8	56.9	0.8	1	11	1.11575	7.89802
5	tae-MIR164	5'	tae-miR164	TGGAGAAGCAGGGCACGTGCA	21	TGGAGAAGCAGGGCACGTGCA	Yes-1	ggTGGAGAAGCAGGGCACGTGCAtccatttccagctcggcattcccggcgtccggccggccggctgccgcggccttgcctggctgggtagtgcgtcgctcgatccggccgtgcgccggcggccggcccttgcatgcatgtgcctttcttctccacc	CA704421	+	1	163	.......((((((((((.(((((((((((((.((......((.((((....((((((..(((((((...((((((.(((((......)))))))))))..(((....))))))))))..))))))..))))))...)).))))))))))))).))))))))))	-100.9	71.2	0.9	1945	3593	2170.14	2579.78
5	tae-MIR164	3'	tae-miR164-p3	CATGTGCCTTTCTTCTCCACC	21		no	ggTGGAGAAGCAGGGCACGTGCAtccatttccagctcggcattcccggcgtccggccggccggctgccgcggccttgcctggctgggtagtgcgtcgctcgatccggccgtgcgccggcggccggcccttgcatgcatgtgcctttcttctccacc	CA704421	+	1	163	.......((((((((((.(((((((((((((.((......((.((((....((((((..(((((((...((((((.(((((......)))))))))))..(((....))))))))))..))))))..))))))...)).))))))))))))).))))))))))	-100.9	71.2	0.9	0	2	0	1.436
6	tae-MIR167	5'	tae-miR167	TGAAGCTGCCAGCATGATCTA	21	TGAAGCTGCCAGCATGATCTA	Yes-1	ctgcccaagggaacgagTGAAGCTGCCAGCATGATCTAgctccgagtgatcaaacaagaaacgctgcggcagcctcacttcttcccgccgttgggcacaactacttct	CK209908	+	357	465	..((((((((((((..(((((.((((((.((((((((...........)))))............))))))))).)))))..)))))....)))))))...........	-43.8	55	0.7	238211	318852	265784	228936
7	tae-MIR167b	5'	tae-miR167b	TGAAGCTGACAGCATGATCTA	21	TGAAGCTGACAGCATGATCTA	Yes-1	ctgcccaagggaacgagTGAAGCTGACAGCATGATCTAtctccgagtgatcaaacaagaaacgctgcggcagcctcacttcttcccggcg	CK209889	+	362	451	..(((...(((((..(((((.((((...((((((((...........)))))............)))..)))).)))))..)))))))).	-32.4	55.6	0.6	15	39	16.7363	28.0021
8	tae-MIR171a	5'	tae-miR171a-p5	TGTTGGCTCGACTCACTCAGA	21		no	tggaatggtcactatgatgttggctcgactcactcagaccacgcctgccggccggccgtagccatgcatctgcatgcggtggtggctcTGATTGAGCCGTGCCAATATCtcagtgctctttcatgcatgc	CD910903	+	56	206	....((((....)).))...((((((..(.((((..(((((((((.((.((((.((((((((((((.(((....)))......(((((....))))).))).)))).))))).)))).)).)))))))))..)))))..))))))......	-63.4	58.9	0.7	3	3	3.34726	2.15401
8	tae-MIR171a	3'	tae-miR171a	TGATTGAGCCGTGCCAATATC	21	TGATTGAGCCGTGCCAATATC	Yes-1	tgagttaatcctgcgaggggagtgaacgcggtattggtgcggttcaatcagagagctggcgccccaggaggcaaggggttcctcccttcgaTTGAGCCGTGCCAATATCACGcggtttctcatgaatcgcatcctcct	BJ275219	-	329	466	...........(((((...(((....(((((((((((..((((((((((..((....((..((((.........))))..))...))..))))))))))..)))))))..))))....))).....))))).......	-60.1	56.5	0.8	88	153	98.1862	109.854
9	tae-MIR171b	5'	tae-miR171b-p5	CGGTATTGGTGCGGTTCAATC	21		no	tgagttaatcctgcgaggggagtgaacgcggtattggtgcggttcaatcagagagctggcgccccaggaggcaaggggttcctcccttcgaTTGAGCCGTGCCAATATCACGcggtttctcatgaatcgcatcctcct	BJ275219	-	329	466	...........(((((...(((....(((((((((((..((((((((((..((....((..((((.........))))..))...))..))))))))))..)))))))..))))....))).....))))).......	-60.1	56.5	0.8	3	4	3.34726	2.87201
10	tae-MIR395a	3'	tae-miR395a_L-1	TGAAGTGTTTGGGGGAACTC	20	GTGAAGTGTTTGGGGGAACTC	Yes-1	cttacagtgggttccttgcaagcacttcatgaggcattattaaaaatgccactGTGAAGTGTTTGGGGGAACTCttg	CV763592	+	90	169	..(((...(((((((...((((((((((((..((((((......))))))...))))))))))))..)))))))...)))	-35	45	1	15	21	16.7363	15.078
11	tae-MIR398	3'	tae-miR398	TGTGTTCTCAGGTCGCCCCCG	21	TGTGTTCTCAGGTCGCCCCCG	Yes-1	agacgcgaggaaattcctgcggggtcgaactgggaacacatgggatacgaaccgcttgattgaggagcgactcttatcaactcaTGTGTTCTCAGGTCGCCCCCGctggagcctcctcgc	TA109388_4565	+	60	179	....(((((((..((((.((((((.(((.((((((((((((((((((.((..(((((.......)))))..)).))))...)))))))))))))).))).)))))).))))..)))))))	-67.5	57.5	1	52	62	58.0191	44.5161
11	tae-MIR398	5'	tae-miR398-p5	AATTCCTGCGGGGTCGAACTG	21		no	agacgcgaggaaattcctgcggggtcgaactgggaacacatgggatacgaaccgcttgattgaggagcgactcttatcaactcaTGTGTTCTCAGGTCGCCCCCGctggagcctcctcgc	TA109388_4565	+	60	179	....(((((((..((((.((((((.(((.((((((((((((((((((.((..(((((.......)))))..)).))))...)))))))))))))).))).)))))).))))..)))))))	-67.5	57.5	1	23	20	25.6623	14.36
12	tae-MIR399	3'	tae-miR399_R-2	TGCCAAAGGAGAATTGC	17	TGCCAAAGGAGAATTGCCC	Yes-1	tcgtgtgtgaatcacagggcgcttctcccttggcacggtggcatgcatgtacatatgatggtggtagcctggtgagcgtgcggtgcagcttgctagcaagccgtgcgTGCCAAAGGAGAATTGCCC	TA93688_4565	+	77	202	...((((.....))))((((..((((((.((((((((...(((((((((..(((.....(((....)))..)))..))))).)))).(((((....)))))....)))))))).))))))..))))	-56.9	57.9	0.8	0	7	0	5.02601
13	tae-MIR408	3'	tae-miR408_L-1	TGCACTGCCTCTTCCCTGGC	20	CTGCACTGCCTCTTCCCTGGC	Yes-1	attttgtgagtggagaggggggaggagacagggatggagcagagcaagggatgaggcaagcaacaaaatttaccacctgattatgagaagagggagagagttgccagagcttctgttgctgttgttgctccctccCTGCACTGCCTCTTCCCTGGCtcccctcccaaatctctccctccccctctct	BE419354	+	48	234	...........((((((((((..(((((..((((.((....((((.(((((.((((((.((..((.((((........)))).)).....((((((.((((..(((((((....))).)))..)..)))).))))))))..)))))).))))).)))))).)))).....)))))..))))))))))	-85.9	54.5	0.8	0	3	0	2.15401
13	tae-MIR408	5'	tae-miR408-p5	CAGGGATGGAGCAGAGCAA	19		no	attttgtgagtggagaggggggaggagacagggatggagcagagcaagggatgaggcaagcaacaaaatttaccacctgattatgagaagagggagagagttgccagagcttctgttgctgttgttgctccctccCTGCACTGCCTCTTCCCTGGCtcccctcccaaatctctccctccccctctct	BE419354	+	48	234	...........((((((((((..(((((..((((.((....((((.(((((.((((((.((..((.((((........)))).)).....((((((.((((..(((((((....))).)))..)..)))).))))))))..)))))).))))).)))))).)))).....)))))..))))))))))	-85.9	54.5	0.8	20	27	22.315	19.3861
14	tae-MIR444	5'	tae-miRR444_L-4	TGCAGTTGCTGCCTCAAGCTT	21	TTGCTGCCTCAAGCTTGCTGC	Yes-1	gactcgagatatgcatgtggcggcaccgagcatgaggcaacaactgcattacttgcggggaaggcgcaagtaggacacctgcattacttgcaaacaaggcgcaaaattaatagaagatcaccatacttgtggctttcttgcaagtcatgcagTTGCTGCCTCAAGCTTGCTGCctccctttgccaaagctatcagaaaaaacataaagttctgttagtttccctaaactttaaaaacataaagttctgttagtttccctaaactttaaaacatgttctacaaaattgatctagaaatgattggcttactgtgctaatttaaagcaatataattactcgacaactgcatatgcacatgttagaagcaaggcagtagaatacttatgttttcatctactgg…	TA93849_4565	+	61	486	.....((..(((((((((((.((((.(((((.(((((((.(((((((((.((((((..(((((.((((((((((.....(((....((((....))))..))).........(.....).)).)))))))).)))))..)))))).))))))))).))))))).))))).)))).))..(((((.((((((.(((((...........))))).))))))............(((((((((.(((.((..(((((....))))).)).))).((((((((......((((.......)))).((((....((((.......))))............((((..(((....)))..))))..))))......)))))))).)))))))))........))…	-134.1	39.2	0.8	176	463	196.372	332.435
15	tae-MIR1117	5'	tae-miR1117_L+12R-13	AAAATGGGACCTTTAGTACCGGTT	24	TAGTACCGGTTCGTGGCACGAACC	Yes-1	gtttgaaaatgggaccttTAGTACCGGTTCGTGGCACGAACCgggactaaaggtcttcaaccccattagttccggttcgtgccacaaaccgcgactaaaagggaggagctttagtcgc	TA84773_4565	-	304	421	..(((((.......((((((((..(((((.((((((((((((((((((((.((.........)).)))))))))))))))))))).)))))..)))))).)).......)))))....	-54.8	51.7	0.9	74	112	82.5657	80.4162
15	tae-MIR1117	3'	tae-miR1117-p3	ACCGCGACTAAAAGGGAGGA	20		no	gtttgaaaatgggaccttTAGTACCGGTTCGTGGCACGAACCgggactaaaggtcttcaaccccattagttccggttcgtgccacaaaccgcgactaaaagggaggagctttagtcgc	TA84773_4565	-	304	421	..(((((.......((((((((..(((((.((((((((((((((((((((.((.........)).)))))))))))))))))))).)))))..)))))).)).......)))))....	-54.8	51.7	0.9	3	5	3.34726	3.59001
16	tae-MIR1118	5'	tae-miR1118-p5	AGCACGTGGATAGAGGAAGCACTA	24		Yes-2	gaagcacgtggatagaggaagCACTACATTATGGAATGGAGGGAgtatgttgtaggcaatgattgtttgccttgaagattttatagatcctgctctggtctttctgattttgtctgttccttttttttatgtttggttcg	TA66345_4565	+	863	1002	(((.(((((..(.(((((((.((..(((..((((((.((..((((((......((((((.......))))))....((((.....)))).))))))..)).)))).))..))).)))))))))..)..))))..).))).	-34.1	39.3	0.6	37	35	41.2828	25.1301
17	tae-MIR1120	3'	tae-miR1120_L-4	TCTTATATTATGGGACGGAGG	21	ACATTCTTATATTATGAGACGGAG	Yes	gcggccgcccgggcaggtactccctccgtcccataatataagaacatttttgacagtgtagtgtcaaaaACATTCTTATATTATGAGACGGAGggagtatttcccagctcctgaatcac	TA58471_4565	+	1	101	(((((((((((((((((((((((((((.(((((((((......))))))))).))))))))))))))))))))))))))).....................	-59.7	41.6	1.4	1371	2223	1529.7	1596.12
17	tae-MIR1120	5'	tae-miR1120-p5	CCGTCCCATAATATAAG	17		Yes-1	gcggccgcccgggcaggtactccctccgtcccataatataagaacatttttgacagtgtagtgtcaaaaACATTCTTATATTATGAGACGGAGggagtatttcccagctcctgaatcac	TA58471_4565	+	1	101	(((((((((((((((((((((((((((.(((((((((......))))))))).))))))))))))))))))))))))))).....................	-59.7	41.6	1.4	7	12	7.81026	8.61602
18	tae-MIR1121	5'	tae-miR1121-p5	ATGTACTCCCTCTGTAAAGAA	21		no	tatatatgtactccctctgtaaagaaatattagagtgtttagatcacttaAGTAGTGATCTAAACGCTCTTAtatttctttacggagggagtactgta	TA86223_4565	-	605	703	..((((.(((((((((((((((((((((((.(((((((((((((((((......))))))))))))))))).)))))))))))))))))))))))))))	-65	33.3	2	1	1	1.11575	0.718002
18	tae-MIR1121	3'	tae-miR1121-p3	ATATTTCTTTACGGAGGGAGT	21		Yes-2	tatatatgtactccctctgtaaagaaatattagagtgtttagatcacttaAGTAGTGATCTAAACGCTCTTAtatttctttacggagggagtactgta	TA86223_4565	-	605	703	..((((.(((((((((((((((((((((((.(((((((((((((((((......))))))))))))))))).)))))))))))))))))))))))))))	-65	33.3	2	5	7	5.57876	5.02601
19	tae-MIR1122	5'	tae-miR1122-p5	AAGACAAGAATTTTGGGACGGAGG	24		Yes-2	ataagtactccctctgttcctaaatactccctccgtcccaaaaattttggcttagatttgtctaaatacgtatgtatcaagtcatgttttagtatTAGATACATCCGTATCTAGActaatctaagacaagaattttgggacggagggagtataagtctttttagagattccactacaaactacatacggatgtatatagacatattttagagtgtagattcactcattttacttcgtatgtagtccatagtggaatctctaagaaggcatatatttaggaacagagggtgtacca	CJ654792	+	70	364	....((((.((((((((((((((((((((((((((((((((((.(((((.((((((((.(((((.(((((.(((((((.(((.((......))))).))))))).))))).))))).)))))))).))))).))))))))))))))))))))..(((((((((((((((((((((...((((((((((((.(((..((((.....))))(((((......)))))....)))))))))))))))...)))))))))))))))))))))......)))))))))))))).))))..	-157.9	35.3	1.5	1875	2521	2092.04	1810.08
20	tae-MIR1123	5'	tae-miR1123-p5	ATTCACAAATCACAAAGCATC	21		no	aaaaaaattatatgagaccaggtctcatataaatcaggtgagacccgccctgatgaatgacatgtggaattcacaaatcacaaagcatctaatctctccccccctgatttcaggtggggggtggggtggatgctttgtgatttgtgaatgacacgtgtcatccatcaggatgggtctcacctgctaaTCCGTGAGACCTGGTCTCATAGAattttttt	58423001	+	311	528	(((((((((.((((((((((((((((((......((((((((((((..(((((((.((((((((((.((((((((((((((((((((((((.((((((((((((((....)))).)))))).)))))))))))))))))))))))))))).)))))))))).)))))))..)))))))))))).......)))))))))))))))))).)))))))))	-154.2	45	1.6	28	39	31.2411	28.0021
20	tae-MIR1123	3'	tae-miR1123-p3	CTTTGTGATTTGTGAATGACACGT	24		Yes-2	aaaaaaattatatgagaccaggtctcatataaatcaggtgagacccgccctgatgaatgacatgtggaattcacaaatcacaaagcatctaatctctccccccctgatttcaggtggggggtggggtggatgctttgtgatttgtgaatgacacgtgtcatccatcaggatgggtctcacctgctaaTCCGTGAGACCTGGTCTCATAGAattttttt	58423001	+	311	528	(((((((((.((((((((((((((((((......((((((((((((..(((((((.((((((((((.((((((((((((((((((((((((.((((((((((((((....)))).)))))).)))))))))))))))))))))))))))).)))))))))).)))))))..)))))))))))).......)))))))))))))))))).)))))))))	-154.2	45	1.6	8	23	8.92602	16.514
21	tae-MIR1125	5'	tae-miR1125_L-4R+1	AACGAGACCAACTGCGGCGGG	21	AACCAACGAGACCAACTGCGGCGG	Yes-1	tttggccgtaaatttAACCAACGAGACCAACTGCGGCGGgaacaaaaattatatcgctgaattatatcaaaaatacgaattcagtagcataggttttgctcccgccacattcggtcttgttggttaaatttaccggtcaaa	TA102041_4565	+	251	391	((((((((((((((((((((((((((((...((.(((((((.(((((..(((...((((((((.(((.....)))..))))))))...)))..))))).))))))).))...))))))))))))))))))))).)))))))	-67.7	39.7	1.2	26	45	29.0096	32.3101
21	tae-MIR1125	3'	tae-miR1125-p3	TTCGGTCTTGTTGGTTAAATT	21		no	tttggccgtaaatttAACCAACGAGACCAACTGCGGCGGgaacaaaaattatatcgctgaattatatcaaaaatacgaattcagtagcataggttttgctcccgccacattcggtcttgttggttaaatttaccggtcaaa	TA102041_4565	+	251	391	((((((((((((((((((((((((((((...((.(((((((.(((((..(((...((((((((.(((.....)))..))))))))...)))..))))).))))))).))...))))))))))))))))))))).)))))))	-67.7	39.7	1.2	3	3	3.34726	2.15401
22	tae-MIR1127	5'	tae-miR1127_L+2	ACTCCTTCCGTTCGGAATTAC	21	TCCTTCCGTTCGGAATTAC	Yes-1	acattagatgtactcaactacTCCTTCCGTTCGGAATTACtcgtccaagaaataaatgtatctaaatgcattttagttgtagatacatccatttttatcatttttgtgacaagtaattccgaacggagggagtatattctaatgtggatc	TA85323_4565	+	929	1078	((((((((.(((......(((((((((((((((((((((((.((((((((((((((((((((((...((......))..)))))))))......))))..)))))).))).)))))))))))))))))))))))))))))))))).....	-63.8	34	1.2	2	5	2.2315	3.59001
22	tae-MIR1127	3'	tae-miR1127-p3	ACAAGTAATTCCGAACGGAGGGAG	24		no	acattagatgtactcaactacTCCTTCCGTTCGGAATTACtcgtccaagaaataaatgtatctaaatgcattttagttgtagatacatccatttttatcatttttgtgacaagtaattccgaacggagggagtatattctaatgtggatc	TA85323_4565	+	929	1078	((((((((.(((......(((((((((((((((((((((((.((((((((((((((((((((((...((......))..)))))))))......))))..)))))).))).)))))))))))))))))))))))))))))))))).....	-63.8	34	1.2	88	144	98.1862	103.392
23	tae-MIR1128	5'	tae-miR1128-p5	GATGTATCTAGAACTAAAATACAT	24		Yes-2	atatgagagcatgggtgagaggtgcttagtTACTACTCCCTCCGTCCGAAAatacttgtcatcaaaatgaataaaaaaggggatgtatctagaactaaaatacatctagatacatccccttctatccattttgatgacaactatttccggacggagggagtaattgcttcttctggcttggcgtttatgt	TA107706_4565	+	251	440	((((((..((.(..(..(((((.....(((...(((((((((((((((.(((((.((((((((((((((.(((...(((((((((((((((((...........))))))))))))))))).))).)))))))))))))).))))).)))))))))))))))...))).)))))..)..)))..))))))	-94.9	40	1.2	40	72	44.6301	51.6961
23	tae-MIR1128	3'	tae-miR1128-p3	AGAACTAAAATACATCTAGATACA	24		no	atatgagagcatgggtgagaggtgcttagtTACTACTCCCTCCGTCCGAAAatacttgtcatcaaaatgaataaaaaaggggatgtatctagaactaaaatacatctagatacatccccttctatccattttgatgacaactatttccggacggagggagtaattgcttcttctggcttggcgtttatgt	TA107706_4565	+	251	440	((((((..((.(..(..(((((.....(((...(((((((((((((((.(((((.((((((((((((((.(((...(((((((((((((((((...........))))))))))))))))).))).)))))))))))))).))))).)))))))))))))))...))).)))))..)..)))..))))))	-94.9	40	1.2	98	200	109.344	143.6
24	tae-MIR1130	5'	tae-miR1130_L-1R+2	CTCCGTCTCGTAATGTAAGACGTT	24	CCTCCGTCTCGTAATGTAAGACG	Yes-1	aaatgtcttatactcCCTCCGTCTCGTAATGTAAGACGtttttataagctatgttagtctgtaaaaaaaagtctttgcaaaaacgtcttacattatgggacggagtggtagtatttgcaacg	TA93293_4565	+	17	138	...(((...(((((((((((((((((((((((((((((((((.....((((...))))..(((((........))))).)))))))))))))))))))))))))).)).)))))..)))...	-52.2	35.2	1.2	1	3	1.11575	2.15401
24	tae-MIR1130	3'	tae-miR1130-p3	TCTTACATTATGGGACGGAG	20		no	aaatgtcttatactcCCTCCGTCTCGTAATGTAAGACGtttttataagctatgttagtctgtaaaaaaaagtctttgcaaaaacgtcttacattatgggacggagtggtagtatttgcaacg	TA93293_4565	+	17	138	...(((...(((((((((((((((((((((((((((((((((.....((((...))))..(((((........))))).)))))))))))))))))))))))))).)).)))))..)))...	-52.2	35.2	1.2	84	115	93.7232	82.5702
25	tae-MIR1131	5'	tae-miR1131_L-1R+3	AGTACCGGTTCGTGGCTAACCTTT	24	TAGTACCGGTTCGTGGCTAACC	Yes-1	catTAGTACCGGTTCGTGGCTAACCtttagcaccggttcgtgccaggaaccggtactaatgagggtggtggcaggatgttgtcagtctgggccccctcca	CD908217	+	351	450	(((((((((((((((.((((.((((.........))))...)))).)))))))))))))))..((.((.(((.((((.......))))..))).)).)).	-51	57	0.9	2	4	2.2315	2.87201
27	tae-MIR1133	5'	tae-miR1133-p5	CAAATGGATGTATCTAGCACTAAC	24		Yes-2	acttcttagtgatagtggtcaattacatCATATACTCCCTCCGTCCGAAAaagtttgtcccaagcttgttcctcaaatggatgtatctagcactaacttgatgctacatacattcatttgagggacacgctttttcggatggagggagtagtaattttgatatacacactgaagttgcta	TA102691_4565	+	42	221	(((((..((((......(((((((((......((((((((((((((((((((((..((.....))..(((((((((((((((((((.(((((.........))))).)))))))))))))))))))..)))))))))))))))))))))))))))..)))).....))))))))).....	-81.1	39.4	1.1	13	9	14.5048	6.46202
28	tae-MIR1134	5'	tae-miR1134-p5	TTGTTGTTGTTGTTGTCGT	19		no	ccacgcgtccggcattcttcttcttcttgttgttgttgttgtaatggatttggaggaggaggaggaggaggagctgctgttgatgctcctagtacaacaaataaggaggcggcggaggaggagCAACAACAACAAGAAGAAGAAGATttgggcttgaagctgcagctgcaacaacatgta	CD907538	+	1	180	......(((((....(((((((((((((((((((((((((.(((.....))).....................(((((((.....(((((.............))))))))))))......)))))))))))))))))))))))))..))))).((.(((....))).))..........	-58.8	48.9	0.7	3	4	3.34726	2.87201
28	tae-MIR1134	3'	tae-miR1134-p3_L-10R+9	AAGAAGAAGAAGATTTGGGCTTG	23	CAACAACAACAAGAAGAAGAAGAT	Yes-1	ccacgcgtccggcattcttcttcttcttgttgttgttgttgtaatggatttggaggaggaggaggaggaggagctgctgttgatgctcctagtacaacaaataaggaggcggcggaggaggagCAACAACAACAAGAAGAAGAAGATttgggcttgaagctgcagctgcaacaacatgta	CD907538	+	1	180	......(((((....(((((((((((((((((((((((((.(((.....))).....................(((((((.....(((((.............))))))))))))......)))))))))))))))))))))))))..))))).((.(((....))).))..........	-58.8	48.9	0.7	0	3	0	2.15401
29	tae-MIR1135	3'	tae-miR1135_L+1R-4	TCTGCGACAAGTAATTCCGAA	21	CTGCGACAAGTAATTCCGAACGGA	Yes-1	ctactccctccattcggaattacttgtctcggatatggatgtatctagaactaaaatacgtctagatacatctatttCTGCGACAAGTAATTCCGAACGGAgggagtag	TA100086_4565	+	451	559	(((((((((((.((((((((((((((((.((((.(((((((((((((((.(........)))))))))))))))).)))).)))))))))))))))).)))))))))))	-74.2	41.3	1.6	548	890	611.432	639.022
30	tae-MIR1136	5'	tae-miR1136-L-10R+10	ATGGATGTATCTAGATGTATTTTA	24	TTGTCGCAGGTATGGATGTATCTA	Yes-1	tactccctccgttccgaattacTTGTCGCAGGTATGGATGTATCTAgatgtattttagttctaaatacatccatttctgcgacgagtaatttgaaacggagggagta	BE591362	+	125	231	(((((((((((((.(((((((((((((((((..((((((((((.((((...........)))).))))))))))..))))))))))))))))).)))))))))))))	-69.8	40.2	1.6	112	163	124.964	117.034
30	tae-MIR1136	3'	tae-miR1136-p3	TGCGACGAGTAATTTGAAACGGAG	24		no	tactccctccgttccgaattacTTGTCGCAGGTATGGATGTATCTAgatgtattttagttctaaatacatccatttctgcgacgagtaatttgaaacggagggagta	BE591362	+	125	231	(((((((((((((.(((((((((((((((((..((((((((((.((((...........)))).))))))))))..))))))))))))))))).)))))))))))))	-69.8	40.2	1.6	98	173	109.344	124.214
31	tae-MIR1137	3'	tae-miR1137_L+5R-1	AAAGTTAGTACAAAGTTGAGTCAT	24	TAGTACAAAGTTGAGTCATC	Yes-1	cacgatgacgacgattacatagccttgtactccctccgttccaaaatggatgacccaagtttgtactaaagtTAGTACAAAGTTGAGTCATCtattctggaacggagggagtagtagtaatacaacgttgctagtgataaggaaaatc	TA73756_4565	-	464	611	...(((.......(((((.((((..((((((((((((((((((.((((((((((.(((.(((((((((....))))))))).))).)))))))))).))))))))))))))).(((....))).)))..))))))))).......)))	-71.1	41.2	1.2	38	74	42.3986	53.1321
32	tae-MIR1138	3'	tae-miR1138_L+13R-12	ATATATTTGTAGGAGCTTAGATGT	24	GCTTAGATGTGACATCCTTAAAA	Yes-1	atcttgtataggtctgtctaggacacatctaaatgtgacataactatgtcacatctaagctgatgtcaactctgtttgtggtctattttttttatcctagtttttttatttcttattgctacattatatatttgtaggaGCTTAGATGTGACATCCTTAAAAacatctagatgtgaattaaacaaactgatctt	DR733919	+	175	368	.........((((((((.(((..((((((((.((((....(((..((((((((((((((((..((.(((...(((.((((((...................................))))))..)))...)))))..))))))))))))))))..)))...)))).))))))))..))).)))....))))).	-50.634	30.4	0.9	27	19	30.1253	13.642
33	tae-MIR1139	5'	tae-miR1139_L-5R+7	AACATACACTAGTAACATACACAT	24	AGAGTAACATACACTAGTAACA	Yes-1	gccacagtggAGAGTAACATACACTAGTAACAtacacatatccctagaactatataactaccttcatagkggtagcaacataagtgtggtatcatgcaaagcttcatttattaggttatagactcatattgcattgggacatgtgatgttatagtaactagctaagttactcaaactacctctctcctcgatgttactattgaagttactcccact	BQ903908	-	421	636	.....(((((.(((((((...((.(((((((((.(((((.((((....(((((((..(((((........)))))........)))))))...((((((.......(((((......)))))......)))))).)))).)))))..(((..(((((((.....)))))))..)))..............))))))))).))..))))))))))))	-58.2	37	0.7	8	17	8.92602	12.206
34	tae-MIR1433	5'	tae-miR1433-p5	TAGCCAAGGATGATTTGCCTGTG	23		no	tgggggtaagaggccatcttcgatagccaaggatgatttgcctgtgaaactcccttggcagccgagctctctgccacagagagcggcgtccggcggttccatGGGCAAGTCACCCTGGGCTACCcgaagtacctcttaccacaccccat	TA108977_4565	+	27	175	(((((((((((((....(((((.(((((.(((.(((((((((..((.(((..((..(((.(((..((((((((...)))))))))))))).))..))).))..))))))))).))).)))))..)))))..)))))))))....)))).	-81.6	59.1	0.9	221	451	246.581	323.819
35	tae-MIR5084	3'	tae-miR5084_L-2R+2	ACAGTACTGCAGAGGATCCTAACC	24	ATACAGTACTGCAGAGGATCCTAA	Yes-1	aaaaaaggggtttagatcctctgcagtaccgtatggtgctgtagtatggataacatgtggggccaggtctcacctggcagtgactgtacaacatcATACAGTACTGCAGAGGATCCTAAccccttaaaa	139096360	+	61470	61598	....((((((((..(((((((((((((((.((((((((.((((.((((.....))))....((((((.....))))))........)))).)))))))).)))))))))))))))..))))))))....	-71.4	46.5	1.2	44	82	49.0931	58.8762
a	miRNA reported in miRbase
b	miR_name is the name of detected miRNA sequence
	L-n means the miRNA_seq (detected) is n base less than known rep_miRSeq in the left side;
	R-n means the miRNA_seq (detected) is n base less than known rep_miRSeq in the right side;
	L+n means the miRNA_seq (detected) is n base more than known rep_miRSeq in the left side;
	R+n means the miRNA_seq (detected) is n base more than known rep_miRSeq in the right side;
	2ss5TC13TA means 2 substitutin (ss), which are T->C at position 5 and T->A at position 13
c	same mature miRNA sequence in the same location of pre-miRNA and same -5p or -3p direction
d	newly detected -5p or -3p mature miRNA corresponding to reported pre-miRNA in miRBase
e	Different mature miRNA sequence in the same -5p or -3p direction with reported mature miRNA in miRBase but different location in pre-miRNA arm
