# Supplementary material for: Exploration of microRNAs and their targets engaging in the resistance interaction between wheat and stripe rust
Source: Front Plant Sci. 2015 Jun 30;6:469. doi: 10.3389/fpls.2015.00469 (PMC4485317; doi:10.3389/fpls.2015.00469)
Supplement: Supplementary file 3 [file Table3.XLS]

## Sheet: Table 7
Supplemental Table 3. Novel microRNAs originating from other plant pre-miRNAs and can be mapped to Triticum aestivum genomea
Pre-miRNA ID	Pre-miRNA name	Pre-miRNA arm	PN-miR_nameb	Sequenced sequence	length	miRbae reported_miRID	miRbae reported sequence	miRbase Reported	Pre-miRNA sequence	genomeID	strand	start	end	SS	dG	CG%	MFEI	raw_AT-I	raw_AT-M	norm_AT-I	norm_AT-M
1	PN-tae-MIR164a	5'	PN-tae-miR164a	TGGAGAAGCAGGGCACTTGCT	21	far-miR164a	TGGAGAAGCAGGGCACTTGCT	Yes-1	gctgctgttgctggcactgttattactgaagcTGGAGAAGCAGGGCACTTGCTcaagtgcggcggcgacggaggtgttcatggtggcctgga	CD929303	-	430	521	((..((((((((((((((............(((.....))).((((....)))).)))))..)))))))))..)).((((.((...))))))	-29.4	58.7	0.5	110	270	122.733	193.861
2	PN-tae-MIR171a	5'	PN-tae-miR171a	TGATTGAGCCGCGCCAATATC	21	bdi-MIR171a	TGATTGAGCCGCGCCAATATC	Yes-1	gaggtaggaagccgaccggaggaagggcttcccaagggggggaagctggTGATTGAGCCGCGCCAATATCTcacgcgcgccagtggaattaccggcctcagctgcctttgccgcggcagc	TA85739_4565	-	467	586	..(((.((...)).))).((((...((((((((......))))))))(((((((..(((((((...........)))))...))..)))))))..)))).((((((........))))))	-49	65	0.6	88	153	98.1862	109.854
3	PN-tae-MIR396h	3'	PN-tae-miR396g_R-3	TCCACAGGCTTTCTTGAA	18	osa-miR396g	TCCACAGGCTTTCTTGAACGG	Yes-1	ggaggaagacgacgtcgggggcgtggccaaggacattTCCACAGGCTCTCTTGAtcggttcttgcc	CK209519	-	528	593	(((((((..(((..((..(((...((((..(((....)))...)))))))..))))).))))).))	-19	60.6	0.5	564	1127	629.284	809.188
4	PN-tae-MIR399e	3'	PN-tae-miR399e	TGCCAAAGGAGAGTTGCCCTG	21	zma-miR399e	TGCCAAAGGAGAGTTGCCCTG	Yes-1	tccagtttcagggctcctctttattggcagggagcgtgtgaggccatgtagctccattcagcgctcTGCCAAAGGAGAGTTGCCCTGtaactg	TA110592_4565	-	525	617	..(((((.((((((..(((((..(((((((((.((..(((..((......))..)))...)).)))))))))..)))))..)))))).)))))	-51.4	54.8	1	47	107	52.4403	76.8262
5	PN-tae-MIR444b	3'	PN-tae-miR444b	TGCAGTTGCTGTCTCAAGCTT	21	hvu-miR444b	TGCAGTTGCTGTCTCAAGCTT	Yes-1	ggtggcaccaagcatgaggcgacaactgcattacttgcaaggaagttacaaaatctatgggtcatcataatcgtgactttcttgcaagttgTGCAGTTGCTGTCTCAAGCTTgctgactcc	BJ233977	+	198	318	((...((.(((((.((((((..((((((((..(((((((((((((((((......(((((....)))))...)))))))))))))))))..))))))))..)))))).))))).))...))	-60.7	46.3	1.1	176	463	196.372	332.435
6	PN-tae-MIR5048	5'	PN-tae-miR5048_L-2R+2	TTTGCAGGTTTTAGGTCTAAGT	22	hvu-miR5048	TATTTGCAGGTTTTAGGTCTAA	Yes-1	tctagcaatataTTTGCAGGTTTTAGGTCTAAGTgaaggatatcgatctctgttaatatattgtaaaccttcacaaattcccttgattattt	CJ629474	-	76	167	....((((((((((..((((..((..((((.......))))...))..))))..))))))))))............................	-16.4	30.4	0.6	28074	40418	31323.6	29020.2
7	PN-tae-MIR5368	3'	PN-tae-miR5368_L-2R+3	AGGGACAGTCTCAGGTAG	18	gma-MIR5368-p3	GGACAGTCTCAGGTAGACA	Yes-1	actgtttCCTGGGATTGGCTTTGGGCctttcctgcgcagcttaggtggaaggcgaagaaggcccccttccgggggggcccgagccatcagtgagataccactctggaagagctcggattctaaccttgtgtcagacccgcgggccaAGGGACAGTCTCAGGTAGacagt	13928184	-	117732	117900	(((((((((((((((((.((((((.((....(((((((....((((((((..(((....((((((((....))))))))....(((..((((......)))).)))......)))..)))).)))))))).)))......)).))))))..)))))))))).)))))))	-75.7	59.2	0.8	54	173	60.2506	124.214
8	PN-tae-MIR5368	5'	PN-tae-miR5368-p5	CCTGGGATTGGCTTTGGGC	19	gma-MIR5368-p5		No	actgtttCCTGGGATTGGCTTTGGGCctttcctgcgcagcttaggtggaaggcgaagaaggcccccttccgggggggcccgagccatcagtgagataccactctggaagagctcggattctaaccttgtgtcagacccgcgggccaAGGGACAGTCTCAGGTAGacagt	13928184	-	117732	117900	(((((((((((((((((.((((((.((....(((((((....((((((((..(((....((((((((....))))))))....(((..((((......)))).)))......)))..)))).)))))))).)))......)).))))))..)))))))))).)))))))	-75.7	59.2	0.8	4	16	4.46301	11.488
a, ftp://ftp.plantgdb.org/download/Genomes/TaGDB/TAbac175.bz2, ftp://ftp.tigr.org/pub/data/plantta/Triticum aestivum/Triticum aestivum release 2.fasta
b, PN-miR_name	is the name of detected miRNA sequence
	L-n means the miRNA_seq (detected) is n base less than known rep_miRSeq in the left side;
	R-n means the miRNA_seq (detected) is n base less than known rep_miRSeq in the right side;
	L+n means the miRNA_seq (detected) is n base more than known rep_miRSeq in the left side;
	R+n means the miRNA_seq (detected) is n base more than known rep_miRSeq in the right side;
	2ss5TC13TA means 2 substitutin (ss), which are T->C at position 5 and T->A at position 13
	PN means "potential novel"
