# Supplementary material for: Exploration of microRNAs and their targets engaging in the resistance interaction between wheat and stripe rust
Source: Front Plant Sci. 2015 Jun 30;6:469. doi: 10.3389/fpls.2015.00469 (PMC4485317; doi:10.3389/fpls.2015.00469)
Supplement: Supplementary file 4 [file Table4.XLS]

## Sheet: Table 8
Supplemental Table 4. Novel microRNAs originating from pre-miRNAs that cannot be mapped to the Triticum aestivum genomea, however, novel microRNAs were mapped to the genome and the extended sequences potentially form hairpins.
Pre-miRNA ID	Pre-miRNA name	Pre-miRNA arm	miR_nameb	miR_seq	length	miRbae reported_miRID	miRbae reported sequence	miRbase Reported	genome_seq	genomeID	strand	start	end	SS	dG	CG%	MFEI	raw_AT-I	raw_AT-M	norm_AT-I	norm_AT-M
1	PN-tae-MIR437	3'	PN-tae-miR437-p3	TATTTTGGAACGGATGGAGT	20	far-MIR437-p3		no	atatactccctccgttttaaaatagatgacctaactttgtactaactttatataaagttgggtcatcTATTTTGGAACGGATGGAGTaacagataa	gi|139096128|gb|AC200842.1|AC200842	-	107619	107878	...((((((.((((((..(((((((((((((((((((((((.........)))))))))))))))))))))))..)))))).))))))........	-51.5	32.3	1.7	4	4	4.46301	2.87201
2	PN-tae-MIR530	5'	PN-tae-miR530-5p_L+1	CTGCATTTGCACCTGCACCTA	21	osa-miR530-5p	TGCATTTGCACCTGCACCTA	yes	ngcgtgatatggCTGCATTTGCACCTGCACCTgcgacnaaanaacaaangaaacgctttttgtccccctcaagttgctangtgcagtgggncatgcagccgtaacacatg	CA655063	+	189	448	...(((.(((((((((((...(((.(((((..(((((......((((..((.....)).)))).........)))))...))))))))....))))))))))).)))...	-39.55	48.2	0.7	120	500	133.89	359.001
3	PN-tae-MIR806g-1	3'	PN-tae-miR806g-p3	ATTTTGAAACGGAGGGAGTA	20	osa-MIR806g-p3		no	tagtacttccttcatttcaaaatagatgatccaagtttacactaactttagtaatctATTTTGAAACGGAGGGAGTAgtc	TA102156_4565	-	1015	1233	...((((((((((.(((((((((((((.((..(((((......)))))..)).))))))))))))).))))))))))...	-31.7	32.5	1.2	1	1	1.11575	0.718002
4	PN-tae-MIR818c	3'	PN-tae-miR818c-p3	TTATATTATGGGACGGATG	19	osa-MIR818c-p3	TTATATTATGGGACGGatg	no	catattcccttcaTTTCATAATGTAAGACATTTTttggcactagtgtagtatcaaaaaacgtcTTATATTATGGGACGGATGgagt	EB513609	+	199	341	...(((((.(((.(..(((((((((((((.(((((((..((((...))))..))))))).)))))))))))))..).))).)))))	-34.8	33.7	1.2	0	1	0	0.718002
5	PN-tae-MIR818b-1	3'	PN-tae-miR818b-p3_L+2R-2_11ss6AG7AG8TA10TG11GA12TA13AG14CG15TG17TG20TA	TTATGGGACGAAGGGAGAAAA	21	osa-MIR818b-p3		no	atatactccctCCGTCCCATAATATAAGAGcattttttacactacaaaaaatgctcttataTTATGGGACCAAGGGAGTAGCa	CJ550576	-	557	815	...((((((((..(((((((((((((((((((((((((.......)))))))))))))))))))))))))..))))))))...	-49.6	36.1	1.7	1	0	1.11575	0
6	PN-tae-MIR818a-1	3'	PN-tae-miR818a-p3	CTTATATTATGGGACGGAAGG	21	osa-MIR818a-p3	CTTATATTATGGGACGGaagg	no	tttatctatatatactccctccgtcccataatagtgtagtgtcaaaaacgctCTTATATTATGGGACGGAAGGtgtcgttatgatttt	CK207825	-	1	211	...(((.(((...((.((.((((((((((((((....(((((.....)))))....)))))))))))))).)).))...))))))...	-33.5	36.4	1	1	0	1.11575	0
7	PN-tae-MIR1120	3'	PN-tae-miR1120-p3_13ss2CT4AT5AG7AG8CA9AC10TG11TG12CA13TG14TG15AG17AG	TTATGAGACGGAGGGTG	17	tae-MIR1120-p3		no	aagtactacctccgtcccataatataagaacctttttaaggttcttataTTATGAGACGGAGGGAGtaact	gi|86439725|gb|AM050679.1|AM050679	-	114724	114984	.((((((.((((((((.(((((((((((((((((...))))))))))))))))).)))))))).)))).))	-41.4	36.6	1.6	1	4	1.11575	2.87201
8	PN-tae-MIR1128	3'	PN-tae-miR1128-p3_L+1R-1_10ss2AT6GT7AG8CG9CG11AC13TG14TA15TG16AG	CTTTTTGGGACGGAGGTA	18	ssp-MIR1128-p3		no	taccctccgtcccaaaaagcttgtcttagatttatctagatacggatgtctaagataagCTTTTTGGGACGGAGGTAa	CA661137	+	1	232	...((((((((((((((((((((((((((((..((((......))))))))))))))))))))))))))))))))...	-51.6	41	1.6	0	1	0	0.718002
9	PN-tae-MIR1132-1	3'	PN-tae-miR1132-p3	CTTACATTATGGAACGGA	18	tae-MIR1132-p3		no	aactactccctccgtcccataatgtaagacgttttttcacacgtacactagtgtcaaaaaacgtCTTACATTATGGAACGGAgggagtatta	TA85040_4565	-	571	828	...((((((((((((.(((((((((((((((((((((.((((........)))).))))))))))))))))))))).))))))))))))...	-59.7	40.2	1.6	1	1	1.11575	0.718002
10	PN-tae-MIR1442	3'	PN-tae-miR1442-p3_L+44R+44R-22	TTATGGGATGAAGGGAGTTTAC	22	osa-MIR1442-p3		no	tgctactccctCCGTCCCATAATATAAGAGcattttttgtagtgtcaaaaccgctgtaaaaaccgctcttataTTATGGGATGGAGGGAGTATAT	TA75848_4565	+	770	1028	...((((((((((((((((((((((((((((..(((((..((((.......))))..)))))..))))))))))))))))))))))))))))...	-58.5	40	1.5	0	1	0	0.718002
11	PN-tae-MIR5067-2	3'	PN-tae-miR5067-p3_L+1R+9R-1_19ss2GC3GA4AG5TC6AG7GA8GC10GA11GC12GT14GA17-T18-A19-G20-C21-A22-C23-G24-G	TCAGCGACAACTAATATAGCACGG	24	bdi-MIR5067-p3		no	ACTCCCTCCGATCCATATTAtttgtcgttaaaattaatgtatctagtaaatacgtctagatacattcgttTCAGCGACAAGTAATATGAATTGGaggaat	CA604286	-	1	263	....((((((((.((((((((((((((((.(((..(((((((((((.........)))))))))))..))).)))))))))))))))).))))))))...	-49	33	1.5	1	1	1.11575	0.718002
12	PN-tae-MIR5139	3'	PN-tae-miR5139_L-1	AACCTGGCTCTGATACCA	18	rgl-miR5139	AAACCTGGCTCTGATACCA	yes	agaaagtggagaggagtcagaaatgagtagagaagagtgaactatggctcatcttaggggtcgtatcctacattcAACCTGGCTCTGATACCAtcttgta	gi|154937444|gb|AC207944.1|AC207944	-	71181	71438	...((((((...((((((((...(((((.(((...((....))....)))....(((((......))))).)))))..))))))))....))).)))...	-30	44	0.7	3	41	3.34726	29.4381
13	PN-tae-MIR5169	3'	PN-tae-miR5169-p3	TTCTATAAACTTGGTCAA	18	bdi-MIR5169-p3		no	tttgaccaagtttataaacaaaaatattaagatatgcaataacaaatgaacaacattagatttattattgaacggactttcacatcgtatagatttattatgataaatgtctatattattTTCTATAAACTTGGTCAAactttacgaagtttgacttcagtcaactctaatatgcagagtaaataaaaacggagggagta	gi|154937437|gb|AC207937.1|AC207937	+	4353	4610	((((((((((((((((....((((((.((((((((.((((((.((((............)))).)))))).............((((((.........))))))..)))))).)).)))))).))))))))))))))))((((..((((.....)))).....(((((.......)))))...........)))).....	-39.3	26.5	0.7	0	1	0	0.718002
14	PN-tae-MIR5181	5'	PN-tae-miR5181b-p5	TTATTATGGATCGGAGGGAGT	21	bdi-MIR5181b-p5		no	cacTTATTATGGATCGGAGGGAGTtcttcattctcgatagaacggacatactcgctccgtcccatagtaacat	BE470971	+	164	424	...(((((((((..(((((.((((..(((.((((....)))).)))...)))).)))))..)))))))))...	-29.1	45.2	0.9	4	3	4.46301	2.15401
a, ftp://ftp.plantgdb.org/download/Genomes/TaGDB/TAbac175.bz2, ftp://ftp.tigr.org/pub/data/plantta/Triticum aestivum/Triticum aestivum release 2.fasta
b, PN-miR_name	is the name of detected miRNA sequence
	L-n means the miRNA_seq (detected) is n base less than known rep_miRSeq in the left side;
	R-n means the miRNA_seq (detected) is n base less than known rep_miRSeq in the right side;
	L+n means the miRNA_seq (detected) is n base more than known rep_miRSeq in the left side;
	R+n means the miRNA_seq (detected) is n base more than known rep_miRSeq in the right side;
	2ss5TC13TA means 2 substitutin (ss), which are T->C at position 5 and T->A at position 13
	PN means "potential novel"
