# Supplementary material for: Exploration of microRNAs and their targets engaging in the resistance interaction between wheat and stripe rust
Source: Front Plant Sci. 2015 Jun 30;6:469. doi: 10.3389/fpls.2015.00469 (PMC4485317; doi:10.3389/fpls.2015.00469)
Supplement: Supplementary file 5 [file Table5.XLS]

## Sheet: Table 10
Supplemental Table 5. Potential novel wheat miRNAs.
miR_name	miR_seq	length	raw_AT-I	raw_AT-M	norm_AT-I	norm_AT-M	genomeID	strand	start	end	genome_seq	SS	dG	CG%	MFEI
PC-1	ATTGTAGGACATGACCACGCAGAC	24	8	11	8.92602	7.89802	gi|110277842|gb|DQ767612.1|DQ767612	+	12353	12616	attgtctggtatgctgtgtgttatgcttaccatcaatgcatgctatgATTGTAGGACATGACCACGCAGACgcaagatctt	...((((.((...(((((((((((((((((.((((..........)))).))))).))))).)))))))..)).))))...	-25.8	43.2	0.7
PC-2	ACTTGGTTTGATTGAGGACGAG	22	0	3	0	2.15401	gi|110277843|gb|DQ767613.1|DQ767613	-	35563	35824	cttggtgtagaggcgctcgttcttattcttggcgccgtagtcgttgtcgttcttgggcttgagcaaaagcgACTTGGTTTGATTGAGGACGAGgtagatgctcatcgaa	.((((((.((..((.((((((((((.((.....((((.(((((((...((((........))))...)))))))))))..)).)))))))))))).....)))))))).	-39.7	50.5	0.7
PC-3	TGAAGTTTGGACATTCGAGGA	21	3	5	3.34726	3.59001	gi|110277844|gb|DQ767614.1|DQ767614	-	104704	104964	ttggtgcaaaatttcaTGAAGTTTGGACATTCGAGGAtcgcggagcaaaaacgacaaaatcatgcatgaacaatgttgttttgaaatgtttctcatggacctgattttctttttgccacgagctcctcaaatgtccaaacttcatgaaattatgcac	...(((((.((((((((((((((((((((((.(((((...((..(((((((.((..((((((..(((((..((..((.......))..))..)))))....)))))))))))))))..))...))))).)))))))))))))))))))))).)))))	-67.9	38.2	1.1
PC-4	CCTAGTTGGTTTCAGAGGGGACTG	24	3	1	3.34726	0.718002	gi|110277846|gb|DQ767616.1|DQ767616	+	130919	131122	agaggttctgaacCAAGGCAAAAATGATGGGCATtttagaagggcatttcaggttcattgaaaaattattttagtaacCCTAGTTGGTTTCAGAGGGGACTGggggttctgtcatccccatttcaagtttctgagaaagagtaaac	...((((.((((((......((((((.....)))))).((((....)))).)))))).(((((.....)))))..)))).((.((..(((((((..(((.((((((........)))))).))).....)))))))..)).))...	-34.9	40.4	0.6
PC-5	AGGGTTAGTTTGGGTTAGATGCAT	24	9	10	10.0418	7.18002	gi|110277850|gb|DQ767620.1|DQ767620	+	123652	123915	ggtgtaggccctgtttggatccatgggttagagttagtttgggttagtgtggactcaactaacccaaaagtatccaaacaagAGGGTTAGTTTGGGTTAGATGCATctaactcatccaaaaaatctaacccacccaagaggtgcttattcg	...(((((((((.(((((.....(((((((((.....(((((((.(((.((((..((.((((((((((...((((........))))...)))))))))).))..))))))).)))))))...))))))))).)))))))).))))))...	-60.6	43.7	0.9
PC-6	CCCTGCTTGATCGAATCGCT	20	0	3	0	2.15401	gi|110277851|gb|DQ767621.1|DQ767621	-	12866	13125	gcCCCTGCTTGATCGAATCGCTggcgttattgagtctagaaatatttgagtcatttaggaat	...((((..(((((((((..(((((........).))))....)))))).)))..))))...	-14.2	41.9	0.5
PC-7	AAATGGATGTATCTAGACGTG	21	57	91	63.5979	65.3382	gi|110277853|gb|DQ767623.1|DQ767623	+	73780	74040	tatgatatactccatccgtttgaaattacttgtcacagAAATGGATGTATCTAGACGTGttttagttccagatacatccaatttttgcgattccgaatggagggagtatatttca	...((((((((((.((((((((.........(((.(((((((((((((((((.(((........)))..))))))))))).)))))).)))..)))))))).))))))))))...	-45.8	35.7	1.1
PC-8	AAGCACGGTCGTTCGAGGAAGA	22	2	10	2.2315	7.18002	gi|110277860|gb|DQ767630.1|DQ767630	+	157318	157579	ttttccatacaAAGCACGGTCGTTCGAGGAAGAtaacttaaaaattttaaaactgattgctcaaactttagcaacataccttttctgtcgtttgcttcccggtaaggcgaaacttccttgaacgacgcttggt	........((.((((...((((((((((((((.....................((.(((((........)))))))...........(((((((((....))))).))))..)))))))))))))))))).))	-35.6	39.8	0.7
PC-9	ACTAGTTGACATAGTAATGGCGCA	24	11	20	12.2733	14.36	gi|110277860|gb|DQ767630.1|DQ767630	+	14056	14319	gccttACTAGTTGACATAGTAATGGCGCAccacatccgccgtgcgccattagtagttttgaaaaaaaagtaaataaataaataaataaatatttgttactaatggcgcaccatgtctcggtgcgccattactagttttaactagtaatg	...(((((((((((..(((((((((((((((((((.....((((((((((((((.((((....)))).........(((((((......))))))))))))))))))))).))))...)))))))))))))))...)))))))))))..	-66.2	36.9	1.2
PC-10	TGCAGACTAAAAAGAAACGGA	21	48	85	53.5561	61.0302	gi|110341789|gb|DQ537335.1|DQ537335	+	46346	46606	ataTGCAGACTAAAAAGAAACGGAgggagtattttgtaaactaacatgaagagagatcaacattattatctatgtttctgactattctgcaaaa	...((((((.((...((((((..((..((((...(((......)))....((....)).....))))..))..))))))...)).))))))...	-16.9	30.9	0.6
PC-11	GTCATACATGTGCTGTCGTAGAAG	24	5	3	5.57876	2.15401	gi|110341789|gb|DQ537335.1|DQ537335	-	131948	132211	aatacacttctatgatgatacgtgtttgtcacagtaggtcgcattttctgtcatgcatgtacatccatgatgattttatgacagaatcaagataGTCATACATGTGCTGTCGTAGAAGtgttcc	...(((((((((((((..(((((((.((.........(((.....((((((((((...((.((((...))))))..))))))))))....)))...)).)))))))..)))))))))))))...	-42.4	37.9	0.9
PC-12	TTTGAATTTGAGTTTGAACATGAA	24	3	0	3.34726	0	gi|110341789|gb|DQ537335.1|DQ537335	-	90556	90819	gcacactttgaccattttagttttcatgtttggaaaatttgaattttttacTTTGAATTTGAGTTTGAACATGAAcagtgatttggatcaagtgaggattagca	...(((.(((((((..(((...(((((((((...(((((..(((((........)))))..))))))))))))))...)))..))).)))))))..........	-26.1	30.8	0.8
PC-13	AAGACAGTTATTTTGGAACGGAGG	24	1	3	1.11575	2.15401	gi|110341789|gb|DQ537335.1|DQ537335	-	45959	46222	actactccctccgtcccaaaataagtgtcttttatttaatacaactttagcataaacttgtactaaatcaAAGACAGTTATTTTGGAACGGAGGgagtacttaa	..((((((((((((.(((((((((.(((((((.(((((.(((((.((((...)))).))))).))))).))))))).))))))))).)))))))))))).....	-51	33.7	1.5
PC-14	ATGAGTCCCTGATCTTGATCGTA	23	3	8	3.34726	5.74402	gi|110341798|gb|DQ537337.1|DQ537337	+	106134	106397	atatcttcccATGAGTCCCTGATCTTGATCGTAcacgtttgcgtgcatgattAGTGTATGATTGAATCGGGGGCGTcacagtagaggacaa	...(((((...((((((((((((.(..(((((((((...((....))......)))))))))..)))))))))).))).....)))))...	-34.2	46.2	0.8
PC-15	ATCACATTGGTGGAAGTCGTG	21	22	25	24.5465	17.95	gi|110341798|gb|DQ537337.1|DQ537337	-	79643	79903	ttaacaaatgtttgtcgtgcacgcaaaaatccagcgcgaaATCACATTGGTGGAAGTCGTGcaaaaaaaaatcgaaactccaaaatgcttttgtaagtaacattttcgaagcatcgattttgtttctttaccacgccttccaccaatgtgattttgtgttgaaattttgcatgcacaacaa	...........((((.(((((.((((((...(((((((((((((((((((((((((.((((......((((((((..(((.(((((((((....)))...)))))).).))..))))))))..........)))).)))))))))))))))))))))))))...)))))).))))).))))	-73.2	37	1.1
PC-16	AGAACGACGGTAGCAAGTAGGATG	24	4	11	4.46301	7.89802	gi|139094280|gb|AC200765.1|AC200765	+	170580	170843	tttgcttAGAACGACGGTAGCAAGTAGGATGatcccttataataatttcaagaaggtgttcaccctaactgtgcaccgttgtgaaggttcg	...((((...((((((((.(((..((((.(((..((((..............))))...))).))))....)))))))))))..))))...	-27	42.9	0.7
PC-17	ATGTGCATTACTGAGAGGGCC	21	0	5	0	3.59001	gi|139094395|gb|AC200770.1|AC200770	-	4577	4837	caagtctctttactcgttccgtaatacatcatcccgcaactaactcattagttgcaatgcttgcaaggcttaagtgATGTGCATTACTGAGAGGGCCcagagatacc	...((((((...(((..((.((((((((((((...((((((((....))))))))...(((.....)))....)))))))..))))).))..)))...))))))...	-31.8	44.9	0.7
PC-18	ATAGTCGTAGAAGCATAAGATTGG	24	9	3	10.0418	2.15401	gi|139094436|gb|AC200772.1|AC200772	+	130211	130474	atggttgtcgctttattgtatgcaatgcgattgccctgtaatgctttactttatcactaagcggtagcaATAGTCGTAGAAGCATAAGATTGGcgagacgacaac	...(((((((((..((..(((((..((((((((...(((..(((((............)))))...))).))))))))...)))))..)).)))..))))))...	-28.9	41.9	0.7
PC-19	TTATATTATGGAATGGAGGGA	21	6	10	6.69451	7.18002	gi|139094436|gb|AC200772.1|AC200772	-	82027	82287	ttcctttctactccctccgtcccataatgtaagacgttttctgacactatactagtgtcagaaagcatcTTATATTATGGAATGGAGGGAgtagtagttt	...((..(((((((((((((.(((((((((((((.((((((((((((((...)))))))))))))).))))))))))))).))))))))))))).))...	-62.7	39	1.6
PC-20	ATGGGTAAGAACATAAGCTAGTAA	24	4	5	4.46301	3.59001	gi|139094562|gb|AC200777.1|AC200777	-	196669	196932	tggtcacaATGGGTAAGAACATAAGCTAGTAActtacacactttcatagactatgttactacctccatagtgggtaggaacatctatgttgtgtcatgcaaagatgtatttattagattatagactcattgtttc	.....(((((((((......((((.(((((((.....((((...((((((...((((.((((((.......)))))).))))))))))..)))).(((((....)))))))))))).))))..)))))))))...	-35.5	34.8	0.8
PC-21	AATTTAACGAACAAGACCGATTAC	24	4	5	4.46301	3.59001	gi|139094562|gb|AC200777.1|AC200777	-	200061	200324	cggacctaatcaaatcgaagcgatgcaaatgtggtactccctccatttcaaaatatagtccgcccgcactttttgaggtcgaattttgaccataAATTTAACGAACAAGACCGATTACggcgggagaaaaaaattacataattaaaaacttctttcgaatacgaattcactgatataacttttgctcccgccgcaatcggtcttgatagttaaatttacggttaaagttgaa	..((((...((((...((((...(((....((((.(((..................)))))))..))))))))))))))).((((((((((.((((((((((...(((((((((((.(((((((((((((.((((....))))..........((((....))))..............)))).))))))))).)))))))))))...)))))))))).))))))))))...	-72.3	37.9	0.8
PC-22	ATACGGATGTATCTAGATGCA	21	13	14	14.5048	10.052	gi|139094616|gb|AC200779.1|AC200779	-	58372	58635	agtactccctccgttcctaaatataagtctttgtagagatttcactatggaccatATACGGATGTATCTAGATGCAttttagagtataaattcactcattttgctccgtatgtggtccatAGTGGAATCTCTCCAAAGACTTATatttaggaacggaggaagtacaaa	.(((((.((((((((((((((((((((((((((.((((((((((((((((((((((((((((.((((....))))......((((........)))).......)))))))))))))))))))))))))))).)))))))))))))))))))))))))).)))))...	-107	36.9	1.7
PC-23	AAGGATGATGCAGCAAAGTAGCGT	24	0	5	0	3.59001	gi|139094674|gb|AC200782.1|AC200782	-	60895	61158	tgagcactgcgttggatttccttgaagaggaAAGGATGATGCAGCAAAGTAGCGTa	...(((((..((((.((((((((........))))).))).))))..))).))...	-16.3	46.4	0.6
PC-24	ACTGAACACGACGATGCAACCGCA	24	3	4	3.34726	2.87201	gi|139094674|gb|AC200782.1|AC200782	-	13496	13759	ggggcgatgatgatggtgcggcgacggcgtgacaacttgtgaacagaactcgaaactctaaaagactagacgctaagaccagcaACTGAACACGACGATGCAACCGCAaattcaacaaagcaaa	...((..((.(((...(((((.....((((......(((((..(((..........((((......)))).(((......)))..)))..)))))..))))..)))))...))).))..))...	-26.5	49.2	0.4
PC-25	ATCTATTTTGGAACGGAGGGAT	22	4	8	4.46301	5.74402	gi|139094774|gb|AC200786.1|AC200786	+	80599	80860	tactccctccgtttcaaagttagtagtacaaagttgactcATCTATTTTGGAACGGAGGGATgt	...(((((((((((((((((..(((((.((....))))).))..)))))))))))))))))...	-28.4	40.6	1.1
PC-26	GAATAGCTATTTGGATCACGA	21	0	4	0	2.87201	gi|139094791|gb|AC200787.1|AC200787	+	55419	55679	gcagttcagggaagttcgggaggaccttgtcggaccctatatagaggctgctatgatccaaataactattctaatcccagaattaGAATAGCTATTTGGATCACGAtcaccttgtataggcccgattaggtgttccccgaaatcacgaacccg	...((((...((..((((((.((((((((((((..((((((((.(((.((...(((((((((((.((((((((((......)))))))))).)))))))))))....))))))))))))).))))).))).)))))))))).))..))))...	-63.7	46.4	0.9
PC-27	AGGGTCGGGAACTAGGGTAGAGGG	24	4	3	4.46301	2.15401	gi|139094819|gb|AC200788.1|AC200788	+	9153	9416	tcttcttctccctattcctttcttcttctcctcttttttttcttcttttttttcttcgatcttctcctctagctattcctttcttcttctcctctattggtcgAGGGTCGGGAACTAGGGTAGAGGGtcgagggtcgttaaggggtcaagggtcgagggtcgggaagtagggtagagggtcgagggtcgttaaggggtcaaggg	...((((((((((((((((....(((((..(((((......(..(((.....(((((((((((((.((((((...(((((....(((((.((......))..)))))..))))))))))).))))))))))))).....)))..)..)))))..)))))..))))).))))).)))))).....(..(.......)..).....	-70.3	49	0.7
PC-28	ATAGATGAGGTAGAGTGGATGAGC	24	3	3	3.34726	2.15401	gi|139094872|gb|AC200790.1|AC200790	+	63069	63332	caggttcatctgctcttctgacttattttggctatcactctgatctgacattctgacaaagcaaatagactgctggccctgtgaatagatATAGATGAGGTAGAGTGGATGAGCatcacaaagtgca	...(((((((..((((.....(((((((...(((((((...((........))......((((.......))))......))).))))....)))))))..))))..))))))).............	-32.9	42.5	0.6
PC-29	TTGTTTTGGAAAGAGGGAGAGAGA	24	5	3	5.57876	2.15401	gi|139094922|gb|AC200792.1|AC200792	-	53540	53803	ccgtttccatcttctcttgatccaatctacatcttatctagtTTGTTTTGGAAAGAGGGAGAGAGAaaaaa	...((((..(((((.(((..(((((...(((.((.....))..))).)))))..))))))))..))))...	-16.5	36.6	0.6
PC-30	ACTAGTAATGGCGCACCGTGGGAG	24	8	6	8.92602	4.30801	gi|139094922|gb|AC200792.1|AC200792	-	34320	34583	ggngcaccacatccacggtgcgccactagtaatttttattcaattttttttcaaaACTAGTAATGGCGCACCGTGGGAGtgtgcgcc	((.(((.(((..((((((((((((((((((.........................))))))...))))))))))))..)))))).))	-41.3	47.1	1
PC-31	TAACACAAGAATTTTGGGACGGAG	24	1	7	1.11575	5.02601	gi|139095112|gb|AC200801.1|AC200801	+	8183	8446	aactactccctctgtcccaaaTTTCTTGTCTTAGATTTGTCTagatacaaatgtatctaatactaaaatgtgactttgatacattcgtatctagacaaatcTAACACAAGAATTTTGGGACGGAGggagtactt	...((((((((((((((((((.(((((((.((((((((((((((((((.((((((((...(((......))).....)))))))).)))))))))))))))))).))))))).))))))))))))))))))...	-80.9	34.3	1.8
PC-32	ACGGAACTTTGTGAGATAGGTTAG	24	2	4	2.2315	2.87201	gi|139095157|gb|AC200803.1|AC200803	+	33178	33441	aaaacttaACGGAACTTTGTGAGATAGGTTAAtacgataaagagcaaaccatttcacttttggtactgtcaaagact	....(((.((((.(((..(((((((.((((................)))))))))))....))).))))..)))...	-15	33.8	0.6
PC-33	AGATATATGTGATGTTACTACCTA	24	3	5	3.34726	3.59001	gi|139095181|gb|AC200804.1|AC200804	-	7159	7422	tatttcttgccacatcatctactttatatAGATATATGTGATGTTACTACCTAtgttactcccattatgggtagtatcatactacagtaagactatacccacaagGGGAGTAACATAGGTAGTAACATCacacatatccac	..............................(((((.(((((((((((((((((((((((((((.((.((((((...((.(((....))).))...)))))).)).))))))))))))))))))))))))))).)))))...	-65.9	35.5	1.3
PC-34	AATTCAAATTTGAACTACAAGCAC	24	4	3	4.46301	2.15401	gi|139095301|gb|AC200810.1|AC200810	+	28991	29254	aactatatgagtgtagtgttaaaatttggaattattcaaggttcgtttggcttttttaatacattaattgaatttgtaggcatttaatgtgcatAATTCAAATTTGAACTACAAGCACatgctcca	...(((.((..((((((....((((((.(((((((..(((((.......))))).....((((((((.((..........)).)))))))).)))))))))))))..))))))..)).))).....	-23	28.6	0.6
PC-35	ATATGTTGGGAGAGCATGATGGTG	24	0	3	0	2.15401	gi|139095336|gb|AC200812.1|AC200812	+	47443	47706	ATATGTTGGGAGAGCATGATGGTGgtgtgacttgaagaatatcttgctccgccttcggatagctccccaacgct	....((((((.((((.(((.(((((.(..(..((.....))..)..).))))).)))....))))))))))...	-28.1	50	0.8
PC-36	TATGAACCGGGACTAAAGGCC	21	16	36	17.852	25.8481	gi|139095383|gb|AC200814.1|AC200814	+	26568	26828	gagggcctttagtcccggttcgtgtaagaaccgggactaaaggggaggctttagtaacgaccctttagtcccggttccaaaaccgggactaaaggccctTATGAACCGGGACTAAAGGCCatt	...(((((((((((((((((((((...(((((((((((((((((...((....)).....))))))))))))))))).......(((.(.....)))).)))))))))))))))))))))...	-78.6	52.8	1.2
PC-37	GAAGAAGACTAGCTAGAAGAAGAA	24	5	4	5.57876	2.87201	gi|139095486|gb|AC200819.1|AC200819	-	62934	63197	attgggaaagaagaaagttagaagaagaagaagaagactagaaGAAGAAGACTAGCTAGAAGAAGAAgaatatttttttcttctctttctttttctcctctcctcttctttatcttcttcttcttctaactaag	.((((...((((((.....(((((((((..(((((((..((((((((((((..((..((((((((((((...)))))))))))))).)))))))))..)))..)))))))..)))))))))))))))..)))).	-48.9	32.1	1.1
PC-38	TTGTGCACCGTGACCAAGAAGGAG	24	1	3	1.11575	2.15401	gi|139095590|gb|AC200823.1|AC200823	+	23194	23457	tactactccctccattccaaaatacatgaccccggtttgtactaactttgtactaaaattagtacaaagttgagtcaTCTATTTTGGAATGGAGGGAGTATatactatcgcactacacgtctctctctatatatgcttgcagactgtgctactccctccgtccaggtcaataagtcatctttggTTGTGCACCGTGACCAAGAAGGAGggaagac	...(((((((((((((((((((((.(((((...(((....)))((((((((((((....))))))))))))..))))).))))))))))))))))))))).........((((.....((((..................)))).))))...(((((((.((..(((((..(((....))).(((.....))).)))))..)).)))))))....	-83.1	42.8	0.9
PC-39	TAGTGTCCAAATACTAATGGCGCA	24	1	3	1.11575	2.15401	gi|139095590|gb|AC200823.1|AC200823	-	3601	3864	TAGTGTCCAAATACTAATGGCGCAccacatctacggtgcgccactactaacaaattttttttattttttttcaaaactactaatggcgcaccaggggatagtgcgccattactagttTAACTAGTAATGGCGCACCACACCctcgatgcgccactactaacaattttttttcaaaactagtaatggtgcaccgagggaaagtgcgccattactagttttaactagtaatgacgcaccacaccctcagtgcgccacta	((((((....)))))).(((((((((........)))))))))........................................((((((((..((((...(((((.(((((((((((.(((((((((((((((((....((((((.(((((((.(((((..................))))).))))))).))))))...)))))))))))))))))..))))))))))).)))))....))))..))))))))...	-123.8	43.2	1.1
PC-40	TAACTAGTAATGGCGCACCACACC	24	1	3	1.11575	2.15401	gi|139095590|gb|AC200823.1|AC200823	-	3601	3864	TAGTGTCCAAATACTAATGGCGCAccacatctacggtgcgccactactaacaaattttttttattttttttcaaaactactaatggcgcaccaggggatagtgcgccattactagttTAACTAGTAATGGCGCACCACACCctcgatgcgccactactaacaattttttttcaaaactagtaatggtgcaccgagggaaagtgcgccattactagttttaactagtaatgacgcaccacaccctcagtgcgccacta	((((((....)))))).(((((((((........)))))))))........................................((((((((..((((...(((((.(((((((((((.(((((((((((((((((....((((((.(((((((.(((((..................))))).))))))).))))))...)))))))))))))))))..))))))))))).)))))....))))..))))))))...	-123.8	43.2	1.1
PC-41	AAATCAGATTGTACACAAAAAGAT	24	2	3	2.2315	2.15401	gi|139095615|gb|AC200824.1|AC200824	-	3536	3799	tcacagtttgacaagcacttgatcttcaTTGAACTCTATGTGTAGAATTTGTggctggaatatgagtcttcacctgttcctaaaccggtgaggactcatattgtcAAATCAGATTGTACACAAAAAGATcgttgatgatcaatgtgtatttttgcatgctgaca	...(((..((.(((((((((((((.(((..((.((...((((((.((((((((((...((((((((((((((((.(((....))).))))))))))))))))))))...)))))).))))))...)).))..))).)))))).))))....)))))..)))...	-62.1	37.8	1
PC-42	AATACCGACAGAGAGGGAGAACAG	24	1	3	1.11575	2.15401	gi|139095615|gb|AC200824.1|AC200824	-	106323	106586	aatttgaatactaaattgttttatatttcttttggattagttaattaaaagctatggcagacAATACCGACAGAGAGGGAGAACAGaccatgttcgatat	...(((((((.....(((((((...(((((.((((..(((((.......)))))((.....))...)))).)))))...)))))))....)))))))...	-18.1	31	0.6
PC-43	AGGGAAAAGCCTATACACAGAATC	24	7	10	7.81026	7.18002	gi|139095615|gb|AC200824.1|AC200824	-	3990	4250	gatgtgATATGGTCAAGACGTGATGCTatattttattgtatgagatgatcatgttttgtaaccgaagttatcggcaactggcaggagccatatcactactAGGGAAAAGCCTATACACAGAATCttatcagcagcgcgct	...(((((((((((((((((((((....((((((((...)))))))))))))))))))...((((.....))))............))))))))))...((((......))))................(((.....)))	-35.3	41.4	0.6
PC-44	TCATCTACTTTGGAACGGAGG	21	10	12	11.1575	8.61602	gi|139095699|gb|AC200827.1|AC200827	-	37519	37779	aacatactccctccgttccaaaatagatgacccaacatcatactaactttagtatagagttgggTCATCTACTTTGGAACGGAGGgagtattac	...(((((((((((((((((((.(((((((((((((.((((((((....)))))).))))))))))))))).)))))))))))))))))))...	-64.1	40.4	1.7
PC-45	TCCAAAGTAGATGACCCAACT	21	0	3	0	2.15401	gi|139095699|gb|AC200827.1|AC200827	+	37526	37786	gtaatactccctccgtTCCAAAGTAGATGACCCAACTctatactaaagttagtatgatgttgggtcatctattttggaacggagggagtatgtt	...(((((((((((((((((((((((((((((((((..(((((((....)))))))..)))))))))))))))))))))))))))))))))...	-69.3	40.4	1.8
PC-46	TGGCTTGACTCGGCGACTCAA	21	3	2	3.34726	1.436	gi|139095720|gb|AC200828.1|AC200828	-	57317	57577	cttggggcgactaatcaagccaagtcgctgactcaagccagcaagtcactagccgcagcctcggcgactTGGCTTGACTCGGCGACTCAAaaaccttgataggttcaacccggg	(..(((..(((..((((((...(((((((((.((((((((...((((....((((......)))))))))))))))).))))))))).......))))))..)))...)))..)	-50	57	0.8
PC-47	AACCTGTAGTAGGCGCACAAGTCA	24	1	3	1.11575	2.15401	gi|139095748|gb|AC200829.1|AC200829	+	96454	96717	tcactgctcttgtgtgttgactataagttgacagggcgttgcatgtgcgtcaacctttttttatgaaagcatacgcgtcAACCTGTAGTAGGCGCACAAGTCAgcct	...(((..(((((((((..((((((.((((((..(((((.......)))))...(((((.....))))).......)))))).))))))..))))))))).)))...	-39.5	46.7	0.8
PC-48	AATGCCGCAGTCGGGCGTCT	20	3	1	3.34726	0.718002	gi|139095813|gb|AC200832.1|AC200832	-	81494	81753	cagtcgggcgtctgagcgacaccacataaagggctttaaagaaAATGCCGCAGTCGGGCGTCTgagcgacac	...(((((((((((((((.((.....((((....)))).......)).)))..)))))))))))).......	-20.3	56.9	0.5
PC-49	ACGGAACGCCGTTAAGCTATCGGG	24	2	5	2.2315	3.59001	gi|139095869|gb|AC200834.1|AC200834	-	51328	51591	taACGGAACGCCGTTAAGCTATCGGGtcgggttttggatccgataacccattaacagccccgacc	...(((...((.(((((..(((((((((........))))))))).....))))).)).)))...	-20.2	53.8	0.6
PC-50	AACTATTGCTTAGCAGTAACGCGT	24	3	4	3.34726	2.87201	gi|139095887|gb|AC200835.1|AC200835	+	24688	24951	ctactaataaggcgctacAACTATTGCTTAGCAGTAACGCGTgccgcacgcgctactgctaagacaaatagctgcagcgcttgtt	.........(((((((.((.((((((((((((((((.((((((...)))))).)))))))))).))).))).)).)))))))...	-41	49.4	1
PC-51	AAGCAGTTACTGAAACTCGGTGTG	24	5	1	5.57876	0.718002	gi|139096024|gb|AC200837.1|AC200837	-	64785	65048	ctgtcggtgtgaccgagtggaacaactcggtggcaccgagattcataactgcAAGCAGTTACTGAAACTCGGTGTGaccgaaaagttcaaatcggttgcactgagat	...((((((..(((((...((((...(((((..(((((((.((((((((((....)))))).)))).)))))))..)))))...))))...)))))..))))))...	-59.5	49.5	1.1
PC-52	ATCTGCGGTACTTTCACCTAATGA	24	3	6	3.34726	4.30801	gi|139096128|gb|AC200842.1|AC200842	-	32878	33141	tgagttattatatcatttatgaaagaaaccgcatattagtttcaactggaatctaagtaatatggatatgacatatacttgatcacttagctaggatccacatgcatccagtcgaaactaATCTGCGGTACTTTCACCTAATGAtttaacaactcattataatgtaaaacaatcactaaattaaattgaaaacacaaaactaaaggaaaaataaaaattaaaacca	((((((.(((.((((((..((((((..((((((.(((((((((.((((((....(((((.((((.......)))))))))((((.((.....))))))........)))))).))))))))).)))))).))))))...)))))).))).))))))......................................................................	-56.8	28.3	0.9
PC-53	CTATTTTAAAACGGAGGGAGTATA	24	1	2	1.11575	1.436	gi|139096128|gb|AC200842.1|AC200842	+	107681	107944	cccctgactgttatctgttactccatccgttccaaaatagatgacccaactttatataaagttagtacaaagttaggtcatCTATTTTAAAACGGAGGGAGTATAtacttaaaacaaaagaaa	...((...((((....((((((((.((((((..(((((((((((((.((((((.(((.......))).)))))).)))))))))))))..)))))).))))))...))....))))..))...	-43.2	33.3	1.1
PC-54	ACGGAGCTATGTGCAGTGCAGTTT	24	1	3	1.11575	2.15401	gi|139096167|gb|AC200843.1|AC200843	-	66220	66483	tgcttagctttaagcgttGAGGAATAGGGTAGACTGCACGGAGCTATGTGCAGTGCAGTTTacactattccgaaaggtttgaatctaatta	...((((.(((((((.((..(((((((.(((((((((((...((.....)).))))))))))).)))))))..)).))))))).))))...	-39.9	41.8	1
PC-55	AAAGATATAATGGTGTATGCTCGA	24	4	2	4.46301	1.436	gi|139096167|gb|AC200843.1|AC200843	-	111298	111561	gaacacggtgatagcattggtcagccccAAAGATATAATGGTGTATGCTCGAgggatcaaccacgagtaagacaacattacgaacatcgttggttctgacttga	..................((((((..((((.(((.(((((.(((.((((((.((......)).))))))..))).))))).....))).))))..))))))...	-30	45.2	0.6
PC-56	ACTTCGAAAGAGATTGTCCAGTTT	24	3	13	3.34726	9.33402	gi|139096167|gb|AC200843.1|AC200843	-	82628	82891	tgatACTTCGAAAGAGATTGTCCAGTTTgtacacgaagtgagtccagttttgaagtgagt	...((((((((((..((((...((.((((....)))).))))))...))))))))))...	-13.5	40	0.6
PC-57	ATGCAGTAGCCTTCCAGACGATGC	24	0	5	0	3.59001	gi|139096316|gb|AC200849.1|AC200849	+	17968	18231	cgagtgaatcaccgggagctccatatgcaagcatcctcatagatgtcatgcacttctggatcgagatgaatccaagtgtgccagtgcaatccttcttgcacttgaagtagccGTCGAACTCCCGGATGGAATTCACaatccggaggaaaagctttcggctcatccgataacgacgccgaaatgttttctcaccgtgcaatggagcgtcggcgaagtagtccgagtagagcATGCAGTAGCCTTCCAGACGATGC	...(((((((((((((((.((.((..((..(((((......)))))...((((...(((((........)))))...)))).(((((((......))))))).......)).)).)).))))))).))..))))))....(((.(..((((((((((((((..........)).))))))).)))))..).))).........((((((..((((..((....(((.....)))....))))))....))))))	-74.3	51.6	0.6
PC-58	ATAATGTAAGACGGTTTTTGACAC	24	2	10	2.2315	7.18002	gi|139096316|gb|AC200849.1|AC200849	-	101111	101374	tagggccaggagtaaaaagattataagttactccctctatcccATAATGTAAGACGGTTTTTGACACtatgctagtgccaaaaaacgtcctatattatgggacggagggagtagtttggtattggaacttgtactaccttgtcgtc	...(((.(((((((....(((..(((..(((((((((..((((((((((((.((((.((((((.(((((...))))).)))))).)))).))))))))))))..)))))))))..)))..)))........)))).))).)))...	-63	41.1	1.1
PC-59	TGTCGGTGTAGTCGGCGATCGC	22	0	3	0	2.15401	gi|139096337|gb|AC200850.1|AC200850	-	48825	49086	gaagacactggTGTCGGTGTAGTCGGCGATCGCtgaagcccgccggatgatagccgaccgcgctggctcctgc	.........((.(((((((..((((((.(((((((........))).)))).))))))..))))))).))...	-33.7	65.8	0.7
PC-60	AAAGCAGGAGTAGGGTCTTACACC	24	3	0	3.34726	0	gi|154937402|gb|AC207902.1|AC207902	+	58080	58343	cAAAGCAGGAGTAGGGTCTTACACCacaaggtcacccgaacctgggtaaactgccgtgtccatcttctttcttgttcat	...((((((((.(((((...((((....((...(((((....)))))...))...))))..)))))..))))))))...	-20	49.4	0.5
PC-61	ACGAACCGGTACTAAAGGGCA	21	2	2	2.2315	1.436	gi|154937403|gb|AC207903.1|AC207903	-	10332	10592	aaccggtactaaagggttttgacctatagtaccggctcgtggcACGAACCGGTACTAAAGGGCAactttcaaactctaccccccctgtatcgcca	...((((((....((((((((((((.(((((((((.(((.....))).))))))))).))).......)))))....)))).....))))))...	-34.5	51.6	0.7
PC-62	TGATCACGAACTCAACATAGCGGT	24	3	3	3.34726	2.15401	gi|154937410|gb|AC207910.1|AC207910	-	40248	40511	acaTGATCACGAACTCAACATAGCGGTcaggtgacgacctggtgatacttccgagaagatattcggaaaatcacgtaccaccgatatgttgctaagctcgagaacaatc	...((.((.(((.(((((((((.(((((((((....)))))(((((..(((((((......))))))).))))).....)))).)))))))...)).))).)).))...	-34.1	45.9	0.7
PC-63	AATTCGGCTAGGGCATAAGGGGAG	24	3	5	3.34726	3.59001	gi|154937415|gb|AC207915.1|AC207915	-	74229	74492	ctggctcctgtgtttatgccctacattcccgttAATTCGGCTAGGGCATAAGGGGAGcacctctgtgattgttactgccggttg	...((((((...(((((((((((.....(((......))).))))))))))))))))).((...((((...))))....))...	-27.5	52.4	0.6
PC-64	GGGAAGTAGGGATTTGTAGAGGTG	24	4	1	4.46301	0.718002	gi|154937415|gb|AC207915.1|AC207915	-	42676	42939	ataagagaatatggagactcaaataaaaataaaaattgcataagctaaatagataggcccttcgcagaGGGAAGTAGGGATTTGTAGAGGTTccagagctcaaagcttaaattgagagatattctttttgagaggcatacttttcccgtcaacgaaaatgaccgattaattcccaacactttccatgctagatatatcata	.........((((((((..................((((....(((.........))).....)))).(((((...((((...((((((.((...)).)))...((((.....(((((.....)))))....)))).)))...))))((((.......)))).......))))).....))))))))..............	-35.5	35.8	0.5
PC-65	ATCGGTAGAACCGAATTGCTAGGG	24	1	1	1.11575	0.718002	gi|154937417|gb|AC207917.1|AC207917	-	70044	70307	aagggaaacagagagtttgcaatcccatctcggtgagaccgagatccctATCGGTAGAACCGAATTGCTAGGGtttggcagtggcTTATGACAAGTGAAACTCGGTGGCgccggatagaaagaatcggtatgaccgagtttggcttagggtttaggtcatatgtgga	..((((..((((...))))...)))).((((((.....)))))).(((((((((.....)))).....)))))....(((((((((((.((((((..(((((((((...(((((..........)))))...)))))))))..)))...))))))))))).)))...	-54	49.1	0.7
PC-66	AAATGGACTACAACATACAGATGT	24	32	66	35.7041	47.3881	gi|154937419|gb|AC207919.1|AC207919	+	54445	54708	caaattactccctccgttccgaaatataagtctttttagatattttAAATGGACTACAACATACAGATGTatgtagacatattttagagtgtagattcactcgttttgctccgtatgtagtcatctattggaatctctAGAAAGACTTATATTTTGGAACGGagggagtagtaca	...(((((((((((((((((((((((((((((((((((((.(((..((.((((..((.((((((.((.(((((....)))))....(((((......))))).......)).)))))).))..))))))..))).)))))))))))))))))))))))))))))))))))))...	-84.1	34.3	1.4
PC-67	AAGACAGGAATTTTGGGACGG	21	87	100	97.0704	71.8002	gi|154937420|gb|AC207920.1|AC207920	+	102316	102576	caatgctgtcaggtactccctccgtcccaaaattcttgtcttagattagtctagatacggatgtatctaatactaaaacatgacttgatacatccgtatttagacaaatctAAGACAGGAATTTTGGGACGGagggagtacatctcagtagag	...(((((....(((((((((((((((((((((((((((((((((((.(((((((((((((((((((...................))))))))))))))))))).)))))))))))))))))))))))))))))))))))....)))))...	-101.6	39.9	1.7
PC-68	TTGGTGGTGTTTGGATGAGAGGGT	24	6	3	6.69451	2.15401	gi|154937420|gb|AC207920.1|AC207920	+	105006	105269	aactcaaacaaccctgtttggatactctaacttggttagaggttagagttattttctaactttagactaaccttaaactaactctagcctTTGGTGGTGTTTGGATGAGAGGGTaagtttgaaaa	...((((((.((((((((..((((((((((...(((((((((((((((.....)))))))...((......))........)))))))).)))).))))))..)))...)))))..))))))...	-39	36	0.9
PC-69	CGAACTTTGATACCCAGTGGATGT	24	1	0	1.11575	0	gi|154937429|gb|AC207929.1|AC207929	+	32347	32610	tgtgctttatgatcactggtggCGAACTTTGATACCCAGTGGATGTaatataccttaaatcctttattgtgtagtgtaggtttatt	.(((..((((..(((((((...(((...)))....)))))))..))))..)))..((((((...((((....))))..))))))..	-13.8	36	0.4
PC-70	TTGGGCCTTGCTGGAAGAGTT	21	9	5	10.0418	3.59001	gi|154937431|gb|AC207931.1|AC207931	-	19809	20069	aatgTTGGGCCTTGCTGGAAGAGTTttattcaaatcgaactgtcaagaggggcccataa	.....(((((((..((.((..((((..((....))..)))).)).))..)))))))...	-19.5	44.1	0.8
PC-71	ATGAGATTGGTTGAATAGAAGGCT	24	13	21	14.5048	15.078	gi|154937432|gb|AC207932.1|AC207932	-	24199	24462	ggagctccttattaATGAGATTGGTTGAATAGAAGGCTcctcctcgttacctgattcatcataagaaataataggaggatattgggaagtctcttccctttcgttagtattgtcttcgtcttctatttgttttcttttctttttgtaattggcaat	...(((..((((....((((..((..((((((((((((((((((.((((.((...........))...)))))))))))....((((((...))))))...................))))))))))).....))..))))...))))..)))...	-38.6	35.9	0.7
PC-72	AACTACTAGGATGTGGTGGTA	21	3	2	3.34726	1.436	gi|154937433|gb|AC207933.1|AC207933	-	162637	162897	tatgAACTACTAGGATGTGGTGGTAaagcgctcacagtaaagcaaatatcaatatcttacaagttctta	...(((((..((((((((..(((((....(((........)))...)))))))))))))..)))))...	-14.8	34.8	0.6
PC-73	ACAAATATTTAGGTACGGAGG	21	6	2	6.69451	1.436	gi|154937435|gb|AC207935.1|AC207935	-	73538	73798	taatccgtatgtgatagtccatttgaaatctcaaaaaagACAAATATTTAGGTACGGAGGgag	...(((((((..(((((((..(((((....)))))...)))...))))...))))))).....	-13.1	34.9	0.6
PC-74	ATAATATAAGAATGTTTTTGACAC	24	11	6	12.2733	4.30801	gi|154937435|gb|AC207935.1|AC207935	-	77211	77474	ttcgtactccctccatcccATAATATAAGAATGTTTTTGACACtagtgtagtgccaaaaacgttcttatattatgggacacagggagtactag	...(((((((((...((((((((((((((((((((((((.(((((...))))).))))))))))))))))))))))))...)))))))))...	-54.2	38.7	1.5
PC-75	TTTAATTGGGATTGAGTTGGAGGA	24	3	1	3.34726	0.718002	gi|154937440|gb|AC207940.1|AC207940	-	48998	49261	tcactctaaattaatttgttgggttgataattactTTTAATTGGGATTGAGTTGGAGGAa	((.((((((.((((((.(((..(............)..)))...)))))).)))))))).	-11	30	0.6
PC-76	TATTCAGGGTTCGTTTGGACATTT	24	0	3	0	2.15401	gi|154937442|gb|AC207942.1|AC207942	+	31533	31796	aactatatgtgtgtcgtaaaagaattggaatTATTCAGGGTTCGTTTGGACATTTtatacat	...((((...(((((.((((.((((((((....))))..)))).)))))))))..))))...	-10.2	30.6	0.5
PC-77	ATTGGAACTATTAGCAAGCATCTG	24	0	3	0	2.15401	gi|154937442|gb|AC207942.1|AC207942	-	2810	3073	aattctatgcacttatgATTGGAACTATTAGCAAGCATCTGcaactacaaatgttcattaaggtaaaacccaaccatagcattaagatat	...(((((((...((((.((((.(((.((((..(((((.((......)).)))))..))))))).....)))).))))))))..)))...	-13.1	32.2	0.5
PC-78	AATTTAACCCACGAGACCGACTGC	24	21	34	23.4308	24.4121	gi|154937443|gb|AC207943.1|AC207943	-	61444	61707	ctccgttccaaaatatagcgcgcccacgcttttcgaggttcaactttgaccataAATTTAACCCACGAGACCGACTGCggcgggatcaaaaattatataattaaaaactttttttgaatacgaattcattggtataattttttcgcccgccgcagtcggtcttgttgattaaattaatggtcaaagttgaagca	.......((.......((((......))))......))(((((((((((((((.(((((((...((((((((((((((((((((...(((((((((((................(((((....)))))...)))))))))))...))))))))))))))))))))...))))))).)))))))))))))))...	-82.8	39.2	1.1
PC-79	GGAGAGGAGTCAGAAATGAGTAGA	24	1	4	1.11575	2.87201	gi|154937444|gb|AC207944.1|AC207944	-	71243	71506	cctaaagagtagaaagtGGAGAGGAGTCAGAAATGAGTAGAgaagagtgaactatggctcatcttaggggtcgtatcctacattcaacctggctctgataccatctt	...............((((...((((((((...(((((.(((...((....))....)))....(((((......))))).)))))..))))))))....))))...	-29.6	43.9	0.6
PC-80	TTGTATATACTAATGGCGCAT	21	6	10	6.69451	7.18002	gi|154937448|gb|AC207948.1|AC207948	+	74747	75007	cccctgggaggcatactaatggcgcactaTTGTATATACTAATGGCGCATcaggggtgcgccattagtatacCAGATACTAATGGCGCACCAGTGGtgcgccattagtaaaatatactaatggcgtgctac	((....))...........((((((.((((((((((((((((((((((((((..((((((((((((((((.....))))))))))))))))..))))))))))))))))...))))).))))).)))))).	-75.2	48.1	1.2
PC-81	AGTCCAGGAGTCTGGCTGAAGGTA	24	0	3	0	2.15401	gi|154937449|gb|AC207949.1|AC207949	+	105831	106094	atAGTCCAGGAGTCTGGCTGAAGGTAtagtccggccatccggacaccccctaatccaggactccctcagctgggcttctgacctc	..((..((((((((..(((((.((....((((((....))))))....(((.....)))...)).)))))..))))))))..)).	-39.5	58.8	0.8
PC-82	ACAAGTAATTTGGAACGAAGGGAG	24	4	13	4.46301	9.33402	gi|154937453|gb|AC207953.1|AC207953	+	103687	103950	cttgtactcccttcgctccaaattactcgtcatggtttgaactcaaaccacgACAAGTAATTTGGAACGAAGGGAGtactacc	...((((((((((((.(((((((((((.(((.(((((((....))))))).))).))))))))))).))))))))))))....	-52.3	44.6	1.4
PC-83	TTACATGGGTTGTTGTGAAGATT	23	0	3	0	2.15401	gi|154937454|gb|AC207954.1|AC207954	-	123919	124182	TTACATGGGTTGTTGTGAAGATTacctcacttgcgacattgcttacaatgcggttatgcctctaagtcgtgcttcgacacgtgggagatatagccgCATCGTGGGCGTTACAAGTTGGTAatcaga	(((((........))))).(((((((..(((((..((...((..((.((((((((((..((((....((((......))))..))))..)))))))))).))..))))..))))).)))))))...	-51.3	46.8	0.9
PC-84	AGAGGATATCACAAGCTTGAGCGT	24	2	4	2.2315	2.87201	gi|154937456|gb|AC207956.1|AC207956	+	30327	30590	tgaAGAGGATATCACAAGCTTGAGCGTtgtattgcagcatattcaactcttccacgctagcttcacggttcggtcctctccc	...(((((((...(((((((..((((((((......)))..............))))))))))....))...)))))))...	-17.9	48.8	0.4
PC-85	CGTGGACATGGATGCGGGAGGCAG	24	3	6	3.34726	4.30801	gi|154937456|gb|AC207956.1|AC207956	-	61714	61977	tttcttctcgcatccctccatgaacatgtgaggatcagtcCGTGGACATGGATGCGGGAGGCAGc	...((((((((((((.((((((.((.((.......)))).))))))...))))))))))))....	-28.2	55.4	0.8
PC-86	TACATTATGGGACGGAGAGGGTAT	24	4	4	4.46301	2.87201	gi|154937456|gb|AC207956.1|AC207956	+	65140	65403	TTTCTTAGCTTTGCTCAGGACAgatatttcccagcttctctactggcctaaacatgcaacatctataggggtggacgtactccctccgtcccattgtcaaaaaacgtctTACATTATGGGACGGAGAGGGTATcatatagaccttcatgatcattgttaa	....(((((..((.(((.((.((.......((((........)))).(((.........(((((....)))))...((((((.((((((((((((((.((........)))))..))))))))))).))))))....)))..)))).))).))..)))))	-42	43.1	0.6
PC-87	AAGATGATGTATTACGGAATGAGT	24	1	3	1.11575	2.15401	gi|154937457|gb|AC207957.1|AC207957	+	7938	8201	tatctctgggccctctcggtaatacacatcacttaagccttgcaagaaatgcaactaataagttagttgcAAGATGATGTATTACGGAATGAGTaaagagact	..(((((..((....((.((((((((((((......((...))......(((((((((....))))))))).)))).)))))))).))....))..)))))..	-33.6	38.8	0.8
PC-88	TTTCGGAATAGCATAGATTGC	21	9	8	10.0418	5.74402	gi|154937458|gb|AC207958.1|AC207958	+	119594	119854	cgttgattagcttcaagccTTTCGGAATAGCATAGATTGCactgagctatgtgcagtgcagtctacactattccgaaaggcttgaagcaaattacccAGCATTGCACCTCTTTTTTAT	.(((((((.(((((((((((((((((((((..((((((((((((..(...)..))))))))))))..))))))))))))))))))))).)))....))))..................	-59.9	42.4	1.2
PC-89	TTTTTGGTGACATGCATTAAC	21	0	3	0	2.15401	gi|156152300|gb|EF567062.1|EF567062	+	120771	121031	tggtcccattcgtattttgtgctaaattttgaccatagatctaactaacaaaatattaatgtgcgtcaccaaaaaatatatagttagATTCGTATTTGAACATAATTTtcaataatattaTTTTTGGTGACATGCATTAACaatttattagttaaacttaagatcaaaatttggcacaaaatacgaaggagaccaata	(((((((.((((((((((((((((((((((((....((...(((((((.(((...(((((((..(((((((((((..(((((((((..((((....))))..))))).......))))..)))))))))))..)))))))...))).)))))))..)).....)))))))))))))))))))))))))).)))))...	-72.3	26.8	1.4
PC-90	GAATATATGGAGTTGGAGTTGAGG	24	3	3	3.34726	2.15401	gi|156152300|gb|EF567062.1|EF567062	+	13562	13825	acacaatgaatccttctctctgatgttttctccccgaaagtGAATATATGGAGTTGGAGTTGAGGtcag	......(((..((((..(((..(......((((................)))))..)))..))))))).	-12.1	42	0.4
PC-91	ATTAGATTCAAGTGGAGGCAACAT	24	6	9	6.69451	6.46202	gi|164504880|gb|EU157184.1|EU157184	+	41095	41358	atatgatgtctcatggacgaaaatgatgaccaagttattatgatgatgcatgatgctaagttgttatatgagcatgatgagttattatatatatcagtgggtgaaatgaacatggATTAGATTCAAGTGGAGGCAACATGTGGTgcacatcggaagtactaccaatccaaactagatcaagtttgaattggtagtactttcgacatgcaccacatgttgcttccacttcaatctaatccacattcatttcacccactgt	.......(((((((........)))).)))........((((((((..(((.(((((..((....))...))))).)))..)))))))).....((((((((((((((((..(((((((((((.(((((((((((((((((((((((..(((((((((((((((((.((((((......)))))).)))))))))))))))))..))))))))))))))))))))))).)))))))))))..)))))))))))))))).	-140.3	37.5	1.4
PC-92	TCAGAGCCAGGTTTATGCGTAGAT	24	3	3	3.34726	2.15401	gi|164607251|gb|AC216550.1|AC216550	+	54975	55238	TCAGAGCCAGGTTTATGCGTAGATgttatatgcacaagtataacacaaagagttgtgggcgataatagtcatactgcttgccagcatttcatactttgattcggcggtATTGTTGGATGAAGCGGCCCAGACcgacattacatgaccgcgttcatgagactggttctaccgccgtgcttcgcacacaggtggctagcgggtgtctgtttctccaactttagttgaatcgagtg	.....((..((((((.((.....((((((((......))))))))...(((((((.(((....(((((.(((.(((((.((((...................(((((((..(((..(((((((((..((.............)).)))).)))))..)))......)))))))((((...)))).....)))).)))))))).))))).)))))))))).))))))))..)).	-65.9	47.6	0.6
PC-93	TTCGGAGACCAAGAAGCCTAG	21	0	1	0	0.718002	gi|164607251|gb|AC216550.1|AC216550	+	111855	112115	acagggttgcactcaatgccgcgTTCGGAGACCAAGAAGCCTAGcagctggccggctggcactccgaacacgcacttctcggggttgagcttgaTCTGGAATCGGCGCAAGTTGGCAAatgtttccttcaggtcttccagcaaggtaccg	...(((.....)))..((((..(((.(((((((..((((...((((....(((..((.((.((((((...........))))))....(((.(((.....)))))))).))..)))...))))..)))).))))))).)))..))))...	-46.2	57.3	0.5
PC-94	TTGGCAAAGGGTGGAAGGCTC	21	7	8	7.81026	5.74402	gi|164607254|gb|AC216553.1|AC216553	-	48900	49160	aatgcacctatatacTTGGCAAAGGGTGGAAGGCTCaaccttatgcctggtgtttttttccactcttgcctcc	.................(((.(((((((((((.....(((........))).....))))))))))))))...	-23.4	46.6	0.7
PC-95	ATAAAAGGGGATGGATCTAGACAT	24	6	5	6.69451	3.59001	gi|164607258|gb|AC216557.1|AC216557	+	127843	128106	ttgctacttcctccatccgaaaatacttgtcatcaaaatagATAAAAGGGGATGGATCTAGACATATTTTAGTTCTAGATATAtcttcttttatctattttaaggacaaatattttcggacggagggagtaggtt	...(((((((((((.((((((((((.(((((...((((((((((((((..(((..((((((((........).)))))))..)))..))))))))))))))...))))).)))))))))).)))))))))))...	-69.9	33.3	1.6
PC-96	AACATGCATTAACATTTTGT	20	3	6	3.34726	4.30801	gi|164607263|gb|AC216562.1|AC216562	-	91935	92194	taagtatgatttaactaataaaatatgaatgcatgtcgccaaagattatatagttggatttgtatttgaacatagtttccaattaaataatttttaaAACATGCATTAACATTTTGTtggttaaatttgagggcaaagtatggcacagaatataaaggagactatagactagacgg	..(((..(((((((((((((((((...(((((((((....(((((((((.((((((((..(((......))).....)))))))).)))))))))...)))))))))...))))))))))))))))).....((........))...........((....))....)))......	-45.2	27.8	0.9
PC-97	AGACAAGAATTTTGGGACGAAGGG	24	7	5	7.81026	3.59001	gi|164607264|gb|AC216563.1|AC216563	+	32902	33165	gtagtattccctccgtcgcaaaattcttgtcttacatttgtttagatacggatgtatctaacactaaaatgtaactagatacatccgtatttaggcaaatttaAGACAAGAATTTTGGGACGAAGGGagtacaaa	...(((((((((.((((.((((((((((((((((.(((((..((((((((((((((((((..((......))...))))))))))))))))))..))))).)))))))))))))))).)))).)))))))))...	-79.5	34.8	1.7
PC-98	GATAAGTATTTTCGGACGGAGGGA	24	45	43	50.2088	30.8741	gi|164607266|gb|AC216565.1|AC216565	+	8208	8471	atctactctctccgtccggaAATACTTGTCGGGGAAATGGAtgtatctagacgtattttagttctagatacatttaattttatctatttgtgcGATAAGTATTTTCGGACGGAGGGAgtattta	...((((((((((((((((((((((((((((...((((((((((((((((((........).))))))))))..........)))))))...))))))))))))))))))))))))))))....	-63.6	36.3	1.4
PC-99	ATGGAATATTTGAGGATTTTAGGC	24	13	13	14.5048	9.33402	gi|164607272|gb|AC216571.1|AC216571	+	104323	104586	aaaagtgctccaaatgccctacaaatttagtatgattttttATGGAATATTTGAGGATTTTAGGCactgaaatcactaca	...((((((..((((..(((.(((((....(((((....)))))....))))))))))))..))))))............	-15.7	31.2	0.6
PC-100	AACTGACTGTCATGATGCGGCGAG	24	14	17	15.6205	12.206	gi|164607274|gb|AC216573.1|AC216573	+	70911	71174	ggaccttagtagagaaagccgaaAACTGACTGTCATGATGCGGCGAGagctggtcagttgttcgagaggattcaaatccttagagaatttttccgcattatgtgaggaatcggtttttatctgattaggcat	...(((...(((((((((((((...((.((....(((((((((((((((((....)))).)))).((((((....))))))...........))))))))))).))...))))))))).))))...)))...	-41.6	43.2	0.7
PC-101	CAACCGAAGGGGAATCAGACCGGT	24	3	4	3.34726	2.87201	gi|164607275|gb|AC216574.1|AC216574	-	51890	52153	gttgcggtcagagtttagtcccacctcgcCAACCGAAGGGGAATCAGACCGGTttataagcccctccctctctccctttgttgagctcc	.....(((..((......))..)))..(((((.(((((((((....((..((((....))))..))....)).)))))))))).))...	-20.7	56.2	0.4
PC-102	ATATGCGGAGTAAAAAGAAAC	21	17	17	18.9678	12.206	gi|164607278|gb|AC216577.1|AC216577	+	78062	78322	ttgttttttactccgcatattagttttgacttaagtcaaattttcttacaacaatacaaatATATGCGGAGTAAAAAGAAACgaa	((((((((((((((((((((....((((((....)))))).....................)))))))))))))...))))))).	-25.8	27.1	1.1
PC-103	ACGACGGAGGAGTGTGAAACACGG	24	1	5	1.11575	3.59001	gi|164607280|gb|AC216579.1|AC216579	-	21184	21447	ttttgatgaaagctattgtctccactgttACGACGGAGGAGTGTGAAACACGGcagcccagtgaacttggcatgtgcaccactccctccttcctcatgtaatgcccaggttacaactttttctcactt	...(((.(((((...((((..((...(((((((.(((((((.(((...((((...(((.((....)).))).))))...)))...))))))).))..))))).....))..))))..))))))))...	-32.2	47.7	0.5
PC-104	ATATGTGGAGTAATAGTAGTAGA	23	0	1	0	0.718002	gi|164607280|gb|AC216579.1|AC216579	+	118491	118753	acatcatgtcatcgttcatattgcattactccatttctccatgaacttaatacactagatgcatgctagatagtggtcgATATGTGGAGTAATAGTAGTAGAtgaaggcaagagtc	...((.((((.(((((..(((((((((((((((((((.....))).......(((((..((.....))..)))))........)))))))))).))))))))))).)))).))...	-30.6	37.9	0.7
PC-105	GTAGGGGAAAGTAGGTGTACCGGT	24	3	5	3.34726	3.59001	gi|164607281|gb|AC216580.1|AC216580	+	37335	37598	ctagcagatGTAGGGGAAAGTAGGTGTACCGGTccatccagagtaaagagtgactgtttctgaaaggctgtgtctcggtcatccgtttctcaaacatcatgcagt	...((((((((..((((((...((((.(((((..((..(((.....((((.......))))......)))))..)))))))))..))))))..))))).)))...	-31.2	47.6	0.6
PC-106	CTAAGACAAGAATTTTGGGACGGG	24	6	19	6.69451	13.642	gi|164607281|gb|AC216580.1|AC216580	+	86340	86603	aactactcactctgtctcaaaTTTCTTGTCTTAGATTTGTCTagatacggatgtatctaatactaaaatgtgacttgatacatacgtatctagacaaatCTAAGACAAGAATTTTGGGACGGGgggagtactt	...(((((.((((((((((((.(((((((((((((((((((((((((((.(((((((...(((......)))....))))))).))))))))))))))))))))))))))).)))))))))))).)))))...	-78.3	35.3	1.7
PC-107	AGAAATTTCAACAAGTGACTACAT	24	5	2	5.57876	1.436	gi|164607281|gb|AC216580.1|AC216580	+	82231	82494	ccaaaccatgcatgtatgacacgaattcaaaaatactccttctgttcctaaatattagacttttAGAAATTTCAACAAGTGACTACATacggagcaaaatgagtgaatctacactctaaaatatgtctatatacatccgtatgtgccagtccatttgaaatctctaaaaagactaatatttaggaatgaagggagtaaaa	......((((....))))...............((((((((..(((((((((((((((.((((((((.(((((((.....(((((((((((((.......(((((......))))).......(((......))))))))))))...))))...))))))).))).))))).)))))))))))))))..))))))))...	-64.3	32.5	1
PC-108	CAATTTGTTGGAAGAAAATCGGGC	24	3	4	3.34726	2.87201	gi|164607283|gb|AC216582.1|AC216582	-	58515	58778	atttgcctcCAATTTGTTGGAAGAAAATCGGGCttcccaagtagtgacctgctcatactcaatacacagctcatgcagacaggtgcggctcGGTGTGTTGATGTAGACCAGGCCGcgagagacggtcgaaaaagatgaccgcaacatcagaggcggctcagacagatgaat	...((((((.....(((((..........(((...))).....(((.((((.((.((((((((((((((((...(((......)))))))..))))))))).))))).)))).)))......((((((.......)))))))))))...))))))..(((......)))..	-51.9	50.9	0.6
PC-109	AAGGTGCTTAGAGAAATAAATCAG	24	8	23	8.92602	16.514	gi|164607284|gb|AC216583.1|AC216583	-	133023	133286	ttagggAAGGTGCTTAGAGAAATAAATCAGgcttttcttaagcacatgtggttatttctgtaggaaagacgtctaattaagcgtctatcctgtacaaatgaacaccggtatttaagaaacttgatttatttatgtctctaagcacctatc	.......((((((((((((((((((((((((..((((((((..((..(((.((((((.(..((((.((((((........)))))).))))..).)))))).)))..))..)))))))))))))))))))....)))))))))))))...	-60.7	35.3	1.1
PC-110	AAGAAGATGGACTATTACTAT	21	0	3	0	2.15401	gi|164607284|gb|AC216583.1|AC216583	+	92400	92660	atgtttagtcccacctcgccgcacgaggagctagtcgatcgacttaaatagccgggttgcccagaagtgataagttcccgtcatcattgcaccctttgttAAGAAGATGGACTATTACTATtaatcttctctgcttatcacagagaaggtaaaagtcatggtctacctccttcacaaacagagcatcaacgtttgtgcggctctttctgaatcacaatgtatcgaccgggctatcaa	.............(((((.....)))))....((((....))))...((((((.(((((..((...((((((((...((((((....(((....(((((.(((.((.((((((((.(((.((.((((((((((.......)))))))))))).))).)))))))).)).))).)))))....)))........)).))))..))).....)))))..))...))))).))))))...	-69.5	45.1	0.6
PC-111	ATAGATGGAAGGAGGGAGTAGTAG	24	1	5	1.11575	3.59001	gi|164607285|gb|AC216584.1|AC216584	-	97387	97650	tttgtgtaacttgcatgtcatatattattgctctaacacttggtcgaagttagcctcgaaaaacgcattaggccctacATAGATGGAAGGAGGGAGTAGTAGgagtagtacagtggtacacaggagtagtactacaacaatttccttggagtccgtggtgcagcaagctaccctaggctatgttactactccctcctttccggtttatggct	..(((((.((......)).))))).....((.((((...((..((((........))))..))....))))))....(((((((((((((((((((((((((..(((((..((.((((.((....)).(((((((......(((....)))...))))))).......))))))..))))).))))))))))))))))))..)))))))...	-63.8	44.8	0.7
PC-112	TATTATGAGATAGAGGGAGTA	21	2	4	2.2315	2.87201	gi|164607286|gb|AC216585.1|AC216585	+	34790	35050	ttggatacgtacttacttcctccgtcccataagaacatagcttgaaaaacatttttaTATTATGAGATAGAGGGAGTAgtacgcaatcacaatcat	((((((.(((((.(((((((((..((.(((((.........((....))..........))))).))..))))))))))))))..))).)))....	-28	35.4	0.8
PC-113	AGGGTTAGGGCTTTAGTAACGACC	24	3	3	3.34726	2.15401	gi|188038071|gb|EU660892.1|EU660892	+	32141	32404	ttcgtgtaagaaccaggactaaAGGGTTAGGGCTTTAGTAACGACCCTTTAGTCCCGGTTcgaaaaccgggacaaaaggcccttaca	....((((.(((((.(((((((((((((...((....))...))))))))))))).))))).......(((........))).))))	-36.4	48.3	0.9
PC-114	ATATTGGTTTACAGAGGGAGT	21	0	1	0	0.718002	gi|188038095|gb|EU660900.1|EU660900	+	70703	70966	aactactccctccataAACTAATATAAGAGCGTTTAGAACactattttagtgatctaaacactcttATATTGGTTTACAGAGGGAGTacat	...(((((((((..((((((((((((((((.(((((((.(((((...))))).))))))).))))))))))))))))..)))))))))...	-49.8	33	1.7
PC-115	AAGGAAAATAAGAAGAGGAAGAAA	24	4	2	4.46301	1.436	gi|194239058|gb|AM932680.1|AM932680	-	164300	164560	aagaatgagaggaaaAAGGAAAATAAGAAGAGGAAGAAAggagaaaaagaggagaggaagaagaggagaaataaataagaagaggaaaaaagaagaaaaagaagaggagaAGAAGAAAGGAATAGAGGAGAaagaagaaattctattttttcttctttctcttctattcctttcttcttctcctcttttttttcttcttct	.........................................................................................(((((((((((((((((((((((((((((((((((((((((((((((((((........)))))))))))))))))))))))))))))))))))))))))))))))))))..	-81	31.8	1.3
PC-116	AAACTAATATAAGAGCGTTTAGGT	24	2	4	2.2315	2.87201	gi|194239058|gb|AM932680.1|AM932680	-	145996	146259	aaaatagtactccctccgtAAACTAATATAAGAGCGTTTAGGTcactaaaatagtgatctaaatgctcttatattagtttacagaggaagtattgtact	...((((((((.((((.(((((((((((((((((((((((((((((((...))))))))))))))))))))))))))))))).)))).))))))))...	-59.1	31.3	1.9
PC-117	ATGCAGATTGAAGATCGTCGAGTG	24	2	10	2.2315	7.18002	gi|194239058|gb|AM932680.1|AM932680	-	3784	4047	atagcttggctctttcattgcatgtatttataattaattatcctcaatatactATGCAGATTGAAGATCGTCGAGTGcaaaaaa	...((((((((((((..((((((((((.....................)))).))))))...)))))..)))))))........	-16.9	31	0.6
PC-118	AAGGGACTTTTTCTACAGGGACTA	24	4	7	4.46301	5.02601	gi|194239058|gb|AM932680.1|AM932680	-	51660	51923	aaacggAAGGGACTTTTTCTACAGGGACTAgaaaaatagtctactagagagtcttttttgatt	...(..((..(((((..((((...((((((......))))))..)))))))))..))..)...	-19.3	34.9	0.9
PC-119	GAGTTAATTTGTCGGGTA	18	1	3	1.11575	2.15401	gi|194239058|gb|AM932680.1|AM932680	+	163825	164082	tgtactcgacgataacgctcttttaacttgataaatttgggtggcctcgagaGAGTTAATTTGTCGGGTAgggg	..((((((((((((((.(((((...(((..(.....)..)))......))))).))))..))))))))))....	-24.2	44.6	0.7
PC-120	ATGCACCGTTGCGAAAGTTCT	21	3	2	3.34726	1.436	gi|194239059|gb|AM932681.1|AM932681	+	9874	10134	cacaagatgatgatggccatatcatatcacttatattgattgcatgtgatgTTTATCCTTTATGCATCTTATcttgctttgattgagggtagcattttaagatgatctctcactaataatcaagaagtgttctccctgagtATGCACCGTTGCGAAAGTTCT	...((((((((((.((..(((((((((((.((.....)).)).)))))))))....)).)))).))))))....(((....(((.((((.((((((((..(((...............)))..))))))))..)))).)))..))).....((....))...	-36.4	36.4	0.6
PC-121	GTTTGATTGTTTAATAGTAGTGGA	24	333	379	371.545	272.123	gi|194239068|gb|AM932684.1|AM932684	+	214581	214844	ttagattgagatttgtgggactaatcatgtggtctgactgagtcctgcgatgttgtggggctaattacggggtgcacgtaagaaagttcttGTTTGATTGTTTAATAGTAGTGGAgaagcaaacacactaaaggaattttttaaagataattaccccctttaaaaaactaaaacctttcctttaattaaaactaaatgaaactattactttaattaaaattaaataaaagtttcc	.......(((((((..((((((....(((((.((((....(((((..((....))..))))).....))))...))))).....))))))..((((((((..(((((((.(((..........)))..((((((((((((((((((...........)))))))))).........))))))))................)))))))...)))))))).........))))))).	-47.2	31.5	0.6
PC-122	AGACCGAGGAATGACTAATGATGG	24	3	0	3.34726	0	gi|194239068|gb|AM932684.1|AM932684	+	57330	57593	tgatttcacacatcacaattcatttgtcggtattccggttgcatcaacacgaAGACCGAGGAATGACTAATGATGGtgagaagt	...((((((.(((((....(((((..(((((.(((..((((...))))..))).)))))..)))))....)))))))))))...	-28.5	41.7	0.8
PC-123	TTAGAGCATCTACAGTCGGAC	21	3	2	3.34726	1.436	gi|194239068|gb|AM932684.1|AM932684	+	141422	141682	ccagtggcgctctacaccggctctatatgtctaggctgaccagcaaccTTAGAGCATCTACAGTCGGACttgccacattcggcccctcaaacgtccgcggacgcgatcgg	...((((((.......((((((.((.(((((((((.((.....)).)).)))).))).)).))))))...))))))...............((..(((....)))..)).	-30.3	59.1	0.5
PC-124	TGAATTTAGGTTGAATTCTCTCTA	24	1	0	1.11575	0	gi|194239069|gb|AM932685.1|AM932685	+	247918	248181	gccttgttgagctcctctcaaagtgaaaatagatgcccttatacagggaatttgacctaaattcatactcaatttctctgaagttagtagaaatttattaTGAATTTAGGTTGAATTCTCTCTAtaagcacatctatgctcatttttagtaaagttaaccacaactattttttcttctatttatttctgagtagttt	...((((..((((...((.(((((((..(((((((..((((((.((((((((..(((((((((((((...((((((((((....))).)))))))...)))))))))))))..)))))))).))))))..)))))))..))))))).))...))))....))))............(((((((....)))))))...	-64.4	30.5	1.1
PC-125	TTTTAATGACTTATTACAACTCAG	24	9	11	10.0418	7.89802	gi|194239069|gb|AM932685.1|AM932685	-	248105	248366	gcttagcttcaagccttgaggaatagggtagactgcacggagctatgtgcagtacagtttacactaTTCCGAAAGGCTTGAAGCTAATtaacgagcattgcgcctcttttttatTTTTAATGACTTATTACAACTCAGaaataaataggaaaaaataaatatagtagaaaagaaaaaaaaactactcagaaataaatagaagaa	(((((((((((((((((..(((((((.((((((((((((......)))))))).....)))).)))))))..)))))))))))))).......)))........((((((((((((((.....((((((..............)))))).............(((((..............))))).)))))))))..))))).	-58.9	32.8	0.9
PC-126	GAGGTGGGACTAAAAAACAGCTT	23	0	3	0	2.15401	gi|194239084|gb|AM932689.1|AM932689	-	81074	81334	aaaaagaggtgcaatgctcgttaatttgcttcaagcctttcggaatagtgtaaactgcactgcgcatagctccgtgcagtctaccatATTCCTGAAGGCTTGAAGCTAagcaacgtgagcattgagcctcttcttcaacgtacactcagggcttataaaccgctcctagtccctctctcttcgcGAGGTGGGACTAAAAAACAGCTTactaag	...((((((..(((((((((((..((.((((((((((((..((((((..(((.(((((((.((.....))...))))))).)))..))))))..)))))))))))).))..)))..))))))))..)))))).......(((..((..((((.........)))).(((((((.(.(((.....)))).)))))))......))..)))....	-87.6	46.5	0.9
PC-127	AAAGTTCATTTAGTTCGGAGCTAC	24	5	5	5.57876	3.59001	gi|197342583|gb|AC232247.1|AC232247	-	118602	118865	aaatttagaaattggtccagaactgaataaaccttatgttcaagttgttaaaaagcaagttaagatgcaccaagatgatctacacgagattctagtcaagttacatatAAAGTTCATTTAGTTCGGAGCTACggcctagaaga	...(((((....((((((.(((((((((.(((.((((((..((.((((((....(((........)))........(((((.....))))).))).))).))..)))))).))).)))))))))))).)))....)))))...	-27.9	34.3	0.6
PC-128	CAAGTATTTTCAGACGGAGGGAGT	24	27	32	30.1253	22.9761	gi|212007811|gb|EU835980.1|EU835980	-	514	777	atgtactccctccgtccgcaaatacttgtcctagaaatgaataaaattgatgtatctataactaaaataagtctacatacaaccatttctagggCAAGTATTTTCAGACGGAGGGAGTaata	...(((((((((((((...((((((((((((((((((((.......((((((((.((............))..))))).))).))))))))))))))))))))...)))))))))))))...	-54.4	35.2	1.3
PC-129	GTTCTAGAACTTGGCACAAGCGTG	24	0	2	0	1.436	gi|212007811|gb|EU835980.1|EU835980	+	143069	143332	ctgGTTCTAGAACTTGGCACAAGCGTGtaaatatatacggtgttaatccaatccgtagaagtgtaatgcataggtgtcatggtctagagcatc	...((((((((...((((((..((((....((...(((((............)))))...))...))))....))))))...))))))))...	-29.4	41.9	0.8
PC-130	ACTTGTTACTAGTGGCGTGATGAT	24	4	5	4.46301	3.59001	gi|226434266|gb|FM242578.1|FM242578	-	3354	3614	ctaggaaaaggcctgttagtggcgcaccttttttggccattattatctgttacgtcactatTATCTGGTATACTAATGGCGCaccaggggtgcgtcattagtACTTGTTACTAGTGGCGTGATGATagtggcgcacctatagtgcgccattactaacaattttttttcaaa	...(((((((...((((((((((((((......((((((((((((((....(((((((((.((...(((..((((((((((((((...)))))))))))))))))...)).))))))))))))))))))))).))......)))))))...)))))))...)))))))...	-77.2	42.7	1.1
PC-131	AAGAGGAGAAGAAGAAGGAATAGA	24	3	5	3.34726	3.59001	gi|226434273|gb|FM242576.1|FM242576	+	50201	50464	agaagagaaagaagaagaaaaaatagagaagaagaagaagaagaaatagaagaaaaaAAGAGGAGAAGAAGAAGGAATAGAggaaaagaagaaaaaatagaaaacaatttctatttcttcttcttttcctctattccttcttctcctcttttcttttcatcttcttccccttcttatttttttctcctcttcttcctctcc	...((((.(((((((((((((((..((((((..((((((((.((((.(((......((((((((((...((((((((((((((((((((((((.(((((((((....))))))))).))))))))))))))))))))))))))))))))))))))))).))))))))..))))))..))))))))..))))))).))))..	-99.5	31.3	1.6
PC-132	AAGGATGATGCAGCAGAGTAGCGT	24	1	3	1.11575	2.15401	gi|226434274|gb|FM242575.1|FM242575	+	75731	75994	ggatttccccgaagaggaAAGGATGATGCAGCAGAGTAGCGTaagtatttgctcagtttttgagaactaaggtatcaatccagcaggaggccacgctcaagtccctcgtacctgcACAAAACGATAGCTACTCGCAACCa	((.(((((.......)))))..........((.(((((((....((.((((..(((....((((.(((..(((.....(((....)))......)))..)))..))))...)))..))))))....)))))))))..)).	-33.4	48.6	0.5
PC-133	TTAGAGCATCTACAACCGGAC	21	4	11	4.46301	7.89802	gi|242347652|gb|GQ165812.1|GQ165812	-	39763	40023	gtccgactgtagatgctcttaccacctcgaatttgaggagttaaaaagccacggactcccgctaaaacttagctctctaattgttttttcctttagatcactagttcatacaaaaggcatTTAGAGCATCTACAACCGGACgcctcaaacca	(((((..((((((((((((.....(((((....))))).........(((.(((....)))....((((.((...(((((............)))))...)))))).........)))....))))))))))))..)))))...........	-44.9	42.8	0.7
PC-134	GATAAGTATTTTCGGACAGAGGGA	24	21	20	23.4308	14.36	gi|242347652|gb|GQ165812.1|GQ165812	-	43457	43720	tacgtactctttccgtgcggaaatacccgttctagaaatggttgtatctagacttattttagttatagatacatctattttaaaccatttttagGATAAGTATTTTCGGACAGAGGGAgtactct	...((((((..((.((.(((((((((..((((((((((((((((((((((((((......)))).))))))))..........))))))))))))))..))))))))).)).))..))))))...	-53	34.4	1.2
PC-135	TAAGGATCGAAGGTAACAGGAGGC	24	12	22	13.389	15.796	gi|268516124|gb|AC238985.1|AC238985	-	66575	66838	tatgcgccTAAGGATCGAAGGTAACAGGAGGCaggggacacgatgtttacccaagtttgggccctgttgatggaggtaataccctacttcctgcttgattgactttgatgagtataggggttac	...((.((((...(((((((..((((((..((((((.((.....))...((((....))))))))))....(((((((......)))))))..)))).))..))))))).....)))).))...	-35.9	48.4	0.6
PC-136	TAGTTTGAACTAGTAATGGCG	21	4	5	4.46301	3.59001	gi|268516127|gb|AC238988.1|AC238988	+	27881	28141	aaaaatgcgccattagtaaccctgcttactaatggcgcaccagttagggatgcgccattactagttttgcaaaaacaattgttagtagtggcgcactatggttgtggtgcgccattacTAGTTTGAACTAGTAATGGCGCACttcacaaaggtgtgccatttctagttttgaaaaaaagtaaaaaaaatgttagtagtggcgcacagagcatgtggtgcaccattgctagttaaaactagtaatggcgcactgtgccct	.....((((((((((((((......))))))))))))))......((((.((((((((((((((((((((...........((((((((((((((((((....))))))))))))))))))...(((((((.((((((((((((.....)))))))))))).))))))).........))))))......))))))))))))))........(..((((.(((((((((((....))))))))))).))))..).))))	-128.3	42.5	1.2
PC-137	TAGTTTGAACTAGTAATGGCGCAC	24	0	5	0	3.59001	gi|268516127|gb|AC238988.1|AC238988	+	27881	28141	aaaaatgcgccattagtaaccctgcttactaatggcgcaccagttagggatgcgccattactagttttgcaaaaacaattgttagtagtggcgcactatggttgtggtgcgccattacTAGTTTGAACTAGTAATGGCGCACttcacaaaggtgtgccatttctagttttgaaaaaaagtaaaaaaaatgttagtagtggcgcacagagcatgtggtgcaccattgctagttaaaactagtaatggcgcactgtgccct	.....((((((((((((((......))))))))))))))......((((.((((((((((((((((((((...........((((((((((((((((((....))))))))))))))))))...(((((((.((((((((((((.....)))))))))))).))))))).........))))))......))))))))))))))........(..((((.(((((((((((....))))))))))).))))..).))))	-128.3	42.5	1.2
PC-138	TAGTTAAAACTAGTAATGGCGCAC	24	5	8	5.57876	5.74402	gi|268516127|gb|AC238988.1|AC238988	+	27990	28253	tgcgccattactagtttgaactagtaatggcgcacttcacaaaggtgtgccatttctagttttgaaaaaaagtaaaaaaaatgttagtagtggcgcacagagcatgtggtgcaccattgcTAGTTAAAACTAGTAATGGCGCACtg	(((((((((((((((((.((((((((((((.((((..((.....((((((((((.((((..((................))..)))).))))))))))......))..)))).)))))))))))).)))))))))))))))))...	-74.1	40.4	1.3
PC-139	TGTGTGGTTAGTCAGGTCGTGG	22	3	1	3.34726	0.718002	gi|268516127|gb|AC238988.1|AC238988	-	77754	78015	ccggcggatctcctcgcagatggaacctgagtaggcgataaacctggactagagattTGTGTGGTTAGTTAGGTCGTGGccgactccgtcgctaggcttccgcttgaaggttgccgagatacacgat	.((((.(((((..(((.((.((((((((((((.(((.((..((((.((((((..((....))..)))))))))).)).))).)))).......))).)))))))))))))))))))...........	-38.4	55.1	0.5
PC-140	GTGGAGTCCCTCTTGGTCGACTGG	24	2	4	2.2315	2.87201	gi|54303680|gb|AY772733.1|AY772733	-	122131	122394	gagtgtcttctagtcggtcgagtggagtcactcttggtcaaGTGGAGTCCCTCTTGGTCGACTGGaaggtagcttcgtctaaggatgtc	((((..((((((((((..((((.(((.((...(((....)))..)).)))..))))..))))))))))..).)))((((....))))..	-37.4	52.8	0.8
PC-141	AGCAGTCGACCACAGTCTCGGG	22	7	13	7.81026	9.33402	gi|54303680|gb|AY772733.1|AY772733	+	119126	119387	gatgttcttcagactatagtcgactgccAGCAGTCGACCACAGTCTCGGGgactaca	...(((((..(((((...((((((((....))))))))...)))))..)))))....	-26	52.6	0.9
PC-142	TCAACTATTACATGCTGCGGT	21	3	7	3.34726	5.02601	gi|54303682|gb|AY772735.1|AY772735	+	86447	86707	cttttactgcattaggacaacaccgttTCAACTATTACATGCTGCGGTagatgaacccctttcctctacatgacctgtcattgccacagtaaatagatgaaaccca	........................((((((.(((((...(((((.((((((.(((.....))).)))..((((....)))).))).)))))))))).))))))...	-21.6	42.5	0.5
PC-143	TTGAGACACTTATTTTAGAACGGA	24	2	6	2.2315	4.30801	gi|58533118|gb|AY663392.1|AY663392	-	116990	117253	cacatactccctccatcccaaaataagtgtgttaattttgtattagctttagtataaagttatactaagaTTGAGACACTTATTTTAGAACGGAaggagtatata	...(((((((.(((.((..(((((((((((.((((((((((((.(((((((...))))))))))).)))))))).))))))))))).))..))).)))))))...	-38.8	30.5	1.2
PC-144	GATAGCGGTTGATGTGTGGAGTAA	24	4	5	4.46301	3.59001	gi|86438645|gb|AM072971.1|AM072971	-	135568	135831	tgGATAGCGGTTGATGTGTGGAGTAAtagtagtagatgcagaatcgtttcggtctacttgacacagacgtgatgcatatattcatgatcatttccttagatatcgtcataactttgctcttttctatcaattgctcga	.....(((..((((((...(((((((.(((.....(((((....(((((..(((.....)))..)))))...)))))......(((((....((....))....))))).))))))))))....))))))..)))...	-34.5	38.4	0.7
PC-145	AAGACATTTATTTTAGGACGGAGG	24	18	26	20.0835	18.668	gi|86438783|gb|AM087556.1|AM087556	-	39276	39539	gaaacactacctctgttcctaaatactccctccgtcccaaaataagtgtctcaactttgtactaagctcAAGACATTTATTTTAGGACGGAGGgagtatttatgaacagagggtgtact	...((((..(((((((((.((((((((((((((((((.(((((((((((((...(((......)))....))))))))))))).)))))))))))))))))).)))))))))))))...	-68.2	40.3	1.4
PC-146	CATGCTATACTATCGGGCCGT	21	3	6	3.34726	4.30801	gi|86438788|gb|AM087557.1|AM087557	-	100774	101034	tagcctgatgcatagcctgtcattgttgctacagttattgataccttacctgcaatcctaaatgcttagtataggatgctagtttatcatcaatggccctacattcttgtccgtctgcCATGCTATACTATCGGGCCGTgatcactcggg	..((((((((.(((((.((.((...........(..((((((.....((..(((.(((((.((.....)).))))))))..)).....))))))..)...(((....))).....)).)).)))))..))))))))..............	-34.8	44.7	0.5
PC-147	AGGAAGGGGACGATGCGGAGCCGG	24	2	3	2.2315	2.15401	gi|86439696|gb|AM050669.1|AM050669	-	26704	26967	agcctctccatgtacagtactcttccgATGGAAGTCGTTCCTTGACCACGTtgaccacgccgcgcggagaaaaccacggcagtggacgacggcggggcctAGGAAGGGGACGATGCGGAGCCGGggaagacgtggaagtggaagcccgcgcggagaggag	..(((((((........(((((((((..(((..((((((((((..((..((((.((((((((...((......)).)))).)))).))))(((...)))..)).))))))))))......))).)))))).)))...((((....))))..)))))))..	-66	63.8	0.6
PC-148	AGGGGTTGTGTAGTCAGGATCGGT	24	4	6	4.46301	4.30801	gi|86439703|gb|AM050671.1|AM050671	+	93358	93621	ttcgggcaccggtccttccgttgcctcttcggttggctgccatctgtgcgtgcgctgccatcattagtggtggcatcctcggtggcaccatcagtggtgtcatccccgactccactAGGGGTTGTGTAGTCAGGATCGGTgtcttctgcggcgt	...(((((((((((((..((..((((((.....(((.(((((((.(((....))).(((((((....)))))))......))))))))))..(((((.(((......))).)))))))))))..)).....)))))))))))))..........	-66.7	60.4	0.7
PC-149	TAGCAGTAGCGCTTCTGCCGAAAG	24	1	3	1.11575	2.15401	gi|86439725|gb|AM050679.1|AM050679	+	150877	151140	atttagcagcagcgcagttccgttaggcgcgctactgctaaagcagtagtagtagcatggtttttctgaggtcgctgctgctaattttcaaattggacacactttttatcccactTAGCAGTAGCGCTTCTGCCGAAAGcgcgctgctgctactttctta	...((((((((((((..(((.(.(((..((((((((((((((((((((((..(..((.((....))))..)..)))))))))...........(((..............))).)))))))))))))..)))).)))...))))))))))))........	-68.1	47.5	0.9
PC-150	GTCATTTATTTTGGGACGAAGGGA	24	1	3	1.11575	2.15401	gi|86439734|gb|AM050681.1|AM050681	+	133145	133408	ctatgtgtaataatggtttgtgtaaacaagtactccctccgtttcgaaataagtgactcaactttgtactagctttagtacaaagttagtacaaagttgaGTCATTTATTTTGGGACGAAGGGAgtaggagtataacaagtcaagtgtacacaaat	...((((((....((..((((....((...((((((((.(((..((((((((((((((((((((((((((((((((.....))))))))))))))))))))))))))))))))..))).))))))))...))...))))..))....))))))...	-80.2	35.3	1.5
PC-151	TCAGGGATGAATTGGAGGTGT	21	23	38	25.6623	27.2841	gi|86439736|gb|AM050682.1|AM050682	-	117110	117370	ctagcatgagtaggagttgtttgagccctgatgtgcctactcattcatgcttgtttgtcatgcctgctactgcttagagttgagccaggtctgattcaTCAGGGATGAATTGGAGGTGTgtgaacatgtcctactacgtgtgag	...((((((((((((..(((((........((..((((.(..((((((.((((...((((..((((((...((.....))..)).))))..))))....)))).))))))..)))))..)))))))..))))))).)))))...	-49.8	47.2	0.7
PC-152	ACACTTATTTTGGGACGGATGGAG	24	9	8	10.0418	5.74402	gi|86439753|gb|AM050689.1|AM050689	+	63882	64145	tgttactccctccgtcccaaaataagtgtctcaactttagtacaactttgtactaaagttagtataaagttgagACACTTATTTTGGGACGGATGGAGtataaaat	...((((((.(((((((((((((((((((((((((((((.((((((((((...))))))).)))))))))))))))))))))))))))))))).))))))......	-64.7	34.9	1.7
PC-153	TATTCAACAGTAGTCTCGGGG	21	2	3	2.2315	2.15401	gi|86439754|gb|AM050690.1|AM050690	-	78921	79181	accgtaacatttctaagactacagtcgaatcaaaaTATTCAACAGTAGTCTCGGGGactacacc	...(((...(..(..(((((((.((.((((......)))).)).)))))))..)..).)))...	-17	40.6	0.7
PC-154	AGCCGTCGGTGGCTGGTAGAGGAT	24	0	3	0	2.15401	gi|86439754|gb|AM050690.1|AM050690	+	67134	67397	ccttccccttcccgtcatcggcgcagctgtAGCCGTCGGTGGCTGGTAGAGGATcgtccgagtcgtcggaaa	...(((.((.((.((((((((((..((....)))))))))))).)).)).)))...(((((....)))))..	-29.5	63.9	0.6
PC-155	TCCATTTCTAGGACAAGTAT	20	6	1	6.69451	0.718002	gi|86439766|gb|AM050695.1|AM050695	-	88711	88970	ttagattatgtactccctctccagctggccggatatttttgttctaagaatggataaattgtatgtatctataactaaaataagtctagatacaTCCATTTCTAGGACAAGTATttcggaacggagggggtattaattata	...(((((.(((((((((((((....))(((((....(((((((((..((((((.........((((((((..(((......))).))))))))))))))..)))))))))...)))))...))))))))))))))))...	-49.3	34	1
PC-156	ATAGTAGTAGCGAGGGGTATAAAC	24	4	5	4.46301	3.59001	gi|86439766|gb|AM050695.1|AM050695	+	23827	24090	taccgtgccccccgacacatgccATAGTAGTAGCGAGGGGTATAAACccgcgctactactaagttgatagtagtatcgcggttttatacccctcgctncacaaggcaatcgcgcgtat	...(((((.....((....((((...((...(((((((((((((((.(((((.((((((((......)))))))).))))).)))))))))))))))..))..)))).)))))))...	-57.95	51.7	0.9
PC-157	TACTCACACATCATCGGAAGGGC	23	1	3	1.11575	2.15401	gi|164607270|gb|AC216569.1|AC216569	+	47000	47262	agagatagccaacccgaaggtctgtggtaaacTACTCACACATCATCGGAAGGGTatcaag	...((((.((...((((.(((.(((((((...))).)))).))).))))..)).))))...	-19.9	47.5	0.7
PC-158	TAGGAAAGGTGGGTTAGAGGCT	22	5	4	5.57876	2.87201	gi|139094724|gb|AC200784.1|AC200784	+	70486	70747	gagcaatcttcagttcacctacaactaacaatgctataagaggggctgagcaaaagtgataacataaccaaacaacggcttgtTAGGAAAGGTGGGTTAGAGGCTtgaca	...(((.((((((..(((((....(((((((.(((.......((..((..((....))....))...)).......))))))))))...)))))..)).)))).)))...	-26.9	42.7	0.6
PC-159	ATAATGATCGTTCAGTTTTAT	21	2	0	2.2315	0	gi|154937416|gb|AC207916.1|AC207916	-	70607	70867	agcATAATGATCGTTCAGTTTTATtgttactgctttcttcatgtcaaatacatattcctcccactatgagattatgaaactcccggacaccggaggaatgcctagtgtgctatcaaacatcacaatgtaattgggtgattataa	......(((((((..(((((..(((((....(((((((((.((((.....((((...(((.......)))..)))).........))))..))))))).))...((((........)))).)))))..)))))..)))))))..	-30.9	37.5	0.6
PC-160	AACAAGTGACTACGTACGGAGCAA	24	95	121	105.996	86.8782	gi|139095905|gb|AC200836.1|AC200836	+	6137	6400	tttgtctttctagagatttcAACAAGTGACTACGTACGGAGCAAaatgagtgaatctacactctaaaatatgtctacatacatccgtatgttgtattccatttgaatgtctaaaaggACTATATTTAGGAACGGAGGA	...((((((.((((.(((....((((((((.(((((((((.......(((((......))))).....((((....))))..))))))))).))....))))))))).)))).))))))...................	-34.8	34.8	0.7
PC-161	CGATGTAGAGCTTGCCGCGACGAC	24	3	0	3.34726	0	gi|110277859|gb|DQ767629.1|DQ767629	+	78973	79236	caactgagccgtcctcggggccccagcctgcatcatCGATGTAGAGCTTGCCGCGACGACtcttagtca	..((((((..(((.(((.(((...((((((((((...))))))).))).))).))).))).))))))..	-30.5	60.9	0.7
PC-162	GAATTACTCGTCGCAGAAATGGAT	24	17	17	18.9678	12.206	gi|145666433|gb|DQ885753.1|DQ885753	+	6255	6515	ctactactccctccgttctGAATTACTCGTCGCAGAAATGGATgtatctagatgtattttagttttagatatatccattTCTGAGACGAGTAATTTGGAAcggagggagcagcaa	...((.((((((((((((..(((((((((((.((((((((((((((((((((...........)))))))))))))))))))).)))))))))))..)))))))))))).))...	-75.8	40	1.6
PC-163	TAGCAGACGACAAAGAAAGTGGCC	24	0	11	0	7.89802	gi|139095230|gb|AC200806.1|AC200806	+	60025	60288	gtagccgttagctgccgttctctttgccgtatgctagcagatggcaaagaatctttggtgtccgcTAGCAGACGACAAAGAAAGTGGCCattaggtggtactcgttagtgggccaccctccctctttgcctgctagcagacgacaaagcttctatgccgtccgctagcggacaacaaagagcttgctgacggcaaa	...(((((((((.......(((((((.....(((((((.(((((((.((((.(((((..(((.((((((((....((((((..(((((((((((..........))))).))))))......)))))).)))))))).)))..))))).)))).))))))).))))))).....)))))))...)))))))))...	-92.1	53.1	0.9
PC-164	CTTAAAAAAGGGTAGGATGGTCAT	24	8	13	8.92602	9.33402	gi|13377496|gb|AF325196.1|AF325196	-	2710	2973	ccagatcgtcttacaccccttcacttgaaaaCTTAAAAAAGGGTAGGATGGTCATtcc	...((((((((((...(((((...((((....))))..))))))))))))))).....	-16.5	43.1	0.7
PC-165	CTCTAGTCGGTGCAGGCACCTCAG	24	6	4	6.69451	2.87201	gi|86438779|gb|AM087555.1|AM087555	+	9518	9781	caacttcctCTCTAGTCGGTGCAGGCACCTCAGgaacattttcttgagctgcgccacttaccgattcaagaggtaa	......(((((..((((((((..(((..((((((((....))))))))....)))...))))))))..)))))...	-29.8	50	0.8
PC-166	TTGCAGTGCTGCTACTTCTGA	21	7	11	7.81026	7.89802	gi|110277843|gb|DQ767613.1|DQ767613	+	56311	56571	atcctttggagTTGCAGTGCTGCTACTTCTGAaacctcagcccgggctgatgaccacgagatggaggacgcagcaacttcgaaacc	....(((((((((((.((((..(((((..((.....(((((....)))))....))..)).)))..).))).)))))))))))...	-29.3	54.7	0.6
							gi|139096190|gb|AC200844.1|AC200844	-	73160	73420	gtgaactttgtctctggtcgacgctgaagtttagtcgactgatcccttggagTTGCAGTGCTGCTACTTCTGAaacctcagcccgggctgatgaccacgagatggaggacgcagcaacttcgaaac	(((..(((..(((((((((......(((((.((((..((((.(((...)))....))))))))..))))).......(((((....))))).))))).))))..)))..)))..............	-42.1	53.2	0.6
PC-167	TAAATTAACTGATGGGATGGG	21	15	19	16.7363	13.642	gi|154937435|gb|AC207935.1|AC207935	-	5422	5682	gccttgatgtTAAATTAACTGATGGGATGGGtcactataaacatttaattgtcttaaatgtatatagtgctccctcctattaagttgaattaacctcgaggt	(((((((.(((((.(((((((((((((.(((.(((((((.((((((((.....)))))))).)))))))..))))))))))).))))).))))).)))))))	-47	34.3	1.3
							gi|164607271|gb|AC216570.1|AC216570	+	109622	109882	gccttgatgtTAAATTAACTGATGGGATGGGtcactataaacatttaattgtcttaaatgtatatagtgctccctcctattagttgaattaacctcgaggt	(((((((.(((((.(((((((((((((.(((.(((((((.((((((((.....)))))))).)))))))..)))))))))))))))).))))).)))))))	-50.8	34.7	1.4
PC-168	GATTGTGACGTTGTAGATGGTTAG	24	3	2	3.34726	1.436	gi|154937461|gb|AC207961.1|AC207961	-	1320	1583	tgaggttgcaGATTGTGACGTTGTAGATGGTTAGgttctgctcatttatttgcactggcatcaatctttgattgcccagtggatgtaatttcctgtaatatatgctggatgtgcaacgttattccctgtatgccgta	...((((((((...(((((((((((.(((((...((..(((....((((...((((((((((((...)))).)).))))))...))))......)))..))..)))..)).)))))))))))...))))).)))...	-39.3	41.6	0.7
							gi|54303681|gb|AY772734.1|AY772734	+	3119	3382	aGATTGTGACGTTGTAGATGGTTAGgttctgctcatttatttgcactggcaacaatctttgattgcccagtggatgtaatttcctgtaatatatgctggatgtgcaacgttattccctgtATGTCGTACCTTTGCTTGATCGGTt	.(((((((((((((((.(((((...((..(((....((((...((((((...(((((...))))).))))))...))))......)))..))..)))..)).))))))))))).....((((...))))........))))....	-29.9	40.7	0.5
PC-169	ACTTTTGGAGCTGTGCAGAATAGG	24	3	7	3.34726	5.02601	gi|139094365|gb|AC200769.1|AC200769	-	20259	20522	atatattctgtaaataacttccgtgaagtttcaggACTTTTGGAGCTGTGCAGAATAGGtctctaatat	...(((((((((.....((((...((((((....)))))).))))...)))))))))............	-15.1	34.8	0.6
							gi|86439696|gb|AM050669.1|AM050669	-	121378	121641	atatattctgaaattgacttccgtgaagtttcaggACTTTTGGAGCTGTGCAGAATAGGtctctaatat	.....((((((((((.((....))..))))))))))...((((((((((.....))))..))))))...	-15.3	36.2	0.6
PC-170	GACAAGATTAATAGTACATGACAT	24	23	31	25.6623	22.2581	gi|164607263|gb|AC216562.1|AC216562	-	35772	36035	ccatctatatagggcctaatgcgtttttgaagaccacctttgactattGACAAGATTAATAGTACATGACATgcacaatgtgaaaattatatcattgaaagctcctttcacacaagaatttaacgatttgctttgtgtaagttgcatgtcatatattattgctctaatatttggtccaagtca	...........(((((.((((.....(..(((.....)))..).........(((..(((((((.(((((((((....(((((((....................)))))))............(((((((.....)))))))))))))))).)))))))..)))..)))).)))))......	-41.2	33.3	0.7
							gi|164607272|gb|AC216571.1|AC216571	-	1251	1514	tgagatttttaagaccgcctttgactattGACAAGATTAATAGTACATGACATgcacaatgtgaaaattatatcattgaacctttcgtagacgaatttaacggtgtgctttgtgtaagttgcatgtcatatattattgatctaatatttggttaaagtta	..................(((((((((......((((((((((((.((((((((((........(((..(((((.(((((...((((....))))))))).)))))..)))........)))))))))).))))))))))))......)))))))))...	-43.2	30.6	0.9
PC-171	TAGCAAATCGTTGTTTGGCTA	21	3	10	3.34726	7.18002	gi|154937458|gb|AC207958.1|AC207958	-	12132	12392	acccaccttgtccTAGCAAATCGTTGTTTGGCTAtgttaccgctttgctcagcccctcttatagcgttgttagttgcaggtgaag	...((((.(((.(((((((..((((((..((((..((.........))..))))......)))))))))))))..)))))))...	-23.3	48.2	0.6
							gi|164607257|gb|AC216556.1|AC216556	+	40029	40289	tgccatgatagcctctaaccttttcaccctttcTAGCAAATCGTTGTTTGGCTAtgttaccgctttgctcggcccttcttatagcgttgctaggtgcagttgcaggttgttccatgttt	...(((((((((((..(((.....((((.....((((((..((((((..((((..((.........))..))))......))))))))))))))))..)))..)))))))..))))...	-28.8	46.2	0.5
PC-172	TTCAGGACGAAATACGTTGAA	21	2	3	2.2315	2.15401	gi|109450933|gb|CT009735.1|CT009735	+	52419	52679	caagtgtgtaaataTTCAGGACGAAATACGTTGAAatgagggctgtgcaaaaataaatctgagacttgatactattcatcctcccagaccatgaatttgtcttttttgtataggtggcatttcaatgtatttgatcctgaaattttacacacata	...(((((((((..(((((((..(((((((((((((((....(((((((((((....((((.((..(((......)))...)).)))).((......))...)))))))))))....)))))))))))))))..)))))))..)))))))))...	-56.5	34.2	1.1
							gi|61656803|gb|CR626934.1|CR626934	+	26102	26362	caagtgtgtaaataTTCAGGACGAAATACGTTGAAatgagggctgtgcaaaaataaatctgagacttgatactattcatcctcccagaccatgaatttgtcttttttgtataggtggcatttcaatgtatttgatcctgaaattttacacacata	...(((((((((..(((((((..(((((((((((((((....(((((((((((....((((.((..(((......)))...)).)))).((......))...)))))))))))....)))))))))))))))..)))))))..)))))))))...	-56.5	34.2	1.1
PC-173	ATAGGCAACTAATTGGTCCCGGTT	24	5	5	5.57876	3.59001	gi|219814397|gb|FJ436984.1|FJ436984	+	60271	60534	tgtggagtgctctactgtggcgatggggtatatATAGGCAACTAATTGGTCCCGGTTcgtggcaccaaccgggaccaaaggccttgtgctgccccgcgtcaaaagtttagtcccacctcgctagttgAGAGAGCTCGAGAGTGGTTTATAAgcgtt	.(((((....)))))..(((((.(((((((((((.((((......((((((((((((.(.....).))))))))))))..)))))))).))))))))))))...(((((...((((((((..((((.....)))))))).))))....)))))...	-67	53.2	0.8
							gi|224365600|gb|FJ436983.1|FJ436983	+	120596	120859	tgtggagtgctctactgtggcgatggggtatatATAGGCAACTAATTGGTCCCGGTTcgtggcaccaaccgggaccaaaggccttgtgctgccccgcgtcaaaagtttagtcccacctcgctagttgAGAGAGCTCGAGAGTGGTTTATAAgcgtt	.(((((....)))))..(((((.(((((((((((.((((......((((((((((((.(.....).))))))))))))..)))))))).))))))))))))...(((((...((((((((..((((.....)))))))).))))....)))))...	-67	53.2	0.8
PC-174	ACTTGACGAACTATCGTTGTG	21	1	3	1.11575	2.15401	gi|86439691|gb|AM050667.1|AM050667	-	92135	92395	cgggtgtcagtttctccaactttagttgaaccaagtgtggctacgcctggtccttgagaaggttaaaacagcactaACTTGACGAACTATCGTTGTGgttttgatgcgta	...(..((((...(..((((..(((((....(((((...(((..((((..((...))..))))......)))....)))))...)))))..))))..)..))))..)...	-27.1	45.5	0.5
							gi|86439736|gb|AM050682.1|AM050682	-	37025	37285	cgggtgtcagtttctccaactttagttgaaccaagtgtggctacgcctggtccttgagaaggttaaaacagcactaACTTGACGAACTATCGTTGTGgttttgatgcgta	...(..((((...(..((((..(((((....(((((...(((..((((..((...))..))))......)))....)))))...)))))..))))..)..))))..)...	-27.1	45.5	0.5
PC-175	CTAATGTGAGCATTGGTCCCGGTT	24	5	11	5.57876	7.89802	gi|219814397|gb|FJ436984.1|FJ436984	-	61248	61511	tgagcactagtagaaaactgggctttggtcacagggcAATATTCACATTAGTCCCGGTTCAgtcacgaaccgggaCTAATGTGAGCATTGGTCCCGGTTc	.((((.(((((.....))))))))).....((.(((((((..((((((((((((((((((......))))))))))))))))))..))))..))).))..	-49.8	50	1
							gi|224365600|gb|FJ436983.1|FJ436983	-	121632	121895	tgagcactagtagaaaactgggctttggtcacagggcAATATTCACATTAGTCCCGGTTCAgtcacgaaccgggaCTAATGTGAGCATTGGTCCCGGTTc	.((((.(((((.....))))))))).....((.(((((((..((((((((((((((((((......))))))))))))))))))..))))..))).))..	-49.8	50	1
PC-176	TTGAGTCATTTATTTTGGAACGGA	24	13	14	14.5048	10.052	gi|86439706|gb|AM050673.1|AM050673	-	92855	93118	cattactccctccgttccaaaatagatgatccaattttgtactaaagttagtacaaagTTGAGTCATTTATTTTGGAACGGAgggagtacct	...((((((((((((((((((((((((((..(((((((((((((....)))))))))))))..))))))))))))))))))))))))))...	-61.8	37	1.8
							gi|86439713|gb|AM050675.1|AM050675	+	141994	142257	cattactccctccgttccaaaatagatgatccaattttgtactaaagttagtacaaagTTGAGTCATTTATTTTGGAACGGAgggagtacct	...((((((((((((((((((((((((((..(((((((((((((....)))))))))))))..))))))))))))))))))))))))))...	-61.8	37	1.8
PC-177	TTCTTACACGAACCGGGACTAA	22	4	5	4.46301	3.59001	gi|219814397|gb|FJ436984.1|FJ436984	-	88245	88506	aagggcctttggtcccggtttttgaaccgggactaaagggtcgttcctaatgcctcccccatttagtcccggTTCTTACACGAACCGGGACTAAaggtcgtccacgtggacgcagcctggag	.(((((((((((((((((((....))))))))))))))).....)))).....((((....((((((((((((((......))))))))))))))((((((((....)))))..))).))))	-66	56.6	1
							gi|224365600|gb|FJ436983.1|FJ436983	-	148634	148895	aagggcctttggtcccggtttttgaaccgggactaaagggtcgttcctaatgcctcccccatttagtcccggTTCTTACACGAACCGGGACTAAaggtcgtccacgtggacgcagcctggag	.(((((((((((((((((((....))))))))))))))).....)))).....((((....((((((((((((((......))))))))))))))((((((((....)))))..))).))))	-66	56.6	1
PC-178	CGATGGTACTTGTTGAGTTGGCAT	24	4	3	4.46301	2.15401	gi|110277847|gb|DQ767617.1|DQ767617	+	28555	28818	tatacatgttcctatgactatgagattatgcaactcccgaataccggaggaacactttgtgtgctaccaaatgtcacaacgtaactgggtgattataaaggtgctctacaggtgtctcCGATGGTACTTGTTGAGTTGGCATagctcaagattaggatttgtcactccgattgtcgt	...(((...(((((...((.((((.(((((((((((.(((.(((((..(((((((((.(((.((.(((....(((((...........)))))......)))))..))))))))).)))..))))).)))..))))).))))))))))))..)))))..)))...............	-52.5	42.9	0.7
							gi|154937444|gb|AC207944.1|AC207944	-	31890	32153	tatacatgttcctatgactatgagattatgcaactcccgaataccggaggaacactttgtgtgctaccaaacgtcacaacataactgggtgattacaaaggtgctctacaggtgtctcCGATGGTACTTGTTGAGTTGGCATagatcgagattaggatttgtcac	...(((...(((((...((.(((..(((((((((((.(((.(((((..(((((((((.(((.((.(((....(((((..((....)).)))))......)))))..))))))))).)))..))))).)))..))))).)))))).)))))..)))))..)))...	-48.5	43	0.7
							gi|154937444|gb|AC207944.1|AC207944	-	38881	39144	tatacatgttcctatgactatgagactatgcaactcccgaatactggaggaacactatttgtgctaccaaacgtcacaacgtaactgggtgattataaaggtgctctacaggtgtctcCGATGGTACTTGTTGAGTTGGCATagatcaagattaggatttgtcac	...(((...(((((...((.(((..(((((((((((.(((.((((...((((((((......((.(((....(((((...........)))))......)))))......))))).)))...)))).)))..))))).)))))).)))))..)))))..)))...	-44	41.8	0.6
							gi|86439738|gb|AM050684.1|AM050684	+	102142	102405	tatacatgttcctatgactatgagattatgcaactcccgaataccggaggaacactttgtgtgctaccaaacatcacaacgtaactgggtgattataaaggtgctctacaggtgtctcCGATGGTACTTGTTGAGTTGGCATagatcaagattaggatttgtcac	...(((...(((((...((.(((..(((((((((((.(((.(((((..(((((((((.(((.((.(((....(((((...........)))))......)))))..))))))))).)))..))))).)))..))))).)))))).)))))..)))))..)))...	-48.2	41.8	0.7
PC-179	GGAGTAATAGTAGTAGATGTAGGC	24	3	4	3.34726	2.87201	gi|154937435|gb|AC207935.1|AC207935	-	19113	19376	tatgtGGAGTAATAGTAGTAGATGTAGGCaggagttggtctaataatcttggacgtgatgcctatataatgaccatttcctggatatcatcataattatttgaacttctat	.....(((((...((((((.((((((..(((((..(((((..........((........))........)))))..)))))..)).))))...))))))...)))))...	-26.5	34.2	0.7
							gi|164607256|gb|AC216555.1|AC216555	+	57178	57441	tgcaggcaggagtcggtcgatgtgtGGAGTAATAGTAGTAGATGTAGGCaggagTCGGTCTACTTGACACGGACATGAtgcctatatttcatagtcattgccttagatatcgtcataacttggtgcttttc	...(((((.((((....((((((.((..(((((..(..((((((((((((....((((((.....))).)))......))))))))))).)..)..)))))..)).)))))).....))))..)))))...	-37.2	45	0.6
							gi|164607271|gb|AC216570.1|AC216570	+	121656	121919	cactagatgcatgctagatagcggtcggtatgtGGAGTAATAGTAGTAGATGTAGGCaggagttggtctaataatcttggacgtgatgcctatataatgaccatttcctggatatcatcataattatttgaacttctat	........(((((((.(((....))))))))))(((((...((((((.((((((..(((((..(((((..........((........))........)))))..)))))..)).))))...))))))...)))))...	-33.9	38.1	0.6
							gi|194239084|gb|AM932689.1|AM932689	+	63486	63749	tactctgttcttcatgaacttaatactctagatgtaggcagtagtcggtcgatgtgtGGAGTAATAGTAGTAGATGTAGGCatgagtcggtctacttgttgcggacgtgatgccgatatacatgatcatgcctagatattctcataactatgcacttttctatcaattgatcgacagt	......((((.....))))....((((((.......)).))))((((((((((..((((((..(((((((...((.(((((((((((((((......((..(....)..))))))))........))))))))).))...))....)))))......))))))..))))))))))...	-48	40.4	0.7
PC-180	AACAGGTGAAGACTCATATTGCAG	24	1	4	1.11575	2.87201	gi|154937437|gb|AC207937.1|AC207937	-	113530	113793	aaacacattgatcatcaacgatctttTTGTGTACAATCTGATTTGACAATatgagtcctcaccggtttaggAACAGGTGAAGACTCATATTGCAGccacaaattctacacatagagttcaatgaagatcaagtgcttgtca	...(((.((((((.(((..((.((((.((((((.(((.((..(((.(((((((((((.(((((.(((....))).))))).))))))))))))))...)).))).)))))).)))).))..))).))))))))).......	-51.6	37.6	1
PC-181	TTGTGTACAATCTGATTTGACAAT	24	2	0	2.2315	0	gi|154937437|gb|AC207937.1|AC207937	-	113530	113793	aaacacattgatcatcaacgatctttTTGTGTACAATCTGATTTGACAATatgagtcctcaccggtttaggAACAGGTGAAGACTCATATTGCAGccacaaattctacacatagagttcaatgaagatcaagtgcttgtca	...(((.((((((.(((..((.((((.((((((.(((.((..(((.(((((((((((.(((((.(((....))).))))).))))))))))))))...)).))).)))))).)))).))..))).))))))))).......	-51.6	37.6	1
PC-182	TGACCGGCACCCCTCATATCCAGC	24	3	3	3.34726	2.15401	gi|139096128|gb|AC200842.1|AC200842	+	163127	163390	aaacgccctgacTGACCGGCACCCCTCATATCCAGCCTAAATATGGGGCGGATATGggggcatccggacgcgtcgct	.........(((((.((((...(((((((((((.((((.......)))))))))))))))...)))).)).)))...	-35.8	61	0.8
PC-183	CCTAAATATGGGGCGGATATG	21	1	2	1.11575	1.436	gi|139096128|gb|AC200842.1|AC200842	+	163127	163390	aaacgccctgacTGACCGGCACCCCTCATATCCAGCCTAAATATGGGGCGGATATGggggcatccggacgcgtcgct	.........(((((.((((...(((((((((((.((((.......)))))))))))))))...)))).)).)))...	-35.8	61	0.8
PC-184	ATAGTAGATATGATCAACATAGA	23	1	0	1.11575	0	gi|164607267|gb|AC216566.1|AC216566	-	47081	47341	aaacttgacgagcctagcatatgaagttatggcctcagaacactaagaccgaaaggtcgaacatgaatcatATAGTAGATATGATCAACATAGAgatgttcaccactgaaaactactccATCTCATGTGATGATCGGACAtggtttagttgatatggaccatgtgatcatttagatgactagggggatgtctatctaagtgggag	.........(((((((((.......)))).)).))).(((((((..((((....)))).....(((.((((((.....)))))))))......)).))))).(((((....((..((((...((((.((((((((..(((((((..(.......)..)))))))))))))).).))))...))))...)).......)))))...	-60.1	40.5	0.7
PC-185	ATCTCATGTGATGATCGGACA	21	13	27	14.5048	19.3861	gi|164607267|gb|AC216566.1|AC216566	-	47081	47341	aaacttgacgagcctagcatatgaagttatggcctcagaacactaagaccgaaaggtcgaacatgaatcatATAGTAGATATGATCAACATAGAgatgttcaccactgaaaactactccATCTCATGTGATGATCGGACAtggtttagttgatatggaccatgtgatcatttagatgactagggggatgtctatctaagtgggag	.........(((((((((.......)))).)).))).(((((((..((((....)))).....(((.((((((.....)))))))))......)).))))).(((((....((..((((...((((.((((((((..(((((((..(.......)..)))))))))))))).).))))...))))...)).......)))))...	-60.1	40.5	0.7
PC-186	TCCTGGAACGCGCTACTGCTACTT	24	1	2	1.11575	1.436	gi|86438645|gb|AM072971.1|AM072971	+	141421	141684	AAAGAGAAAGGAGTAGCAGTAGCGtgtatcctagaacgcgctgtagctaacgtagcagcagcgttctTCCTGGAACGCGCTACTGCTACTTctgacttaac	...(((..(((((((((((((((((((.(((.((((((((((((..(....)..))))).)))))))....))))))))))))))))))))))..)))...	-59.2	49.5	1.2
PC-187	AAAGAGAAAGGAGTAGCAGTAGCG	24	0	4	0	2.87201	gi|86438645|gb|AM072971.1|AM072971	+	141421	141684	AAAGAGAAAGGAGTAGCAGTAGCGtgtatcctagaacgcgctgtagctaacgtagcagcagcgttctTCCTGGAACGCGCTACTGCTACTTctgacttaac	...(((..(((((((((((((((((((.(((.((((((((((((..(....)..))))).)))))))....))))))))))))))))))))))..)))...	-59.2	49.5	1.2
PC-188	AAAATATTTATGTGGGCTTAGAAC	24	1	0	1.11575	0	gi|139094528|gb|AC200776.1|AC200776	-	38115	38378	aaAGCACTTTCACTATTCACGACGACatttttcagcgtccgttcgaactgAAAATATTTATGTGGGCTTAGAACatttcgagtacccactaaaataattttcaacgcgttccgaaaca	.......((((.........((((...........)))).....(((((((((((((((..(((((((..((....))..))..)))))..)))).)))))))....)))).))))..	-20	38.1	0.4
PC-189	AGCACTTTCACTATTCACGACGAC	24	5	2	5.57876	1.436	gi|139094528|gb|AC200776.1|AC200776	-	38115	38378	aaAGCACTTTCACTATTCACGACGACatttttcagcgtccgttcgaactgAAAATATTTATGTGGGCTTAGAACatttcgagtacccactaaaataattttcaacgcgttccgaaaca	.......((((.........((((...........)))).....(((((((((((((((..(((((((..((....))..))..)))))..)))).)))))))....)))).))))..	-20	38.1	0.4
PC-190	TCGGAAATACTTGTCGGAGAA	21	2	5	2.2315	3.59001	gi|164607266|gb|AC216565.1|AC216565	-	8506	8766	aaagtactccctccatTCGGAAATACTTGTCGGAGAAatggatgTATCTAGAGTATTTCCGGACAaagggagtatata	...(((((((((...(((((((((((((...(((............))).)))))))))))))...)))))))))...	-30.7	39.7	1
PC-191	TATCTAGAGTATTTCCGGACA	21	0	1	0	0.718002	gi|164607266|gb|AC216565.1|AC216565	-	8506	8766	aaagtactccctccatTCGGAAATACTTGTCGGAGAAatggatgTATCTAGAGTATTTCCGGACAaagggagtatata	...(((((((((...(((((((((((((...(((............))).)))))))))))))...)))))))))...	-30.7	39.7	1
PC-192	ACGAAAAAAGGGAAAACT	18	3	8	3.34726	5.74402	gi|154937418|gb|AC207918.1|AC207918	+	100316	100573	aaatgaatttACGAAAAAAGGGAAAACTcacaagttacgacaagcggcgtatatgcagggcgTCACTTGTCGCAACATGGGggtatgacctttgaaagagtgctccttagttagtaatttcacct	...((((.((((..((..(((((..((((....(((.(((((((.(((((.........))))).))))))).))).(..(((.....)))..)...))))..)))))..)).)))).))))...	-39.8	42.4	0.8
PC-193	TCACTTGTCGCAACATGGG	19	1	0	1.11575	0	gi|154937418|gb|AC207918.1|AC207918	+	100316	100573	aaatgaatttACGAAAAAAGGGAAAACTcacaagttacgacaagcggcgtatatgcagggcgTCACTTGTCGCAACATGGGggtatgacctttgaaagagtgctccttagttagtaatttcacct	...((((.((((..((..(((((..((((....(((.(((((((.(((((.........))))).))))))).))).(..(((.....)))..)...))))..)))))..)).)))).))))...	-39.8	42.4	0.8
PC-194	AGGGGACTAATAAACCAGGA	20	2	5	2.2315	3.59001	gi|154937412|gb|AC207912.1|AC207912	-	74593	74852	AAATTATATTCTTGGATTCGTatttgaacgtagttttcaaggatactatttttggttacatgcattaacattttgttagttaaatctaaggtcaaagtttaacaccaaatatgaAGGGGACTAATAAACCAGGAtggaggttgtacctccgtcctggtttattggtccccattgtaatctgtgccaaactttgaccataaatttaattaataaaaaagttcatgcatgttat	((((..((((((((((..(((......))).....))))))))))..))))......((((((((.(((.(((((((((((((((.((.(((((((((((..(((....((..(.(((((((((((((((((((((((((.....))))))))))))))))))))))))).)..))....)))..))))))))))).)).)))))))))))))))..))).))))))))...	-104.1	31.9	1.4
PC-195	TGTCGAAACTGAACGCAATGGTAG	24	1	1	1.11575	0.718002	gi|86438645|gb|AM072971.1|AM072971	+	119617	119880	aacagatgaggtaaaaactgttgactctgaacttaactatcgaaactgaaatttactgtggaatctgaaagctacTGTCGAAACTGAACGCAATGGTAGcagagaggcacTTGACATGTAGTTTAGGGAGGGCCtgcagttcatcttcaacctgcaccccctgagccacctgccacta	..(((((..((((((....(((((........)))))..(((....)))..)))))).....)))))...(((((..(((........))..)..)))))..((.((((..((.......((((((((.((...(((((............)))))))))))))))))..)))).)).	-41.2	45.5	0.5
PC-196	TTGACATGTAGTTTAGGGAGGGCC	24	4	11	4.46301	7.89802	gi|86438645|gb|AM072971.1|AM072971	+	119617	119880	aacagatgaggtaaaaactgttgactctgaacttaactatcgaaactgaaatttactgtggaatctgaaagctacTGTCGAAACTGAACGCAATGGTAGcagagaggcacTTGACATGTAGTTTAGGGAGGGCCtgcagttcatcttcaacctgcaccccctgagccacctgccacta	..(((((..((((((....(((((........)))))..(((....)))..)))))).....)))))...(((((..(((........))..)..)))))..((.((((..((.......((((((((.((...(((((............)))))))))))))))))..)))).)).	-41.2	45.5	0.5
PC-197	AGAAGATATATCTAGAACTAAAAT	24	2	7	2.2315	5.02601	gi|164607258|gb|AC216557.1|AC216557	-	127811	128071	aacctactccctccgtccgaaaatatttgtccttaaaatagataaaAGAAGATATATCTAGAACTAAAATatgtctagatccatccccttttatctattttgatgACAAGTATTTTCGGATGGAGGaagtagcaatcatcactcgtcaaggcaagatggt	...(((((.((((((((((((((((((((((.((((((((((((((((..(((..(((((((.(........))))))))..)))..)))))))))))))))).)))))))))))))))))))))).)))))..((((((....((....))..))))))	-74.5	35.6	1.3
PC-198	ACAAGTATTTTCGGATGGAGG	21	4	7	4.46301	5.02601	gi|164607258|gb|AC216557.1|AC216557	-	127811	128071	aacctactccctccgtccgaaaatatttgtccttaaaatagataaaAGAAGATATATCTAGAACTAAAATatgtctagatccatccccttttatctattttgatgACAAGTATTTTCGGATGGAGGaagtagcaatcatcactcgtcaaggcaagatggt	...(((((.((((((((((((((((((((((.((((((((((((((((..(((..(((((((.(........))))))))..)))..)))))))))))))))).)))))))))))))))))))))).)))))..((((((....((....))..))))))	-74.5	35.6	1.3
PC-199	CACTGTAACTTTGGCATGCACAAC	24	0	2	0	1.436	gi|154937461|gb|AC207961.1|AC207961	-	41826	42089	AAGACTAATGAATTTGAATGCAAGagttacaatggtgcatgcgcatgatagctacattggttgtttgaagaaatatCACTGTAACTTTGGCATGCACAACtgaaaaggtttatttaaatagaaaaaatgtgatatgtgagtgt	...(((...........((((.(((((((((.(((((......((.(((((((.....)))))))))......))))).))))))))).)))).((((.((....)).(((((....))))).....)))).......)))..	-27.7	32.9	0.6
PC-200	AAGACTAATGAATTTGAATGCAAG	24	1	0	1.11575	0	gi|154937461|gb|AC207961.1|AC207961	-	41826	42089	AAGACTAATGAATTTGAATGCAAGagttacaatggtgcatgcgcatgatagctacattggttgtttgaagaaatatCACTGTAACTTTGGCATGCACAACtgaaaaggtttatttaaatagaaaaaatgtgatatgtgagtgt	...(((...........((((.(((((((((.(((((......((.(((((((.....)))))))))......))))).))))))))).)))).((((.((....)).(((((....))))).....)))).......)))..	-27.7	32.9	0.6
PC-201	GTAGCTGTATGATTCTAACGGCAA	24	6	16	6.69451	11.488	gi|86439743|gb|AM050686.1|AM050686	+	124080	124343	aaggattgctaagtcgtggataggcccaaaaggaacagAATTTGTTTCTGAACATAACGTATgttGTAGCTGTATGATTCTAACGGCAAttaagccgtgacgatgaaacatgctctatgtaccaatatgtgatgaaacaaataag	...((((....)))).(((......)))...........(((((((((...(((((..((((...((((..(((((.(((..(((((......)))))......))).))))).))))))))...)))))...)))))))))...	-35.5	37.9	0.6
PC-202	AATTTGTTTCTGAACATAACGTAT	24	4	1	4.46301	0.718002	gi|86439743|gb|AM050686.1|AM050686	+	124080	124343	aaggattgctaagtcgtggataggcccaaaaggaacagAATTTGTTTCTGAACATAACGTATgttGTAGCTGTATGATTCTAACGGCAAttaagccgtgacgatgaaacatgctctatgtaccaatatgtgatgaaacaaataag	...((((....)))).(((......)))...........(((((((((...(((((..((((...((((..(((((.(((..(((((......)))))......))).))))).))))))))...)))))...)))))))))...	-35.5	37.9	0.6
PC-203	CAATAAGTGAATGTTGTAGAGGAC	24	4	13	4.46301	9.33402	gi|139094744|gb|AC200785.1|AC200785	-	91593	91853	aagggtccgatcacattcacttagcagaaaagtcaacttgaagaattagCAATAAGTGAATGTTGTAGAGGACtgaaaactcaaatatatatatatatatatatatatatatatatatatataTATATATATATACACATAGTCAAT	...(((((...((((((((((((((.......((.....)).......))..)))))))))).))....)))))..........(((((((((((((((((((((((....))))))))))))))))))))))).............	-42.8	23.8	1.2
PC-204	TATATATATATACACATCGTCAAT	24	1	0	1.11575	0	gi|139094744|gb|AC200785.1|AC200785	-	91593	91853	aagggtccgatcacattcacttagcagaaaagtcaacttgaagaattagCAATAAGTGAATGTTGTAGAGGACtgaaaactcaaatatatatatatatatatatatatatatatatatatataTATATATATATACACATAGTCAAT	...(((((...((((((((((((((.......((.....)).......))..)))))))))).))....)))))..........(((((((((((((((((((((((....))))))))))))))))))))))).............	-42.8	23.8	1.2
PC-205	AACAGTTTTGGAAAGTTCGGATAA	24	3	1	3.34726	0.718002	gi|139095336|gb|AC200812.1|AC200812	-	43569	43832	aagtacagccagtttaaaccgAACAGTTTTGGAAAGTTCGGATAAaaccaatccgaatttgactagggttttggacgtgaattgatgtaattttcttgtaaggaaagcctagataaATCCTTTGCTTGTACGGGAAGTCC	...((((..(((((((..(((((..(..((((.((((((((((.......))))))))))..))))..))))))...))))))).))))..((((..(((....((((..((.......))..)))).)))..))))...	-34.5	38.6	0.6
PC-206	CAGCGACAAGTAATATGGAACGGA	24	46	98	51.3246	70.3642	gi|62131094|gb|AY963808.1|AY963808	+	8340	8603	aagtactcccTCCGTTCCATATTACTTGTcactgatttagtattacaactttgtactaaatCAGCGACAAGTAATATGGAACGGAgggggtagga	...(((((((((((((((((((((((((((.((((((((((((.........)))))))))))).)))))))))))))))))))))))))))...	-65.3	40	1.7
PC-207	TCCGTTCCATATTACTTGT	19	1	0	1.11575	0	gi|62131094|gb|AY963808.1|AY963808	+	8340	8603	aagtactcccTCCGTTCCATATTACTTGTcactgatttagtattacaactttgtactaaatCAGCGACAAGTAATATGGAACGGAgggggtagga	...(((((((((((((((((((((((((((.((((((((((((.........)))))))))))).)))))))))))))))))))))))))))...	-65.3	40	1.7
PC-208	GGATGAGATCGGGGACATGACGAG	24	1	8	1.11575	5.74402	gi|139095252|gb|AC200807.1|AC200807	+	70053	70316	aatagttctaggtcatgtctacgtagttctcgaacccgtagggtccgcACGCTTAAGGTTTCGATGACAGTTatattatgagtttatgagttttgatgtaccgaaggagtttggagtcccGGATGAGATCGGGGACATGACGAG	...........((((((((..((....(((((...(((..((((((..((.(((..(((.((((.(((..(((((.........))))))))))))...)))..))).))..))).)))))).))))).))..))))))))...	-37.2	45.8	0.6
PC-209	ACGCTTAAGGTTTCGATGACAGTT	24	1	6	1.11575	4.30801	gi|139095252|gb|AC200807.1|AC200807	+	70053	70316	aatagttctaggtcatgtctacgtagttctcgaacccgtagggtccgcACGCTTAAGGTTTCGATGACAGTTatattatgagtttatgagttttgatgtaccgaaggagtttggagtcccGGATGAGATCGGGGACATGACGAG	...........((((((((..((....(((((...(((..((((((..((.(((..(((.((((.(((..(((((.........))))))))))))...)))..))).))..))).)))))).))))).))..))))))))...	-37.2	45.8	0.6
PC-210	TGATGACTATGTAAACAGGATGAG	24	1	3	1.11575	2.15401	gi|110341789|gb|DQ537335.1|DQ537335	-	127948	128211	aataTGATGACTATGTAAACAGGATGAGatgacataactatattatgtctttagaaaatgggTTGGCATGCCATAATTCAGATACAtgttgtctatgtaaacatcatggcatgacataattcaaat	..(((((((..((..((.(((..(((....(((((((.....)))))))....(((....(((......)))....))).....)))..))).))..))..)))))))..................	-23.4	31	0.6
PC-211	GCGTCTCTTCTATAGAAATAGGCA	24	5	2	5.57876	1.436	gi|110277858|gb|DQ767628.1|DQ767628	-	44822	45085	aatgcaagatgcttagaaaaagtgcttaaagaaataaagcagcctttccttaagtacccatGCTTATTTGTACAGGGTAGACGCTtaattaaGCGTCTCTTCTATAGAAATAGGCActagtgcttcagaaaaatctaatttatttttctaagcacctccctaaacacccaatcctgctat	...(((.((((.((((.....(((((((.(((((((((..((..(((.((.((((((...(((((((((.((.(((..((((((((....))))))))..))).)).)))))))))...)))))).)).)))..))..))))))))).)))))))....)))).)).....)).)))...	-53.9	36.1	0.8
PC-212	GCTTATTTGTACAGGGTAGACGCT	24	54	68	60.2506	48.8241	gi|110277858|gb|DQ767628.1|DQ767628	-	44822	45085	aatgcaagatgcttagaaaaagtgcttaaagaaataaagcagcctttccttaagtacccatGCTTATTTGTACAGGGTAGACGCTtaattaaGCGTCTCTTCTATAGAAATAGGCActagtgcttcagaaaaatctaatttatttttctaagcacctccctaaacacccaatcctgctat	...(((.((((.((((.....(((((((.(((((((((..((..(((.((.((((((...(((((((((.((.(((..((((((((....))))))))..))).)).)))))))))...)))))).)).)))..))..))))))))).)))))))....)))).)).....)).)))...	-53.9	36.1	0.8
PC-213	AAGCCCTATAAACCGGAAAGGAGG	24	3	6	3.34726	4.30801	gi|139095301|gb|AC200810.1|AC200810	+	37851	38114	aatgcattgataaacataattttttgagAAAAACAAGAGCATTAATTAGGTGcttttgcaaactacaaaaaatattccaccactcaccatcttggttggtgagatttttgaattAAGCCCTATAAACCGGAAAGGAGGgagtactgcagtgtacgtgcaataactggcaccgtcgtatacatatcttacggttaatggggcgttcgacag	..................((((((((((.....(((((((((.......)))))))))....)).)))))))).........(((((((.......)))))))....((((((...(((((((.(((((..((((.((.....))...((((((((((........))))....))))))...)))).))))).)))))))))))))...	-57.5	38.6	0.7
PC-214	AAAAACAAGAGCATTAATTAGGTG	24	0	3	0	2.15401	gi|139095301|gb|AC200810.1|AC200810	+	37851	38114	aatgcattgataaacataattttttgagAAAAACAAGAGCATTAATTAGGTGcttttgcaaactacaaaaaatattccaccactcaccatcttggttggtgagatttttgaattAAGCCCTATAAACCGGAAAGGAGGgagtactgcagtgtacgtgcaataactggcaccgtcgtatacatatcttacggttaatggggcgttcgacag	..................((((((((((.....(((((((((.......)))))))))....)).)))))))).........(((((((.......)))))))....((((((...(((((((.(((((..((((.((.....))...((((((((((........))))....))))))...)))).))))).)))))))))))))...	-57.5	38.6	0.7
PC-215	AGAAGATCGTCATGAACATATG	22	2	1	2.2315	0.718002	gi|164607280|gb|AC216579.1|AC216579	-	80349	80612	aattaattaatagagagaagtgtcctctcttatctccatgcttggtcgacgctaagtactatacatatagagagcactcgacacgctagctagtaagcaaaaATGAAGGAAACAGAAGATCGTCATGAACATATGcatacagagagaagtgatatcgacctatccttatccgagagattggtcgaacaacaagttaattaagatgtttgcatatgttcaggggctagggtttttgtttttttctaa	......(((.(((..((..(((((((((((........((((((((....))))))))..........)))))).....))))).))..))).)))........(((..(((((((((..((((.((((((((((((.(((((..((..((...((((((.((((((....))).))).))))))....))..))..))....))).))))))))))))..)))..)..)))))))))..)))...	-69.5	37.8	0.7
PC-216	ATGAAGGAAACAGAAGATCGTCAT	24	30	65	33.4726	46.6701	gi|164607280|gb|AC216579.1|AC216579	-	80349	80612	aattaattaatagagagaagtgtcctctcttatctccatgcttggtcgacgctaagtactatacatatagagagcactcgacacgctagctagtaagcaaaaATGAAGGAAACAGAAGATCGTCATGAACATATGcatacagagagaagtgatatcgacctatccttatccgagagattggtcgaacaacaagttaattaagatgtttgcatatgttcaggggctagggtttttgtttttttctaa	......(((.(((..((..(((((((((((........((((((((....))))))))..........)))))).....))))).))..))).)))........(((..(((((((((..((((.((((((((((((.(((((..((..((...((((((.((((((....))).))).))))))....))..))..))....))).))))))))))))..)))..)..)))))))))..)))...	-69.5	37.8	0.7
PC-217	ACAAAGGATTGGCTTGCAGAATAA	24	5	5	5.57876	3.59001	gi|139094436|gb|AC200772.1|AC200772	+	41871	42132	acaaccTCGATGATCAAGAAGGATTAGCactcccatagaaatatgagaacaccatttagggaaggtatggatcaacacttgacatcgaagtaactcgaataccacaaataaaacaaaACAAAGGATTGGCTTGCAGAATAAgc	...((.((((((.(((((...((((...(((..((((....))))......((.....))...)))...))))....))))))))))).)).....................................(((((.....)))))	-24.9	38.5	0.5
PC-218	TCGATGATCAAGAAGGATTAGC	22	1	6	1.11575	4.30801	gi|139094436|gb|AC200772.1|AC200772	+	41871	42132	acaaccTCGATGATCAAGAAGGATTAGCactcccatagaaatatgagaacaccatttagggaaggtatggatcaacacttgacatcgaagtaactcgaataccacaaataaaacaaaACAAAGGATTGGCTTGCAGAATAAgc	...((.((((((.(((((...((((...(((..((((....))))......((.....))...)))...))))....))))))))))).)).....................................(((((.....)))))	-24.9	38.5	0.5
PC-219	GTCTGAAAAGTCTGCAACATAATA	24	2	1	2.2315	0.718002	gi|139095536|gb|AC200821.1|AC200821	-	8789	9052	acagcggAAGGCTTGGAAGATAAAGTGAGTCcatcaactccagcgacatagctgagctccacggcaatgacctaacgaaccttactccttGTCTGAAAAGTCTGCAACATAATAc	...((...((((((...((((((((((((...........((((......)))).(((....)))...............))))))..))))))...))))))))..........	-26	47	0.5
PC-220	AAGGCTTGGAAGATAAAGTGAGTC	24	1	6	1.11575	4.30801	gi|139095536|gb|AC200821.1|AC200821	-	8789	9052	acagcggAAGGCTTGGAAGATAAAGTGAGTCcatcaactccagcgacatagctgagctccacggcaatgacctaacgaaccttactccttGTCTGAAAAGTCTGCAACATAATAc	...((...((((((...((((((((((((...........((((......)))).(((....)))...............))))))..))))))...))))))))..........	-26	47	0.5
PC-221	ATATTATGAGACAGAGGAAGTA	22	6	11	6.69451	7.89802	gi|197342596|gb|AC232260.1|AC232260	+	112452	112713	ACATACGTGCAGATTGGCGAAGTCaatccggcccattgtaatcaataaacatattcttactccgtctcataatataagagtgtttttaacactagtatagtgtaaaaaacgctcttATATTATGAGACAGAGGAAGTAtaaca	(((.....((.(((((((...)))))))..))....)))............(((.(((.(((.((((((((((((((((((((((((.((((((...)))))).)))))))))))))))))))))))).))).))).)))...	-54.3	34.3	1.1
PC-222	ACATACGTGCAGATTGGCGAAGTC	24	0	1	0	0.718002	gi|197342596|gb|AC232260.1|AC232260	+	112452	112713	ACATACGTGCAGATTGGCGAAGTCaatccggcccattgtaatcaataaacatattcttactccgtctcataatataagagtgtttttaacactagtatagtgtaaaaaacgctcttATATTATGAGACAGAGGAAGTAtaaca	(((.....((.(((((((...)))))))..))....)))............(((.(((.(((.((((((((((((((((((((((((.((((((...)))))).)))))))))))))))))))))))).))).))).)))...	-54.3	34.3	1.1
PC-223	TTGTCCAATTCGGACCAGAGGGGG	24	1	3	1.11575	2.15401	gi|86438783|gb|AM087556.1|AM087556	-	38427	38690	accaagtgtggagtcctactaggactccctagtcctactAGGACTCCCTAGTCCTAGTAGGATtccacctcccttgttggagtaggagaaggggaaagatggggagaggaagaaggaaaggggggctgcaccccTTGTCCAATTCGGACCAGAGGGGG	.......(((((((((((((((((((....(((((.....)))))....)))))))))))))))))))(((((((((..((((.(((.((((((..((...........................))...)))))).))).))))..))..)))))))	-70	55.7	0.8
PC-224	AGGACTCCCTAGTCCTAGTAGGAT	24	1	2	1.11575	1.436	gi|86438783|gb|AM087556.1|AM087556	-	38427	38690	accaagtgtggagtcctactaggactccctagtcctactAGGACTCCCTAGTCCTAGTAGGATtccacctcccttgttggagtaggagaaggggaaagatggggagaggaagaaggaaaggggggctgcaccccTTGTCCAATTCGGACCAGAGGGGG	.......(((((((((((((((((((....(((((.....)))))....)))))))))))))))))))(((((((((..((((.(((.((((((..((...........................))...)))))).))).))))..))..)))))))	-70	55.7	0.8
PC-225	AAGGCTGGTTGTAATGGGGAGTAT	24	11	6	12.2733	4.30801	gi|110277857|gb|DQ767627.1|DQ767627	+	33986	34249	accacttctcattaactacttgccacataagaaaatatttcttggagtgtgctaaattactcccaatatAAGGCTGGTTGTAATGGGGAGTATcatatactagtatctccataatgcatagtatcataagttaatatcttaggtggccttattaattgccatacaTGACACAAAGTAGTACAACATttaatatgatatggtatcatga	...(((((((((((...((..(((....((((((...))))))((((((........))))))........)))..))..))))))))))).((((((((((.((((.....((((....((((..((((.......)))).(((((..........)))))...............))))..))))......)))))))))).))))	-45.5	32.7	0.7
PC-226	TGACACAAAGTAGTACAACAT	21	6	12	6.69451	8.61602	gi|110277857|gb|DQ767627.1|DQ767627	+	33986	34249	accacttctcattaactacttgccacataagaaaatatttcttggagtgtgctaaattactcccaatatAAGGCTGGTTGTAATGGGGAGTATcatatactagtatctccataatgcatagtatcataagttaatatcttaggtggccttattaattgccatacaTGACACAAAGTAGTACAACATttaatatgatatggtatcatga	...(((((((((((...((..(((....((((((...))))))((((((........))))))........)))..))..))))))))))).((((((((((.((((.....((((....((((..((((.......)))).(((((..........)))))...............))))..))))......)))))))))).))))	-45.5	32.7	0.7
PC-227	CCGTTCCATATTACTTGTCGC	21	3	1	3.34726	0.718002	gi|62131094|gb|AY963808.1|AY963808	-	8286	8546	accccctCCGTTCCATATTACTTGTCGCtgatttagtacaaagttgtaatactaaatcagtgaCAAGTAATATGGAACGGAGGGagtac	((.(((((((((((((((((((((((((((((((((((...........))))))))))))))))))))))))))))))))))).))..	-61.2	40.4	1.7
PC-228	CAAGTAATATGGAACGGAGGG	21	12	42	13.389	30.1561	gi|62131094|gb|AY963808.1|AY963808	-	8286	8546	accccctCCGTTCCATATTACTTGTCGCtgatttagtacaaagttgtaatactaaatcagtgaCAAGTAATATGGAACGGAGGGagtac	((.(((((((((((((((((((((((((((((((((((...........))))))))))))))))))))))))))))))))))).))..	-61.2	40.4	1.7
PC-229	TACTAAATCAGCGACGAGTAATAT	24	10	15	11.1575	10.77	gi|139094280|gb|AC200765.1|AC200765	+	42596	42859	acctatatactcccttcgttccATATTACTCGTCGCTGATTTAatataaagttgTACTAAATCAGCGACGAGTAATATgaaacggagagagtagatgcgg	.(((((.(((((.(((((((.((((((((((((((((((((((.((((....)))).)))))))))))))))))))))).))))))).))))).))).))	-54.3	39	1.4
PC-230	ATATTACTCGTCGCTGATTTA	21	0	2	0	1.436	gi|139094280|gb|AC200765.1|AC200765	+	42596	42859	acctatatactcccttcgttccATATTACTCGTCGCTGATTTAatataaagttgTACTAAATCAGCGACGAGTAATATgaaacggagagagtagatgcgg	.(((((.(((((.(((((((.((((((((((((((((((((((.((((....)))).)))))))))))))))))))))).))))))).))))).))).))	-54.3	39	1.4
PC-231	ACGGTACGCGCATTCTAGACTGAG	24	1	1	1.11575	0.718002	gi|197342584|gb|AC232248.1|AC232248	+	186	449	acctctggctACGTTCTTGTGGAGGCGCAcggcggtcagcgccgccaccgctggtgacgttcgtgtggagacgcacggcggtcagcttctcccACGGTACGCGCATTCTAGACTGAGgccccgttcatgtcggtgtagcgttgaatgttagctgatagacattgttaatctcactgtttgccgaagtagtttactgtcaa	...((.((((((((((..((((((..((..((((((....)))))).((((.(....)...((((((....))))))))))...))..)).))))...((((((((....(((((((......)))).))).)))).)))).)))))).))))))..((((..((....((.(((.........)))))...))))))..	-65	56	0.6
PC-232	ACGTTCTTGTGGAGGCGCA	19	0	3	0	2.15401	gi|197342584|gb|AC232248.1|AC232248	+	186	449	acctctggctACGTTCTTGTGGAGGCGCAcggcggtcagcgccgccaccgctggtgacgttcgtgtggagacgcacggcggtcagcttctcccACGGTACGCGCATTCTAGACTGAGgccccgttcatgtcggtgtagcgttgaatgttagctgatagacattgttaatctcactgtttgccgaagtagtttactgtcaa	...((.((((((((((..((((((..((..((((((....)))))).((((.(....)...((((((....))))))))))...))..)).))))...((((((((....(((((((......)))).))).)))).)))).)))))).))))))..((((..((....((.(((.........)))))...))))))..	-65	56	0.6
PC-233	TCGCGGAGGAAAAATAAATGAGAA	24	0	3	0	2.15401	gi|139094280|gb|AC200765.1|AC200765	+	113062	113325	actacacacatgcatattttatcaatgacacatgaaaggttcaagttgctaaccgcgaTCGCGGAGGAAAAATAAATGAGAAagctcaagtgtgcctcggacacttcatatcatgtTTGTTTCAGGCTCTCGGGCATTTCatcaaac	..............((((((..(......((.((((...)))).))......((((....)))).)..))))))..(((((((((((.((...((((..((((...(((...)))..))))..)))).)).)))).)))).)))...	-28.1	41.5	0.5
PC-234	TTGTTTCAGGCTCTCGGGCATTTC	24	5	6	5.57876	4.30801	gi|139094280|gb|AC200765.1|AC200765	+	113062	113325	actacacacatgcatattttatcaatgacacatgaaaggttcaagttgctaaccgcgaTCGCGGAGGAAAAATAAATGAGAAagctcaagtgtgcctcggacacttcatatcatgtTTGTTTCAGGCTCTCGGGCATTTCatcaaac	..............((((((..(......((.((((...)))).))......((((....)))).)..))))))..(((((((((((.((...((((..((((...(((...)))..))))..)))).)).)))).)))).)))...	-28.1	41.5	0.5
PC-235	AAGCCCAACCAAAATTTTCTTTTT	24	0	2	0	1.436	gi|139095887|gb|AC200835.1|AC200835	-	9841	10104	actgccccctacccaggttattctaaAAGCCCAACCAAAATTTTCTTTTTaaaagcctactaGTCAAGTCTTAACTACTAGGCTTTaaaaaaaaatttggttcagcttctagaataagctaggtagggagcagc	.((((.(((((((.((.((((((((.((((..((((.(((((((.(((((.((((((((.((((.........)))).))))))))))))))))))))))))..)))).)))))))).)).))))))).)))).	-58.9	38.1	1.2
PC-236	GTCAAGTCTTAACTACTAGGCTTT	24	0	1	0	0.718002	gi|139095887|gb|AC200835.1|AC200835	-	9841	10104	actgccccctacccaggttattctaaAAGCCCAACCAAAATTTTCTTTTTaaaagcctactaGTCAAGTCTTAACTACTAGGCTTTaaaaaaaaatttggttcagcttctagaataagctaggtagggagcagc	.((((.(((((((.((.((((((((.((((..((((.(((((((.(((((.((((((((.((((.........)))).))))))))))))))))))))))))..)))).)))))))).)).))))))).)))).	-58.9	38.1	1.2
PC-237	ACTGGAATTAGCTTATTTGCCGTC	24	2	1	2.2315	0.718002	gi|154937447|gb|AC207947.1|AC207947	-	26920	27183	ACTGGAATTAGCTTATTTGCCGTCtgccagttctttgtcgtctgctagctgacggcaaagaaggtctttgccgtccgcttacaaaaaatggaCGGCAAAGAACTGGTTGATGGCAAataaggactttcccat	...((((....(((((((((((((..((((((((((((((((((..(((.((((((((((.....)))))))))).)))..).......)))))))))))))))))..)))))))))))))....))))...	-74.6	46.2	1.2
PC-238	CGGCAAAGAACTGGTTGATGGCAA	24	1	4	1.11575	2.87201	gi|154937447|gb|AC207947.1|AC207947	-	26920	27183	ACTGGAATTAGCTTATTTGCCGTCtgccagttctttgtcgtctgctagctgacggcaaagaaggtctttgccgtccgcttacaaaaaatggaCGGCAAAGAACTGGTTGATGGCAAataaggactttcccat	...((((....(((((((((((((..((((((((((((((((((..(((.((((((((((.....)))))))))).)))..).......)))))))))))))))))..)))))))))))))....))))...	-74.6	46.2	1.2
PC-239	ATTGAGCATCGGACGGTTAACT	22	0	2	0	1.436	gi|110277847|gb|DQ767617.1|DQ767617	+	38398	38659	acttacgaaaggataagaggggaaaaactctataaggatggattctaacaaaATTGAGCATCGGACGGTTAACTcaggggaagaagcataagtatctctcgaattgaaacttaagaagatatcgagagcaaagtaagaaggtaccatgagAAGTTTCAAACGGATAGGCAAtcgttcgatgtctgaaac	...............((((........))))....(((.....))).......((..(((((((((((((..((...((((.((..(....)..))))))...(((((((((.......((((................)))).......)))))))))......))..)))))))))))))..))...	-37.5	39.2	0.5
PC-240	ATACGGTCAATACGGTCACTATAT	24	12	13	13.389	9.33402	gi|139096229|gb|AC200846.1|AC200846	-	31592	31855	acttgtgtcgaaagctcactttggtcattgtacttaagaATACGGTCAATACGGTCACTATATACGACTTGAGGTGATTATACGGtcactgcctcactgtatagctctgtattttgtcctgttgactggtt	.(((..(((((..(((......)))..))).))..)))....(((((((((.((.((..(((((.(((((((((((((......)))...))))))......)).)))))))..)).)))))))))))...	-29.2	41.2	0.5
PC-241	ATACGACTTGAGGTGATTATACGG	24	0	3	0	2.15401	gi|139096229|gb|AC200846.1|AC200846	-	31592	31855	acttgtgtcgaaagctcactttggtcattgtacttaagaATACGGTCAATACGGTCACTATATACGACTTGAGGTGATTATACGGtcactgcctcactgtatagctctgtattttgtcctgttgactggtt	.(((..(((((..(((......)))..))).))..)))....(((((((((.((.((..(((((.(((((((((((((......)))...))))))......)).)))))))..)).)))))))))))...	-29.2	41.2	0.5
PC-242	ATAAGTGACTTAATTTTATACTAA	24	0	1	0	0.718002	gi|139095423|gb|AC200816.1|AC200816	-	79217	79480	actttattacaaatactcccttaatttcaaaATAAGTGACTTAATTTTATACTAActttatattaaagctatagtataaaattgaatcaTTTATTTTGAGACGGAGGAAGTATaataataacttccaaatagtacaacgcagatgcgagtat	...((((((...(((((.((((..(((((((((((((((.((((((((((((((.(((((...)))))...)))))))))))))).)))))))))))))))..)))).)))))..))))))..........((((..(((....))).))))	-46.1	25	1.2
PC-243	TTTATTTTGAGACGGAGGAAGTAT	24	11	9	12.2733	6.46202	gi|139095423|gb|AC200816.1|AC200816	-	79217	79480	actttattacaaatactcccttaatttcaaaATAAGTGACTTAATTTTATACTAActttatattaaagctatagtataaaattgaatcaTTTATTTTGAGACGGAGGAAGTATaataataacttccaaatagtacaacgcagatgcgagtat	...((((((...(((((.((((..(((((((((((((((.((((((((((((((.(((((...)))))...)))))))))))))).)))))))))))))))..)))).)))))..))))))..........((((..(((....))).))))	-46.1	25	1.2
PC-244	AATGGAGGTGGTGTAGTTAGGTAG	24	9	15	10.0418	10.77	gi|194239077|gb|AM932686.1|AM932686	+	138227	138490	agaTCTAGTTAGGGGGCAAATAGGTCActtaactaaatgctacatctacctagctagctaatttgggaggagacaacttcaactatggaggggaaaggaaaaatagaaaggagatgcattAATGGAGGTGGTGTAGTTAGGTAGgagtaatgaagagagagaaag	.....((((((((.(((......))).)))))))).....(((..(((((((((((((((.(..(....((..((.((((..((((................))))...)))).))..))..)..)..)))).)))))))))))..)))................	-37	40.6	0.6
PC-245	TCTAGTTAGGGGGCAAATAGGTCA	24	2	3	2.2315	2.15401	gi|194239077|gb|AM932686.1|AM932686	+	138227	138490	agaTCTAGTTAGGGGGCAAATAGGTCActtaactaaatgctacatctacctagctagctaatttgggaggagacaacttcaactatggaggggaaaggaaaaatagaaaggagatgcattAATGGAGGTGGTGTAGTTAGGTAGgagtaatgaagagagagaaag	.....((((((((.(((......))).)))))))).....(((..(((((((((((((((.(..(....((..((.((((..((((................))))...)))).))..))..)..)..)))).)))))))))))..)))................	-37	40.6	0.6
PC-246	GAGTGCAGAGACAATGAAGAAGAG	24	0	3	0	2.15401	gi|154937418|gb|AC207918.1|AC207918	+	1770	2031	agccctGAGTGCAGAAACAATGAAGAAGAGgcttaatgctcacgttgcttagcttcaagccttcaggattatggtagattgcacggagctacgcgcactgcagtttacactaTTCCGAAAGGCTTGAAGTAAATtaacgaagcattgcacctcttttttattttt	....(((....)))....(((((((((((((..(((((((..(((((....((((((((((((..(((.....((((((((((....((...))....)))))))))).....)))..))))))))))))....))))).)))))))..)))))))))))))...	-65.5	42.4	0.9
PC-247	ACAAGTGTGGAAAAGAGATAGTAG	24	1	3	1.11575	2.15401	gi|110277843|gb|DQ767613.1|DQ767613	+	120835	121098	AGGAGACTCTCTATCATGAACATCatggtgctattttgaagcACAAGTGTGGAAAAGAGATAGTAGcaattgtcccttctctctttttctctcgttttcttt	(((((((.......((((.....))))(((((.......)))))......((((((((((.((..((....))..))..))))))))))....)))))))..	-25.9	38.2	0.7
PC-248	AGGAGACTCTCTATCATGAACATC	24	1	0	1.11575	0	gi|110277843|gb|DQ767613.1|DQ767613	+	120835	121098	AGGAGACTCTCTATCATGAACATCatggtgctattttgaagcACAAGTGTGGAAAAGAGATAGTAGcaattgtcccttctctctttttctctcgttttcttt	(((((((.......((((.....))))(((((.......)))))......((((((((((.((..((....))..))..))))))))))....)))))))..	-25.9	38.2	0.7
PC-249	CATATGTGTAGTAACATGCAACA	23	5	8	5.57876	5.74402	gi|139094489|gb|AC200774.1|AC200774	-	15163	15426	agtggggagtaaCATATGTGTAGTAACATGCAACActtcatttattaggctatagactcatcttgccttgagatgtgtgatgttactcatactactagtaagactagccacAATGGGTAGTAACATAGACTAGTAacatgcccatgttactagtctatgttactacctctatagtgggga	((((..(((((((((..((((.((.....)).))))..(((((...((((...(((....))).))))..)))))....))))))))).)))).((((.....))))((((.(((((((((((((((((((((((((((....)))))))))))))))))))))))))..)).))))...	-73.5	38.9	1
PC-250	AATGGGTAGTAACATAGACTAGTA	24	31	30	34.5883	21.5401	gi|139094489|gb|AC200774.1|AC200774	-	15163	15426	agtggggagtaaCATATGTGTAGTAACATGCAACActtcatttattaggctatagactcatcttgccttgagatgtgtgatgttactcatactactagtaagactagccacAATGGGTAGTAACATAGACTAGTAacatgcccatgttactagtctatgttactacctctatagtgggga	((((..(((((((((..((((.((.....)).))))..(((((...((((...(((....))).))))..)))))....))))))))).)))).((((.....))))((((.(((((((((((((((((((((((((((....)))))))))))))))))))))))))..)).))))...	-73.5	38.9	1
PC-251	AGATTTGTCTAGATGCGGATGTAT	24	2	5	2.2315	3.59001	gi|164607282|gb|AC216581.1|AC216581	-	24675	24938	ataaagtactccctccgtcccaaaattcttgtcttAGATTTGTCTAGATGCGGATGTATcaagtcagattttagtattagatacatccgtatctagacaaatctaAGAAAAGAATTTTGGGACAGAGGgagtagttgaa	...((.(((((((((.((((((((((((((.(((((((((((((((((((((((((((((...................))))))))))))))))))))))))))))).)))))))))))))).))))))))).))...	-88.2	36	1.8
PC-252	AGAAAAGAATTTTGGGACAGAGG	23	2	0	2.2315	0	gi|164607282|gb|AC216581.1|AC216581	-	24675	24938	ataaagtactccctccgtcccaaaattcttgtcttAGATTTGTCTAGATGCGGATGTATcaagtcagattttagtattagatacatccgtatctagacaaatctaAGAAAAGAATTTTGGGACAGAGGgagtagttgaa	...((.(((((((((.((((((((((((((.(((((((((((((((((((((((((((((...................))))))))))))))))))))))))))))).)))))))))))))).))))))))).))...	-88.2	36	1.8
PC-253	TAGAACATCAAGATCGTCACCA	22	4	7	4.46301	5.02601	gi|188038095|gb|EU660900.1|EU660900	-	94224	94485	ataatattgtagtggtgcttaggcgaagccctgcgacagTAGAACATCAAGATCGTCACCAcgccgtcgtgcggacggaactcTTCCCCGACATTCTGCTGGATCggagttcagggatcgtcatc	.....................(((((..((((((((((((((((..(((((((((((..((((....))))..)))))...))))....))..))))))))..))).....))))).)))))...	-37.4	53.6	0.6
PC-254	TTCCCCGACATTCTGCTGGATC	22	0	1	0	0.718002	gi|188038095|gb|EU660900.1|EU660900	-	94224	94485	ataatattgtagtggtgcttaggcgaagccctgcgacagTAGAACATCAAGATCGTCACCAcgccgtcgtgcggacggaactcTTCCCCGACATTCTGCTGGATCggagttcagggatcgtcatc	.....................(((((..((((((((((((((((..(((((((((((..((((....))))..)))))...))))....))..))))))))..))).....))))).)))))...	-37.4	53.6	0.6
PC-255	ATACCATACCGAAACCAGAAACCA	24	1	0	1.11575	0	gi|188038081|gb|EU660895.1|EU660895	-	34941	35204	ATACCATACCGAAACCAGAAACCAtaaaaaccataaaattgatTCGGTTCGGTTTATTTTCGGTATGatttttcggttcggtttttaaatgca	....((((((((((....(((((.....((((.............)))).)))))..))))))))))..........................	-18.5	33.3	0.6
PC-256	TCGGTTCGGTTTATTTTCGGTATG	24	4	2	4.46301	1.436	gi|188038081|gb|EU660895.1|EU660895	-	34941	35204	ATACCATACCGAAACCAGAAACCAtaaaaaccataaaattgatTCGGTTCGGTTTATTTTCGGTATGatttttcggttcggtttttaaatgca	....((((((((((....(((((.....((((.............)))).)))))..))))))))))..........................	-18.5	33.3	0.6
PC-257	CTAAAGTGTCGTAGAAAAAAC	21	0	4	0	2.87201	gi|154937438|gb|AC207938.1|AC207938	+	73837	74097	atagaaagaatCTAAAGTGTCGTAGAAAAAACtatatgtagTTCTTTCTACCACACTTTAAGATTCCaa	.......(((((((((((((.(((((((.(((((....))))).))))))).)))))))).)))))...	-26.3	29	1.3
PC-258	TTCTTTCTACCACACTTTAAGATTCC	26	0	2	0	1.436	gi|154937438|gb|AC207938.1|AC207938	+	73837	74097	atagaaagaatCTAAAGTGTCGTAGAAAAAACtatatgtagTTCTTTCTACCACACTTTAAGATTCCaa	.......(((((((((((((.(((((((.(((((....))))).))))))).)))))))).)))))...	-26.3	29	1.3
PC-259	ACGGTCTATATTACAAGATGGCAG	24	5	9	5.57876	6.46202	gi|164607285|gb|AC216584.1|AC216584	-	98370	98633	atagtttgctttctatctatcagatatagatcatACGGTCTATATTACAAGATGGCAGGCACACCatcatcaccaactcgttttttataagagtagagagtagag	....((((((((((((((....((((((((((....))))))))))....(((((........))))).....................))).))))))))))).	-29.2	36.2	0.8
PC-260	ATATTACAAGATGGCAGGCACACC	24	1	0	1.11575	0	gi|164607285|gb|AC216584.1|AC216584	-	98370	98633	atagtttgctttctatctatcagatatagatcatACGGTCTATATTACAAGATGGCAGGCACACCatcatcaccaactcgttttttataagagtagagagtagag	....((((((((((((((....((((((((((....))))))))))....(((((........))))).....................))).))))))))))).	-29.2	36.2	0.8
PC-261	ACACATATAGTTCAATGAAGACCA	24	0	3	0	2.15401	gi|164607275|gb|AC216574.1|AC216574	-	3770	4033	ATATACATTGGTCATCATTGATCTttttgtgtagaatctaaatagtcaacatgaatcctcactgtacctgtataggtacaggcgaggattcatattgcagccacaaatcatACACATATAGTTCAATGAAGACCAagtg	...(((.((((((.(((((((.((...((((((.............(((.((((((((((.((((((((....))))))))..)))))))))).))).............))))))...)).))))))).)))))))))	-56.4	36	1.1
PC-262	ATATACATTGGTCATCATTGATCT	24	1	0	1.11575	0	gi|164607275|gb|AC216574.1|AC216574	-	3770	4033	ATATACATTGGTCATCATTGATCTttttgtgtagaatctaaatagtcaacatgaatcctcactgtacctgtataggtacaggcgaggattcatattgcagccacaaatcatACACATATAGTTCAATGAAGACCAagtg	...(((.((((((.(((((((.((...((((((.............(((.((((((((((.((((((((....))))))))..)))))))))).))).............))))))...)).))))))).)))))))))	-56.4	36	1.1
PC-263	AAATAGATGACCTAACTTTGT	21	3	4	3.34726	2.87201	gi|139096128|gb|AC200842.1|AC200842	-	107621	107881	atatactccctccgttttaAAATAGATGACCTAACTTTGTactaactttatataaagttgggtcATCTATTTTGGAACGGATGGAgtaaca	...((((((.((((((..(((((((((((((((((((((((.........)))))))))))))))))))))))..)))))).))))))...	-51.5	33	1.7
PC-264	ATCTATTTTGGAACGGATGGA	21	10	8	11.1575	5.74402	gi|139096128|gb|AC200842.1|AC200842	-	107621	107881	atatactccctccgttttaAAATAGATGACCTAACTTTGTactaactttatataaagttgggtcATCTATTTTGGAACGGATGGAgtaaca	...((((((.((((((..(((((((((((((((((((((((.........)))))))))))))))))))))))..)))))).))))))...	-51.5	33	1.7
PC-265	ATCTAAAACGTCTTACATTTATCT	24	0	1	0	0.718002	gi|109450933|gb|CT009735.1|CT009735	-	24416	24679	atattagtttacggagcgaatactatAAATATAAAATGCTTCAGGTCACCaaagtagtgATCTAAAACGTCTTACATTTATCTa	.((((.((((...)))).))))..((((((.(((.(((.((.(((((((.......))))))).)).))).))).))))))...	-12.3	29.8	0.5
PC-266	AAATATAAAATGCTTCAGGTCACC	24	0	1	0	0.718002	gi|109450933|gb|CT009735.1|CT009735	-	24416	24679	atattagtttacggagcgaatactatAAATATAAAATGCTTCAGGTCACCaaagtagtgATCTAAAACGTCTTACATTTATCTa	.((((.((((...)))).))))..((((((.(((.(((.((.(((((((.......))))))).)).))).))).))))))...	-12.3	29.8	0.5
PC-267	ACGGCCCGATAGTATAGCATG	21	0	1	0	0.718002	gi|154937449|gb|AC207949.1|AC207949	-	94597	94857	atcAGAATCACTTGCGGGTACTCAACaagccgacccgactttagtcacaacatgtatagtacgtatgtatagtataaacccgtgatcaacacccgatgtgatcACGGCCCGATAGTATAGCATGgcggactgacaaga	..........(((((((((.............)))))...((((((....(((((............((((.(((....(((((((((.((.....)))))))))))....))).)))))))))...)))))))))).	-35.2	46.4	0.5
PC-268	AGAATCACTTGCGGGTACTCAAC	23	0	3	0	2.15401	gi|154937449|gb|AC207949.1|AC207949	-	94597	94857	atcAGAATCACTTGCGGGTACTCAACaagccgacccgactttagtcacaacatgtatagtacgtatgtatagtataaacccgtgatcaacacccgatgtgatcACGGCCCGATAGTATAGCATGgcggactgacaaga	..........(((((((((.............)))))...((((((....(((((............((((.(((....(((((((((.((.....)))))))))))....))).)))))))))...)))))))))).	-35.2	46.4	0.5
PC-269	ATCGGACGACCTATATTGCAGGAT	24	2	5	2.2315	3.59001	gi|154937448|gb|AC207948.1|AC207948	-	62400	62660	atcagatatagATCGGACGACCTATATTGCAGGATggcaggcacatgatcatcaccgacaatgctttttataagagtagggataaaaaatagagttggtgacgatggtgggcctgccatcCTGCAATGTAGGTCGTCCGATttatatctgacgg	.(((((((((((((((((((((((((((((((((((((((((.((..(((.((((((((..(..(((((((..........)))))))..)..)))))))).)))..)).)))))))))))))))))))))))))))))))))))))))))...	-100.4	44.8	1.5
PC-270	CTGCAATGTAGGTCGTCCGAT	21	2	10	2.2315	7.18002	gi|154937448|gb|AC207948.1|AC207948	-	62400	62660	atcagatatagATCGGACGACCTATATTGCAGGATggcaggcacatgatcatcaccgacaatgctttttataagagtagggataaaaaatagagttggtgacgatggtgggcctgccatcCTGCAATGTAGGTCGTCCGATttatatctgacgg	.(((((((((((((((((((((((((((((((((((((((((.((..(((.((((((((..(..(((((((..........)))))))..)..)))))))).)))..)).)))))))))))))))))))))))))))))))))))))))))...	-100.4	44.8	1.5
PC-271	TTTAAAATAGATGACCTAACT	24	4	3	4.46301	2.15401	gi|139095720|gb|AC200828.1|AC200828	-	45661	45924	atcgatgtacatacatactccttccgtTTTAAAATAGATGACCTAACTttatactaaaattagtataagATTGAGTCATCTATTTTGAAACGGagggaatatgatttaatatccta	...(((((.....((((.((((((((((((((((((((((((..((..((((((((....))))))))..))..)))))))))))))))))))))))).)))).....)))))...	-51.1	28.4	1.6
PC-272	TAAATCAGCGACGAGTAATATGGA	24	1	5	1.11575	3.59001	gi|139094280|gb|AC200765.1|AC200765	-	42597	42857	atctactctctccgtttcatATTACTCGTCGCTGATTTAGTacaactttatatTAAATCAGCGACGAGTAATATGGAacgaagggagtatat	...((((((((.((((((((((((((((((((((((((((((........)))))))))))))))))))))))))))))).))))))))...	-57.1	35.9	1.7
PC-273	ATTACTCGTCGCTGATTTAGT	21	8	16	8.92602	11.488	gi|139094280|gb|AC200765.1|AC200765	-	42597	42857	atctactctctccgtttcatATTACTCGTCGCTGATTTAGTacaactttatatTAAATCAGCGACGAGTAATATGGAacgaagggagtatat	...((((((((.((((((((((((((((((((((((((((((........)))))))))))))))))))))))))))))).))))))))...	-57.1	35.9	1.7
PC-274	TGCTAAATCGCAGTCGACTGAGAC	24	0	2	0	1.436	gi|164607278|gb|AC216577.1|AC216577	-	82229	82492	atctcacgaataatatagtatcgactgatatttcgttaagtttcaatccactgaggtttagcaataacgttaataaaaacagtctTGCTAAATCGCAGTCGACTGAGACtttgcttatgtGTCAGTCGACGATATACTTATGGGatcatacattgagagtcgtgtaaaattttcttttcaattctttttctttcctaccttgtatgccacttaaggaagacttaattataaatatgagtcgactaag	((((((..(....((((...(((((((((((...(..((((((((.((.((((.((((((((((....(((......)))....)))))))))).)))).)).))))))))..)....)))))))))))...)))).)..))))))((((((..(((((...((.((((.....))))))...)))))............))))))...((((.(...((((((..........))))))..)))))	-61.9	33.6	0.7
PC-275	GTCAGTCGACGATATACTTATGGG	24	0	5	0	3.59001	gi|164607278|gb|AC216577.1|AC216577	-	82229	82492	atctcacgaataatatagtatcgactgatatttcgttaagtttcaatccactgaggtttagcaataacgttaataaaaacagtctTGCTAAATCGCAGTCGACTGAGACtttgcttatgtGTCAGTCGACGATATACTTATGGGatcatacattgagagtcgtgtaaaattttcttttcaattctttttctttcctaccttgtatgccacttaaggaagacttaattataaatatgagtcgactaag	((((((..(....((((...(((((((((((...(..((((((((.((.((((.((((((((((....(((......)))....)))))))))).)))).)).))))))))..)....)))))))))))...)))).)..))))))((((((..(((((...((.((((.....))))))...)))))............))))))...((((.(...((((((..........))))))..)))))	-61.9	33.6	0.7
PC-276	ATTTCGGTACTAGTTTCCCCAGGC	24	0	2	0	1.436	gi|224365600|gb|FJ436983.1|FJ436983	+	51151	51414	atctggattactgtgatcgtagacagtctgaaactactactgtctatcatactccctccgtACCAAAATACTTGTAGTTAGGGGAactcgtactagtttcccagctacaagtatttcggtacagaggtATTTCGGTACTAGTTTCCCCAGGCacg	.(((((...(((((........)))))..(((((((.(((((............((((.(((((.((((((((((((((.((((((((......)))))))))))))))))))))).))))).)))).....))))).))))))).)))))....	-62.8	43.9	0.9
PC-277	ACCAAAATACTTGTAGTTAGGGGA	24	3	8	3.34726	5.74402	gi|224365600|gb|FJ436983.1|FJ436983	+	51151	51414	atctggattactgtgatcgtagacagtctgaaactactactgtctatcatactccctccgtACCAAAATACTTGTAGTTAGGGGAactcgtactagtttcccagctacaagtatttcggtacagaggtATTTCGGTACTAGTTTCCCCAGGCacg	.(((((...(((((........)))))..(((((((.(((((............((((.(((((.((((((((((((((.((((((((......)))))))))))))))))))))).))))).)))).....))))).))))))).)))))....	-62.8	43.9	0.9
PC-278	ATGAAGTAGAAATCGGAAATGGAA	24	1	2	1.11575	1.436	gi|86439743|gb|AM050686.1|AM050686	-	87585	87848	ATGAAGTAGAAATCGGAAATGGAAgtttggttcacaagtactccctccgtcccataatataaaaacgttttctatattagtgtaatgtcaaaaacgtTCTTATATTATGGGACAGAGGGAAtataagagt	.((((..(((..((.......))..)))..))))...(((.((((((.((((((((((((((.((((((((..((((((...))))))..)))))))).)))))))))))))).)))))).)))......	-45.6	33.8	1
PC-279	TCTTATATTATGGGACAGAGGGAA	24	0	3	0	2.15401	gi|86439743|gb|AM050686.1|AM050686	-	87585	87848	ATGAAGTAGAAATCGGAAATGGAAgtttggttcacaagtactccctccgtcccataatataaaaacgttttctatattagtgtaatgtcaaaaacgtTCTTATATTATGGGACAGAGGGAAtataagagt	.((((..(((..((.......))..)))..))))...(((.((((((.((((((((((((((.((((((((..((((((...))))))..)))))))).)))))))))))))).)))))).)))......	-45.6	33.8	1
PC-280	CAAAATCACACAGAACAAGGGAGT	24	4	5	4.46301	3.59001	gi|194239065|gb|AM932683.1|AM932683	-	47161	47424	atggccttccacttgggataatcatgaccgtcaaagatagggcatgtcactgtcttcatacctgcggtCGACATAACTAAAACTCCAGGCGGttaaacCAAAATCACACAGAACAAGGGAGTaccttgctctcataccaattgaaagtgcgttatgtcgactagaggggg	((((...(((.....)))...))))..((....(((((((((....)).)))))))....(((..((((((((((((....(((.(((..(((................(((.(((((.....))))).)))...)))..)))..)))..))))))))))))..))))).	-47.4	46.5	0.6
PC-281	CGACATAACTAAAACTCCAGGCGG	24	2	11	2.2315	7.89802	gi|194239065|gb|AM932683.1|AM932683	-	47161	47424	atggccttccacttgggataatcatgaccgtcaaagatagggcatgtcactgtcttcatacctgcggtCGACATAACTAAAACTCCAGGCGGttaaacCAAAATCACACAGAACAAGGGAGTaccttgctctcataccaattgaaagtgcgttatgtcgactagaggggg	((((...(((.....)))...))))..((....(((((((((....)).)))))))....(((..((((((((((((....(((.(((..(((................(((.(((((.....))))).)))...)))..)))..)))..))))))))))))..))))).	-47.4	46.5	0.6
PC-282	ACGGACGTAGTAGTAGCGCGGGTG	24	12	13	13.389	9.33402	gi|164607275|gb|AC216574.1|AC216574	-	10839	11102	ATTAGTTAGCAGTAGCGAGGGTCCagaaccacggtactactagttagtagtagcacgggttgtatccacgctactactaACGGACGTAGTAGTAGCGCGGGTGgcacccgtgctactactacctgttagctgtagcgacgtatcagtagcgcgggca	..((((((((.(((.((.((........)).)).)))....((.((((((((((((((((..(((((.(((((((((((.(....)))))))))))).)))))..)))))))))))))))).))))))))))..(((((......))..))).....	-73.3	52.9	0.9
PC-283	ATTAGTTAGCAGTAGCGAGGGTCC	24	0	1	0	0.718002	gi|164607275|gb|AC216574.1|AC216574	-	10839	11102	ATTAGTTAGCAGTAGCGAGGGTCCagaaccacggtactactagttagtagtagcacgggttgtatccacgctactactaACGGACGTAGTAGTAGCGCGGGTGgcacccgtgctactactacctgttagctgtagcgacgtatcagtagcgcgggca	..((((((((.(((.((.((........)).)).)))....((.((((((((((((((((..(((((.(((((((((((.(....)))))))))))).)))))..)))))))))))))))).))))))))))..(((((......))..))).....	-73.3	52.9	0.9
PC-284	TGCTTTAAGGGTTGGATTTGAGGG	24	20	31	22.315	22.2581	gi|242347652|gb|GQ165812.1|GQ165812	+	108039	108302	caaaccctcaaatccttaaAGCAGTTTTAAGGGTTGAGAAGTgccactttttgacacttttaagggttgaaaaatagggacaaatactagaaccctcaaacccaacccttaaacTGCTTTAAGGGTTGGATTTGAGGGttctagtctttgcctcaaccccaa	......(((((.(((((((((...)))))))))))))).((((.((.....)).)))).....(((((((.......((.((((.(((((((((((((((.((((((((((((....)))))))))))).))))))))))))))).)))))))))))))...	-72.3	40.7	1.1
PC-285	AGCAGTTTTAAGGGTTGAGAAGT	23	39	45	43.5143	32.3101	gi|242347652|gb|GQ165812.1|GQ165812	+	108039	108302	caaaccctcaaatccttaaAGCAGTTTTAAGGGTTGAGAAGTgccactttttgacacttttaagggttgaaaaatagggacaaatactagaaccctcaaacccaacccttaaacTGCTTTAAGGGTTGGATTTGAGGGttctagtctttgcctcaaccccaa	......(((((.(((((((((...)))))))))))))).((((.((.....)).)))).....(((((((.......((.((((.(((((((((((((((.((((((((((((....)))))))))))).))))))))))))))).)))))))))))))...	-72.3	40.7	1.1
PC-286	CAACGACGCCAGAAAAGAGCTTGA	24	0	1	0	0.718002	gi|139095790|gb|AC200831.1|AC200831	-	15609	15872	CAACGACGCCAGAAAAGAGCTTGAtgtctactgcacaattttattcttgtagaaacgtgttggctcTCCAAGCGTAGAGTTTTGTAGGACagtagcaattttccct	...........(((((..(((...((((..(((((.(((((((..((((.(((..(.....)..))).))))..))))))).)))))))))..)))..)))))...	-28.4	42.5	0.6
PC-287	ATAGTGATGTGCATTACCGAGTGG	24	1	0	1.11575	0	gi|188038095|gb|EU660900.1|EU660900	+	88292	88555	caagtctctttactcattccgtaatacatcatcccgcaattaactcattagttgcaatgcttgcaaggcttATAGTGATGTGCATTACCGAGTGGgcccagagatacctctccgacaattggagtgacaaatcctaatctcgaaatacgccaacccaacAAGTACCTTCGGAGACACATGTAG	...((((((...(((((((.((((((((((((...((((((((....))))))))...(((.....))).....)))))))..))))).)))))))...))))))...(((((((.....(((........)))...........(((.............)))...))))))).........	-47.2	44.3	0.6
PC-288	AAGTACCTTCGGAGACACATGTAG	24	0	3	0	2.15401	gi|188038095|gb|EU660900.1|EU660900	+	88292	88555	caagtctctttactcattccgtaatacatcatcccgcaattaactcattagttgcaatgcttgcaaggcttATAGTGATGTGCATTACCGAGTGGgcccagagatacctctccgacaattggagtgacaaatcctaatctcgaaatacgccaacccaacAAGTACCTTCGGAGACACATGTAG	...((((((...(((((((.((((((((((((...((((((((....))))))))...(((.....))).....)))))))..))))).)))))))...))))))...(((((((.....(((........)))...........(((.............)))...))))))).........	-47.2	44.3	0.6
PC-289	CGGTAGCGATAGTCGTAGAAGCAT	24	3	0	3.34726	0	gi|139094562|gb|AC200777.1|AC200777	-	109756	110019	cAATCGCCCTGTAATGCTTTACTTtatcactaagCGGTAGCGATAGTCGTAGAAGCATaagttggcgagacgaca	...(((((.....(((((((((.(((((.(((.....))).)))))..)).))))))).....))))).......	-20.3	45.3	0.6
PC-290	AATCGCCCTGTAATGCTTTACTT	23	0	1	0	0.718002	gi|139094562|gb|AC200777.1|AC200777	-	109756	110019	cAATCGCCCTGTAATGCTTTACTTtatcactaagCGGTAGCGATAGTCGTAGAAGCATaagttggcgagacgaca	...(((((.....(((((((((.(((((.(((.....))).)))))..)).))))))).....))))).......	-20.3	45.3	0.6
PC-291	ACACAGAGTCGGTTACAATGGTAT	24	3	1	3.34726	0.718002	gi|110341793|gb|DQ537336.1|DQ537336	+	10200	10463	CACGAGATCGAGGAGGCTAaaccctagaagctagcctatggtatgattgttgttatcgttgttgtgtcctatggactaaagccatctggtttatatagacaccggagagggctagggttACACAGAGTCGGTTACAATGGCATgaga	.............((((((............))))))....((((.(..((((.((((...((((((......((((..((((.((((((..........))))))...))))..))))))))))...)))).))))..)))))...	-38.2	46.3	0.6
PC-292	CACGAGATCGAGGAGGCTA	19	1	0	1.11575	0	gi|110341793|gb|DQ537336.1|DQ537336	+	10200	10463	CACGAGATCGAGGAGGCTAaaccctagaagctagcctatggtatgattgttgttatcgttgttgtgtcctatggactaaagccatctggtttatatagacaccggagagggctagggttACACAGAGTCGGTTACAATGGCATgaga	.............((((((............))))))....((((.(..((((.((((...((((((......((((..((((.((((((..........))))))...))))..))))))))))...)))).))))..)))))...	-38.2	46.3	0.6
PC-293	TACATCTATTTTCGCGACAAGTAA	24	2	2	2.2315	1.436	gi|139096066|gb|AC200839.1|AC200839	+	80790	81053	cacggcaatgggtcacttatagcatgaacatattgggttcaacccctacctgactATTCCCTTCGTTCGGAATTACTtgtctcagaaatgaatgtatctaaaactaaaatatgtctagaTACATCTATTTTCGCGACAAGTAAttccgaacggagggagtatttagcaaggagttgaatctttcaaaactctaagtggttcttccata	...((.((.(..(((((((.((..((((......(((((((((.(((..((((.(((((((((((((((((((((((((((...(((((..(((((((((..((........)).)))))))))..)))))...))))))))))))))))))))))))))).))))..))).)))))))))))))...)).)))))))..)))))...	-90.6	38.5	1.1
PC-294	TACCATGATTGAAGATGAATAGAT	24	8	14	8.92602	10.052	gi|139094744|gb|AC200785.1|AC200785	-	79450	79713	ccttcggctcgcttcagtgcttgtaatcgtcgctaggtggtctacggatctgaatgtaatttttcttatttctagtattcattgtACTACCATGATTGAAGATGAATAGATtggaagttttccccgcaaaaaaaaatcctggaggatcaaaaaagtgatcaggtgaatcgtcagatggtagtaatgaagagatcgt	....(((.((.(((((...............((((((.((((....)))).(((........))).....))))))........(((((((((..((((.(((..((.....(((..((((.........))))..))).....(((((......)))))..))..))).))))))))))))).))))).))))).	-41.4	39.3	0.5
PC-295	GTAACATCGGCAAGTTACTACT	22	2	1	2.2315	0.718002	gi|86439716|gb|AM050676.1|AM050676	+	54594	54857	cactATGGAGGTAGTAACATAGACTAGTAACATCGGCAAGTTACTACTctatgttactcccactgtgagc	...((..(.((.(((((((((((.(((((((........))))))).))))))))))).)).)..))...	-28.3	42.9	0.9
PC-296	ATGGAGGTAGTAACATAGACTAGT	24	4	2	4.46301	1.436	gi|86439716|gb|AM050676.1|AM050676	+	54594	54857	cactATGGAGGTAGTAACATAGACTAGTAACATCGGCAAGTTACTACTctatgttactcccactgtgagc	...((..(.((.(((((((((((.(((((((........))))))).))))))))))).)).)..))...	-28.3	42.9	0.9
PC-297	ATGTTTGTTGTAGATAGATGGC	22	6	22	6.69451	15.796	gi|194239065|gb|AM932683.1|AM932683	-	33100	33360	catggtttagttgatttggatcgcgtgatcacttagatgactagagagatgTCTGTCTAAGTGGGAGTTCTTaagtaatatgattaattgaacctaaatttaatgtgaacttagtacctaatagtattttgcttgtctATGTTTGTTGTAGATAGATGGCtcgt	...(((((((((((((...((..(..(((((((((((((((.........))).))))))))))....))....)..))..)))))))))))))..................(((((......)))))..((((((((((.......)))))))...)))....	-36.6	34.1	0.7
PC-298	TCTGTCTAAGTGGGAGTTCTT	21	42	46	46.8616	33.0281	gi|194239065|gb|AM932683.1|AM932683	-	33100	33360	catggtttagttgatttggatcgcgtgatcacttagatgactagagagatgTCTGTCTAAGTGGGAGTTCTTaagtaatatgattaattgaacctaaatttaatgtgaacttagtacctaatagtattttgcttgtctATGTTTGTTGTAGATAGATGGCtcgt	...(((((((((((((...((..(..(((((((((((((((.........))).))))))))))....))....)..))..)))))))))))))..................(((((......)))))..((((((((((.......)))))))...)))....	-36.6	34.1	0.7
PC-299	AGTTCTAGATACATCCATTTGA	22	0	1	0	0.718002	gi|139095869|gb|AC200834.1|AC200834	+	15078	15341	catgtactccctctgtatcgaattAATTGTTGATCAATTGGATGTATTtagaacttaatAGTTCTAGATACATCCATTTGAgcgacaagtaataatggacggtggtggtattac	...((((..((.((((.....((((.((((((.((((.(((((((((((((((((....))))))))))))))))).)))).)))))).)))).....)))).))..))))...	-49.3	35.1	1.2
PC-300	ATTGTGGAGTAGTTATTAGATGGT	24	2	3	2.2315	2.15401	gi|139095112|gb|AC200801.1|AC200801	+	50918	51181	CATGTGAACTTGATATGTGTTCGAtattttgatgatatgtatgttatcattctcttagtggtgtgatgtgaacatcaactacatcacacttcaccatatttgggcctaagggaatgcATTGTGGAGTAGTTATTAGATGGTgggttgcgagagtgacagaagcttaaacccagtttatgcgctattccataaggg	......(((...((((((..((((....))))..))))))..)))..(((((((((((.(((((((((((.........)))))))))))...(((....)))..)))))))))))..((((((((((((...(((((..((((((....((((.......)))).)))))))))))...))))))))))))...	-61.4	39.5	0.8
PC-301	ATGAACATTTTGGACAAGACCGCC	24	1	3	1.11575	2.15401	gi|139094634|gb|AC200780.1|AC200780	-	108113	108376	ccATGAACATTTTGGACAAGACCGCCgataatgtggtgctccgttctcaatgggcaaagaagcctaaccttgcattgaaggccaagctcaccgtggaagaagaagAAGAAGAGGAAGAAGAGGAGAGCA	(((.........))).....(((((.......)))))((((..(((((..(((((......)))))..(((.(((....(((...)))....))).)))....................))))))))).	-27.4	48.8	0.4
PC-302	AAGAAGAGGAAGAAGAGGAGAGCA	24	1	0	1.11575	0	gi|139094634|gb|AC200780.1|AC200780	-	108113	108376	ccATGAACATTTTGGACAAGACCGCCgataatgtggtgctccgttctcaatgggcaaagaagcctaaccttgcattgaaggccaagctcaccgtggaagaagaagAAGAAGAGGAAGAAGAGGAGAGCA	(((.........))).....(((((.......)))))((((..(((((..(((((......)))))..(((.(((....(((...)))....))).)))....................))))))))).	-27.4	48.8	0.4
PC-303	TTTAGAGACTTCAATACGGATGC	23	0	1	0	0.718002	gi|188038099|gb|EU660902.1|EU660902	+	81552	81815	ccccgttttgaaatataagccctTTTAGAGACTTCAATACGGATGCggatgtatataaacgcatttaagagtgtggatttactcattttactccatatgtagtccatactgaaatctttaAAAAGGCTTATATTTAGGAACGGAgg	((((((((..(((((((((((.(((((((((.(((......((((((............))))))....((((((((((.((................))))))))))))))).))))))))).)))))))))))..)))))).))	-53.6	35.6	1
PC-304	AAAAGGCTTATATTTAGGAACGGA	24	23	28	25.6623	20.1041	gi|188038099|gb|EU660902.1|EU660902	+	81552	81815	ccccgttttgaaatataagccctTTTAGAGACTTCAATACGGATGCggatgtatataaacgcatttaagagtgtggatttactcattttactccatatgtagtccatactgaaatctttaAAAAGGCTTATATTTAGGAACGGAgg	((((((((..(((((((((((.(((((((((.(((......((((((............))))))....((((((((((.((................))))))))))))))).))))))))).)))))))))))..)))))).))	-53.6	35.6	1
PC-305	AGATGACTCAATTTTGTACTAACT	24	8	13	8.92602	9.33402	gi|197342596|gb|AC232260.1|AC232260	+	113429	113692	ccctactccctccgttttaaaatAGATGACTCAATTTTGTACTAACTttagtataaaattgggtcaTTTATTTTGGAACGGAGCGAGTAgctag	..((((((.(((((((..((((((((((((((((((((((((((....))))))))))))))))))))))))))..))))))).))))))....	-54.4	36.2	1.6
PC-306	TTTATTTTGGAACGGAGCGAGTA	23	5	3	5.57876	2.15401	gi|197342596|gb|AC232260.1|AC232260	+	113429	113692	ccctactccctccgttttaaaatAGATGACTCAATTTTGTACTAACTttagtataaaattgggtcaTTTATTTTGGAACGGAGCGAGTAgctag	..((((((.(((((((..((((((((((((((((((((((((((....))))))))))))))))))))))))))..))))))).))))))....	-54.4	36.2	1.6
PC-307	ATTCCCTTCGTTCGGAATTACT	22	1	3	1.11575	2.15401	gi|139096066|gb|AC200839.1|AC200839	+	80790	81053	cacggcaatgggtcacttatagcatgaacatattgggttcaacccctacctgactATTCCCTTCGTTCGGAATTACTtgtctcagaaatgaatgtatctaaaactaaaatatgtctagaTACATCTATTTTCGCGACAAGTAAttccgaacggagggagtatttagcaaggagttgaatctttcaaaactctaagtggttcttccata	...((.((.(..(((((((.((..((((......(((((((((.(((..((((.(((((((((((((((((((((((((((...(((((..(((((((((..((........)).)))))))))..)))))...))))))))))))))))))))))))))).))))..))).)))))))))))))...)).)))))))..)))))...	-90.6	38.5	1.1
PC-308	ACTACCATGATTGAAGATGAATAG	24	29	50	32.3568	35.9001	gi|139094744|gb|AC200785.1|AC200785	-	79450	79713	ccttcggctcgcttcagtgcttgtaatcgtcgctaggtggtctacggatctgaatgtaatttttcttatttctagtattcattgtACTACCATGATTGAAGATGAATAGATtggaagttttccccgcaaaaaaaaatcctggaggatcaaaaaagtgatcaggtgaatcgtcagatggtagtaatgaagagatcgt	....(((.((.(((((...............((((((.((((....)))).(((........))).....))))))........(((((((((..((((.(((..((.....(((..((((.........))))..))).....(((((......)))))..))..))).))))))))))))).))))).))))).	-41.4	39.3	0.5
PC-309	TAGTTGGCGAGCATGGCAAAT	21	3	10	3.34726	7.18002	gi|188038097|gb|EU660901.1|EU660901	+	90199	90459	cgagcatggcaaatcgaacgtttttcatggcaaattatgttcgtcgaggatgagaagttTAGTTGGCGAGCATGGCAAATccatgttagttcatttttctgccaaaaaattgccgTGCTTGCAAACTAAATTTGCCatcatcgtgccaatataaattgccatgaaaaacatcagatttgccatgcata	...((((((((((((....((((((((((((((.(((((((.(((((.((((..((((((((((.(((((((((((((.....((..((.........))..)).....))))))))))))).))))))))))..)))).))).)).))))))).))))))))))))))....))))))))))))...	-89.9	39.4	1.2
PC-310	TCTTTGTCGTCTGCTAGCTGACGG	24	1	0	1.11575	0	gi|139095031|gb|AC200796.1|AC200796	+	21676	21939	cgagccactttctttgtcgtccgctagtggacggcaaaaaagctttgtcgtttGCTAGCGGACGGCAAAGAAAGTGGtcgttaagttcttctcattagtgggccacccactcTCTTTGTCGTCTGCTAGCTGACGGcaaagctt	(((.(((((((((((((((((((((((..(((((((((.....)))))))))..))))))))))))))))))))))))))................((((((...))))))..((((((((((........))))))))))...	-83.1	50.7	1.1
PC-311	GCTAGCGGACGGCAAAGAAAGTGG	24	1	5	1.11575	3.59001	gi|139095031|gb|AC200796.1|AC200796	+	21676	21939	cgagccactttctttgtcgtccgctagtggacggcaaaaaagctttgtcgtttGCTAGCGGACGGCAAAGAAAGTGGtcgttaagttcttctcattagtgggccacccactcTCTTTGTCGTCTGCTAGCTGACGGcaaagctt	(((.(((((((((((((((((((((((..(((((((((.....)))))))))..))))))))))))))))))))))))))................((((((...))))))..((((((((((........))))))))))...	-83.1	50.7	1.1
PC-312	ACAAGAGGTAGATGACTAGACAA	23	1	0	1.11575	0	gi|139095869|gb|AC200834.1|AC200834	-	57009	57272	cgggagcgtcACAAGAGGTAGATGACTAGACAAtcatttctcctactttagaatgcatgcaattgtttattgaggtgtgtGCGAATGATCTGTATAGTCACTTAtgtaattggacgtttatt	...(((((((.(((...(((..((((((.((((((((((....((((((((...(((......)))...)))))))).....))))))).))).))))))..)))....))))))))))...	-33.9	38.5	0.7
PC-313	GCGAATGATCTGTATAGTCACTTA	24	1	3	1.11575	2.15401	gi|139095869|gb|AC200834.1|AC200834	-	57009	57272	cgggagcgtcACAAGAGGTAGATGACTAGACAAtcatttctcctactttagaatgcatgcaattgtttattgaggtgtgtGCGAATGATCTGTATAGTCACTTAtgtaattggacgtttatt	...(((((((.(((...(((..((((((.((((((((((....((((((((...(((......)))...)))))))).....))))))).))).))))))..)))....))))))))))...	-33.9	38.5	0.7
PC-314	ATGCCGACAGCTTTGCCATAG	21	16	32	17.852	22.9761	gi|242347652|gb|GQ165812.1|GQ165812	-	24846	25109	cgtggcagagctatgccTACGGCAAAGCCGTCGGCATAGATttccatctATGCCGACAGCTTTGCCATAGgcatagccctgccgcc	.(((((((.((((((((((.((((((((.((((((((((((....)))))))))))).)))))))).)))))))))).))))))).	-68.6	58.1	1.4
PC-315	TACGGCAAAGCCGTCGGCATAGAT	24	91	190	101.533	136.42	gi|242347652|gb|GQ165812.1|GQ165812	-	24846	25109	cgtggcagagctatgccTACGGCAAAGCCGTCGGCATAGATttccatctATGCCGACAGCTTTGCCATAGgcatagccctgccgcc	.(((((((.((((((((((.((((((((.((((((((((((....)))))))))))).)))))))).)))))))))).))))))).	-68.6	58.1	1.4
PC-316	ACAAAGAATATGACATCTATCCTA	24	0	3	0	2.15401	gi|154937401|gb|AC207901.1|AC207901	-	56231	56494	CTCATCTTGGGTGAATCTtgggtgctctaattagcagcgcaacaatcaagtattagaaaattttaccgaaccaacaataACAAAGAATATGACATCTATCCTActaataaagggaggtcatattttttgttcggcatgcacttct	.........((((...((((((((((((....)).))))).....)))))...............((((..........((((((((((((((..((.((((........))))))))))))))))))))))))....))))...	-32.5	36.6	0.6
PC-317	CTCATCTTGGGTGAATCT	18	0	1	0	0.718002	gi|154937401|gb|AC207901.1|AC207901	-	56231	56494	CTCATCTTGGGTGAATCTtgggtgctctaattagcagcgcaacaatcaagtattagaaaattttaccgaaccaacaataACAAAGAATATGACATCTATCCTActaataaagggaggtcatattttttgttcggcatgcacttct	.........((((...((((((((((((....)).))))).....)))))...............((((..........((((((((((((((..((.((((........))))))))))))))))))))))))....))))...	-32.5	36.6	0.6
PC-318	GATCCCGCCGCAGTCGGTCTCGTG	24	10	15	11.1575	10.77	gi|154937443|gb|AC207943.1|AC207943	+	61347	61610	ctccgttccaaaatatagcgcgtcctcggtttccgtgcttcaactttgaccattAATTTAATCAACAAGACCGACTGCggcgggcgaaaaaattataccaatgaattcgtattcaaaaaaagtttttaattatataatttttGATCCCGCCGCAGTCGGTCTCGTGggttaaatttatggtcaaagttgaacc	................((((((...........))))))((((((((((((((.(((((((((.((.(((((((((((((((((...((((((((((....(((((....))))).....((((...)))).))))))))))...))))))))))))))))).)).))))))))).))))))))))))))...	-83	39.4	1.1
PC-319	AATTTAATCAACAAGACCGACTGC	24	70	133	78.1026	95.4943	gi|154937443|gb|AC207943.1|AC207943	+	61347	61610	ctccgttccaaaatatagcgcgtcctcggtttccgtgcttcaactttgaccattAATTTAATCAACAAGACCGACTGCggcgggcgaaaaaattataccaatgaattcgtattcaaaaaaagtttttaattatataatttttGATCCCGCCGCAGTCGGTCTCGTGggttaaatttatggtcaaagttgaacc	................((((((...........))))))((((((((((((((.(((((((((.((.(((((((((((((((((...((((((((((....(((((....))))).....((((...)))).))))))))))...))))))))))))))))).)).))))))))).))))))))))))))...	-83	39.4	1.1
PC-320	AAGCAAGACGTAGGGTTTTACCTC	24	6	14	6.69451	10.052	gi|139095406|gb|AC200815.1|AC200815	-	51301	51564	ctccttgatctcgtggtagatctactcttgtaacacacatcatcaatattaatcAAGCAAGACGTAGGGTTTTACCTCcatcaagagggcccgaacctgggtaaaacattgtgtcccttgtctcctgttacCATCCGCCTAGACACACAGTTCGGgaccccctacccaagattcgccggttttgac	...((((((.....(((((((((((((((((.........................)))))).)))))..))))))...)))))).((((((((((..(((.............))).(((((...((........))..)))))....))))))).)))......((((((......))))))..	-46.3	48.4	0.5
PC-321	CATCCGCCTAGACACACAGTTCGG	24	1	2	1.11575	1.436	gi|139095406|gb|AC200815.1|AC200815	-	51301	51564	ctccttgatctcgtggtagatctactcttgtaacacacatcatcaatattaatcAAGCAAGACGTAGGGTTTTACCTCcatcaagagggcccgaacctgggtaaaacattgtgtcccttgtctcctgttacCATCCGCCTAGACACACAGTTCGGgaccccctacccaagattcgccggttttgac	...((((((.....(((((((((((((((((.........................)))))).)))))..))))))...)))))).((((((((((..(((.............))).(((((...((........))..)))))....))))))).)))......((((((......))))))..	-46.3	48.4	0.5
PC-322	GTAACTTAGAGTAGTAACATGCAT	24	15	34	16.7363	24.4121	gi|110277852|gb|DQ767622.1|DQ767622	-	96958	97221	ctggtcatagtgggaaGTAACTTAGAGTAGTAACATGCATacattactactctatattactacccttatagtGGAAAATGTCATATGTGTAGTAA	(((..((((..(((.(((((..((((((((((..(((....)))))))))))))..))))).)))........((.....)).))))..)))...	-25	33.7	0.8
PC-323	GGTTGTCATGCGCTTTTAGGGTTG	24	0	2	0	1.436	gi|139095112|gb|AC200801.1|AC200801	+	96836	97099	gaagatcaccttgactcttgcataaaagtaaaagacataaagtaaaaggtaggcccttcgcagagggaagcagaGGTTGTCATGCGCTTTTAGGGTTGgatgtacaAAATCTTAATGCGAATGAACGTCActttatattgccacttgtatatggacctttattatgcagtctgt	............(((...((((((...(((((...((((((((....(((((.(((((....))))).....((.((..((((.(((..((((((((..........)))))))).))).)))))).))........)))))))))...))))....))))))))))))))...	-35.7	39.7	0.5
PC-324	AAATCTTAATGCGAATGAACGTCA	24	2	0	2.2315	0	gi|139095112|gb|AC200801.1|AC200801	+	96836	97099	gaagatcaccttgactcttgcataaaagtaaaagacataaagtaaaaggtaggcccttcgcagagggaagcagaGGTTGTCATGCGCTTTTAGGGTTGgatgtacaAAATCTTAATGCGAATGAACGTCActttatattgccacttgtatatggacctttattatgcagtctgt	............(((...((((((...(((((...((((((((....(((((.(((((....))))).....((.((..((((.(((..((((((((..........)))))))).))).)))))).))........)))))))))...))))....))))))))))))))...	-35.7	39.7	0.5
PC-325	GGGGGTGGCTTATATAGAGTTCGC	24	0	2	0	1.436	gi|86438783|gb|AM087556.1|AM087556	-	69446	69709	gaagtaacagccctacgtctcgGAGCCCGGAGGCGGTCGACTGGATtatatgtatatgagttacaggggtgcgaaccctttacactgaggagGGGGGTGGCTTATATAGAGTTCGCtagacccctccggctcttagttatgtagggtttaaggtacatt	...(((..((((((((((((..(((((.(((((.((((...((((((.....((((((((..((.(((((....))))).....((.....))...))..)))))))).))))))...))))))))))))))..))..)))))))))).....)))...	-61.9	50.9	0.8
PC-326	GAGCCCGGAGGCGGTCGACTGGAT	24	13	15	14.5048	10.77	gi|86438783|gb|AM087556.1|AM087556	-	69446	69709	gaagtaacagccctacgtctcgGAGCCCGGAGGCGGTCGACTGGATtatatgtatatgagttacaggggtgcgaaccctttacactgaggagGGGGGTGGCTTATATAGAGTTCGCtagacccctccggctcttagttatgtagggtttaaggtacatt	...(((..((((((((((((..(((((.(((((.((((...((((((.....((((((((..((.(((((....))))).....((.....))...))..)))))))).))))))...))))))))))))))..))..)))))))))).....)))...	-61.9	50.9	0.8
PC-327	AATAAGCACCTCTTGGGTGGGTTA	24	0	1	0	0.718002	gi|139094774|gb|AC200786.1|AC200786	+	82882	83145	gaggaagtggggagggatctgctgcggggagagcgagagaaaaatgtgtttttagtgtcccaAGAAGAACTAACCCAAATAAGCACCTCTTGGGTGGGTTAgattttttttcgggttagttgagttcaaactaacccaaactaactctaacacatgg	.....((..((......))..))((.......)).........(((((((.(((((.....((((((((((((((((..((((.....))))..)))))))).)))))))).(((((((((.......)))))))))..)))))....)))))))..	-48.1	44.6	0.7
PC-328	AGAAGAACTAACCCAAATAAGCAC	24	14	9	15.6205	6.46202	gi|139094774|gb|AC200786.1|AC200786	+	82882	83145	gaggaagtggggagggatctgctgcggggagagcgagagaaaaatgtgtttttagtgtcccaAGAAGAACTAACCCAAATAAGCACCTCTTGGGTGGGTTAgattttttttcgggttagttgagttcaaactaacccaaactaactctaacacatgg	.....((..((......))..))((.......)).........(((((((.(((((.....((((((((((((((((..((((.....))))..)))))))).)))))))).(((((((((.......)))))))))..)))))....)))))))..	-48.1	44.6	0.7
PC-329	GATAGAGCGGAACGTAAGGTAGCA	24	1	3	1.11575	2.15401	gi|154937414|gb|AC207914.1|AC207914	-	80656	80919	gAGGTGCTTGACCAGATGAACCGGAagcacaatcgcagtagttctccctttactaccctagccGATAGAGCGGAACGTAAGGTAGCAagcacagg	...((((((((((..(((..(((...((......)).(((((.........)))))..............)))..)))..)))..)))))))...	-23.7	52.6	0.5
PC-330	AGGTGCTTGACCAGATGAACCGGA	24	1	3	1.11575	2.15401	gi|154937414|gb|AC207914.1|AC207914	-	80656	80919	gAGGTGCTTGACCAGATGAACCGGAagcacaatcgcagtagttctccctttactaccctagccGATAGAGCGGAACGTAAGGTAGCAagcacagg	...((((((((((..(((..(((...((......)).(((((.........)))))..............)))..)))..)))..)))))))...	-23.7	52.6	0.5
PC-331	ATGTATGTAGACATATTCTAGAGT	24	2	2	2.2315	1.436	gi|58533118|gb|AY663392.1|AY663392	-	8462	8725	gcaaatattactccctctgtacctaaatataagtcttttttagagatttcaatatagactacataaagATGTATGTAGACATATTCTAGAGTctacattcatttgctccgtatgtagtttATATTGGAATCTCTAAAAAGACTTatatttagggatggatggagtatttgaat	.((((...((((((.((..(.((((((((((((((.(((((((((((((((((((((((((((((..((((.((((((((..........)))))))).)))).......))))))))))))))))))))))))))))))))))))))))))).)..)).))))))))))...	-82.1	29.5	1.6
PC-332	ATATTGGAATCTCTAAAAAGACTT	24	5	8	5.57876	5.74402	gi|58533118|gb|AY663392.1|AY663392	-	8462	8725	gcaaatattactccctctgtacctaaatataagtcttttttagagatttcaatatagactacataaagATGTATGTAGACATATTCTAGAGTctacattcatttgctccgtatgtagtttATATTGGAATCTCTAAAAAGACTTatatttagggatggatggagtatttgaat	.((((...((((((.((..(.((((((((((((((.(((((((((((((((((((((((((((((..((((.((((((((..........)))))))).)))).......))))))))))))))))))))))))))))))))))))))))))).)..)).))))))))))...	-82.1	29.5	1.6
PC-333	TTGTGGTTTTTGATGCGTAGGT	22	0	1	0	0.718002	gi|139094395|gb|AC200770.1|AC200770	+	75494	75755	GCACATAGGTGGCTAGTGGGTGTCtgtttctccaactttagttgaatcggattcaatgaacagagttctttctaaagatcaaaaagcaatcactatactgcgTTGTGGTTTTTGATGCGTAGGTaagaacggt	.(((.(((....))))))....(((((((...........(((((((...))))))))))))))((((((((((...((((((((.((...((........))..)).))))))))...)))).))))))...	-28.5	40.6	0.5
PC-334	GCACATAGGTGGCTAGTGGGTGTC	24	0	1	0	0.718002	gi|139094395|gb|AC200770.1|AC200770	+	75494	75755	GCACATAGGTGGCTAGTGGGTGTCtgtttctccaactttagttgaatcggattcaatgaacagagttctttctaaagatcaaaaagcaatcactatactgcgTTGTGGTTTTTGATGCGTAGGTaagaacggt	.(((.(((....))))))....(((((((...........(((((((...))))))))))))))((((((((((...((((((((.((...((........))..)).))))))))...)))).))))))...	-28.5	40.6	0.5
PC-335	GGTGGGCTGCACGGGTGAGGCCAG	24	0	3	0	2.15401	gi|139096167|gb|AC200843.1|AC200843	-	113817	114079	gcagaggaggaagaggACAAAGGAGGAGGAGGTGGGCTGggccggctgggggggaactgggccggctGGTGGGCTGCACGGGTGAGGCCAGgtatgtccttctccctcttatttttgttctgttttatttttttctat	..(((..(((((.((((((((((((..((((..((((..((((((((..(......)..))))))))....(((..((....))..)))......))))..))))..)))..))))))))).)))....))..)))..	-53.8	56.5	0.7
PC-336	ACAAAGGAGGAGGAGGTGGGCTG	23	0	2	0	1.436	gi|139096167|gb|AC200843.1|AC200843	-	113817	114079	gcagaggaggaagaggACAAAGGAGGAGGAGGTGGGCTGggccggctgggggggaactgggccggctGGTGGGCTGCACGGGTGAGGCCAGgtatgtccttctccctcttatttttgttctgttttatttttttctat	..(((..(((((.((((((((((((..((((..((((..((((((((..(......)..))))))))....(((..((....))..)))......))))..))))..)))..))))))))).)))....))..)))..	-53.8	56.5	0.7
PC-337	GGTTGTGTTTTTAGTAGGGACAGT	24	1	1	1.11575	0.718002	gi|113460106|gb|AB243164.1|AB243164	-	9031	9289	gcctactagtaattaagaattgtctagtaggcttctaaaaaatATCTATGGTTGTGTTTTTAGTAGGGGCAGTttattctaacttattctagaaaccagcaaaagaacc	((((((((((((((...))))).)))))))))............(((...((((.((((((((...((..((......))..))....))))))))))))...)))...	-30.1	33	0.8
PC-338	ATCTATGGTTGTGTTTTTA	19	0	8	0	5.74402	gi|113460106|gb|AB243164.1|AB243164	-	9031	9289	gcctactagtaattaagaattgtctagtaggcttctaaaaaatATCTATGGTTGTGTTTTTAGTAGGGGCAGTttattctaacttattctagaaaccagcaaaagaacc	((((((((((((((...))))).)))))))))............(((...((((.((((((((...((..((......))..))....))))))))))))...)))...	-30.1	33	0.8
PC-339	AGGAAAGGGAAAAACAAAACGCGT	24	0	3	0	2.15401	gi|139096100|gb|AC200841.1|AC200841	+	82380	82640	gcgagaggcacggtcgtgctttcgcgaaagttacggccgtgcctctAGGAAAGGGAAAAACAAAACGCGTtttctgtttttttttcgtgagagtcacgattttgcTTTCGCGAGAGGCACGGTTGTattttcgcgaaactcacggccgtgcctctagg	...(((((((((((((((.((((((((((((.((..((((((((((..(((((..(((((((.((......)).)))))))...(((((.....))))).....)))))...))))))))))..))))))))))))))..)))))))))))))))...	-86.1	51.3	1.1
PC-340	TTTCGCGAGAGGCACGGTTGT	21	2	0	2.2315	0	gi|139096100|gb|AC200841.1|AC200841	+	82380	82640	gcgagaggcacggtcgtgctttcgcgaaagttacggccgtgcctctAGGAAAGGGAAAAACAAAACGCGTtttctgtttttttttcgtgagagtcacgattttgcTTTCGCGAGAGGCACGGTTGTattttcgcgaaactcacggccgtgcctctagg	...(((((((((((((((.((((((((((((.((..((((((((((..(((((..(((((((.((......)).)))))))...(((((.....))))).....)))))...))))))))))..))))))))))))))..)))))))))))))))...	-86.1	51.3	1.1
PC-341	AGTGAAGATTTTGAACGAGTTTCA	24	0	3	0	2.15401	gi|54303680|gb|AY772733.1|AY772733	+	28059	28322	GCGGAACGATTTGAGCGGCAAAGCcaaaaatttggattagataagttttaatttaccattcgcaatttcttcagctgtcaaggacacAGTGAAGATTTTGAACGAGTTTCA	..(((((..((((.((......))))))....(((((((((.....))))))...))).((((((..((((((.((((.......))))))))))..)))..)))))))).	-23.7	37.8	0.6
PC-342	AGAGGCATCTATATACATCCGAAT	24	1	1	1.11575	0.718002	gi|164607275|gb|AC216574.1|AC216574	+	25069	25332	gcgtagtactggccttttaaatataagtcttttaAGAGATTTCATTATAGACTACATAtgaagtaaaatgagtggagttatactttaAGAGGCATCTATATACATCCGAATgtagtctctatagtgaaatatctaaaaatatttatatttaagaacaaaaggagtactgata	...(((((((..((((((((((((((((.((((.(((.(((((((((((((((((((..((.(((....(((((......)))))..(((....)))...))).))...)))))))))..)))))))))).))).)))).))))))))))))......)))))))))))...	-46.2	27.9	1
PC-343	AGAGATTTCATTATAGACTACATA	24	3	1	3.34726	0.718002	gi|164607275|gb|AC216574.1|AC216574	+	25069	25332	gcgtagtactggccttttaaatataagtcttttaAGAGATTTCATTATAGACTACATAtgaagtaaaatgagtggagttatactttaAGAGGCATCTATATACATCCGAATgtagtctctatagtgaaatatctaaaaatatttatatttaagaacaaaaggagtactgata	...(((((((..((((((((((((((((.((((.(((.(((((((((((((((((((..((.(((....(((((......)))))..(((....)))...))).))...)))))))))..)))))))))).))).)))).))))))))))))......)))))))))))...	-46.2	27.9	1
PC-344	TATGATACTATGCACTATGGATGT	24	7	12	7.81026	8.61602	gi|139094744|gb|AC200785.1|AC200785	+	61477	61740	gctactatgtgtcatgcatggcaataaataaagttagctatgatactaactTATGATACTATGCACTATGGATGTAGTATCATACACTAGTatcatatacattatactagtatatgatactcaccattat	((......(((((((((((((((((.......))).)))))).........))))))))...))...((((.((.(((((((((.((((((((.((....)).)))))))).)))))))))))))))...	-37.3	30	1
PC-345	ATGGATGTAGTATCATACACTAGT	24	40	72	44.6301	51.6961	gi|139094744|gb|AC200785.1|AC200785	+	61477	61740	gctactatgtgtcatgcatggcaataaataaagttagctatgatactaactTATGATACTATGCACTATGGATGTAGTATCATACACTAGTatcatatacattatactagtatatgatactcaccattat	((......(((((((((((((((((.......))).)))))).........))))))))...))...((((.((.(((((((((.((((((((.((....)).)))))))).)))))))))))))))...	-37.3	30	1
PC-346	TTTCGGAATAGAATAGATTGC	21	2	6	2.2315	4.30801	gi|86439766|gb|AM050695.1|AM050695	-	66126	66386	gcttagcttcaagccTTTCGGAATAGAATAGATTGCacggagctgtgtgcagtgtagtctaccctgTTCAGAAAGGCTTGAAGCTAACt	..(((((((((((((((((.((((((..((((((((((...((.....)).))))))))))..)))))).)))))))))))))))))..	-49.9	46.1	1.2
PC-347	CCGAATCAACAAACTCGGTCGGAC	24	9	25	10.0418	17.95	gi|139095208|gb|AC200805.1|AC200805	+	37210	37473	ggaCCGAATCAACAAACTCGGTCGGACcgaaaaggtaaacctagtgaccgttagagattttcgatgggactgacatgcaactcggtaggacCGATATGGTTAGGGTTTGGGCATAa	...((((((((((....((((((..(((((....(((....((((..((((..((....))..)))).))))...)))...)))))..))))))....)))..)))))))......	-34.5	48.3	0.6
PC-348	CGATATGGTTAGGGTTTGGGCATA	24	10	11	11.1575	7.89802	gi|139095208|gb|AC200805.1|AC200805	+	37210	37473	ggaCCGAATCAACAAACTCGGTCGGACcgaaaaggtaaacctagtgaccgttagagattttcgatgggactgacatgcaactcggtaggacCGATATGGTTAGGGTTTGGGCATAa	...((((((((((....((((((..(((((....(((....((((..((((..((....))..)))).))))...)))...)))))..))))))....)))..)))))))......	-34.5	48.3	0.6
PC-349	AAGAAGAAGGAATAGAGGAGA	21	4	2	4.46301	1.436	gi|139094616|gb|AC200779.1|AC200779	+	41529	41789	ggagaggaaaaaggaaaataagaagaggaagaaggagaagaagaaggagaagatgaggagaggaagaagaagagaaataaataagaagaggaagaagaagaagaaaaaaagaagAAGAAGAAGGAATAGAGGAGAAGAAaaaatagattcagaatctattaatctattttttcttctcctctattctttcttcttctccactttttttcttcttctcctcttttttttcttcttcttcctcttaatttttatcgc	...................................................((((((((((((((((((((((((((.......((((((((....(((((((((((((((.(((((((((((((((((((((((((((((((((((((...........)))))))))))))))))))))))))))))))))))))...)))))))))))))))))))))))))))))))))))))))))))....))))))..	-112.7	32.2	1.4
PC-350	AGAAGGAATAGAGGAGAAGAA	21	3	5	3.34726	3.59001	gi|139094616|gb|AC200779.1|AC200779	+	41529	41789	ggagaggaaaaaggaaaataagaagaggaagaaggagaagaagaaggagaagatgaggagaggaagaagaagagaaataaataagaagaggaagaagaagaagaaaaaaagaagAAGAAGAAGGAATAGAGGAGAAGAAaaaatagattcagaatctattaatctattttttcttctcctctattctttcttcttctccactttttttcttcttctcctcttttttttcttcttcttcctcttaatttttatcgc	...................................................((((((((((((((((((((((((((.......((((((((....(((((((((((((((.(((((((((((((((((((((((((((((((((((((...........)))))))))))))))))))))))))))))))))))))...)))))))))))))))))))))))))))))))))))))))))))....))))))..	-112.7	32.2	1.4
PC-351	CATTAGTACCGGTTCGTGGCACCA	24	12	37	13.389	26.5661	gi|110277853|gb|DQ767623.1|DQ767623	+	34620	34883	ggagtttgaaaaTGGGACCTTTAGTACCGGTTTGTGccatgaaccggtactaatgcctcaaacccCATTAGTACCGGTTCGTGGCACCAaccgggactaaaaggtccagacgaaccgggacaaatggccca	...(((((......(((((((((((.((((((.((((((((((((((((((((((..........)))))))))))))))))))))).)))))).)))))).)))))...))))).(((........))).	-72.6	51.9	1.1
PC-352	TGGGACCTTTAGTACCGGTTTGTG	24	1	1	1.11575	0.718002	gi|110277853|gb|DQ767623.1|DQ767623	+	34620	34883	ggagtttgaaaaTGGGACCTTTAGTACCGGTTTGTGccatgaaccggtactaatgcctcaaacccCATTAGTACCGGTTCGTGGCACCAaccgggactaaaaggtccagacgaaccgggacaaatggccca	...(((((......(((((((((((.((((((.((((((((((((((((((((((..........)))))))))))))))))))))).)))))).)))))).)))))...))))).(((........))).	-72.6	51.9	1.1
PC-353	ATCAATTAATTTGGATCGGAGGGA	24	2	2	2.2315	1.436	gi|156152300|gb|EF567062.1|EF567062	-	42513	42776	ggcacatgcacagtgataaatatatttttaaataaatagctactccCTCCGATCCAAATTAATTGACGCGgctaaagtacaaaggcATCAATTAATTTGGATCGGAGGGAgtagaacattttaatttagagaacatcatcttataatatgtaaa	...(((((......(((.......(((((((((((((..(((((((((((((((((((((((((((.((...............)).)))))))))))))))))))))))))))...))))..))))))))).....)))......)))))...	-55.3	32.5	1.1
PC-354	CTCCGATCCAAATTAATTGACGCG	24	0	3	0	2.15401	gi|156152300|gb|EF567062.1|EF567062	-	42513	42776	ggcacatgcacagtgataaatatatttttaaataaatagctactccCTCCGATCCAAATTAATTGACGCGgctaaagtacaaaggcATCAATTAATTTGGATCGGAGGGAgtagaacattttaatttagagaacatcatcttataatatgtaaa	...(((((......(((.......(((((((((((((..(((((((((((((((((((((((((((.((...............)).)))))))))))))))))))))))))))...))))..))))))))).....)))......)))))...	-55.3	32.5	1.1
PC-355	GCAGGGCTTCGGCGTCGGCGTCGG	24	6	4	6.69451	2.87201	gi|133741922|gb|EF426565.1|EF426565	+	100140	100402	ggcgggcaagggcagggcacgggcggaggcggcgctcactggggacgggggcggcggcgcGCAGGGCTTCGGCGTCGGCGTCGGcgtcggggcagggcttcggcgtcggcgtcggggcAGGGCTTCGGCGTCGATCGGCGTcggggcagcgcttcggcgtcgagagagaggaga	.(((.((.........((....)).....((.(((((.(((....)))))))).)))).)))...((..((((((((..((((((((((..((...((..(((((....)))))..))...))..))))))))))))))))))..)).((((....))))..............	-95.3	78.7	0.7
PC-356	AGGGCTTCGGCGTCGATCGGCGT	23	7	12	7.81026	8.61602	gi|133741922|gb|EF426565.1|EF426565	+	100140	100402	ggcgggcaagggcagggcacgggcggaggcggcgctcactggggacgggggcggcggcgcGCAGGGCTTCGGCGTCGGCGTCGGcgtcggggcagggcttcggcgtcggcgtcggggcAGGGCTTCGGCGTCGATCGGCGTcggggcagcgcttcggcgtcgagagagaggaga	.(((.((.........((....)).....((.(((((.(((....)))))))).)))).)))...((..((((((((..((((((((((..((...((..(((((....)))))..))...))..))))))))))))))))))..)).((((....))))..............	-95.3	78.7	0.7
PC-357	TTGTAGAACCGGGATACCGAG	21	7	2	7.81026	1.436	gi|110277854|gb|DQ767624.1|DQ767624	-	32144	32404	gggcggTGTTGCTGGATTTGTTTTAACttgtcaaagtgtcTTGTAGAACCGGGATACCGAGtctgatcg	...(((((((.((((.((((.....((((....))))......)))).)))))))))))..........	-16.8	47.8	0.5
PC-358	TGTTGCTGGATTTGTTTTAAC	21	0	1	0	0.718002	gi|110277854|gb|DQ767624.1|DQ767624	-	32144	32404	gggcggTGTTGCTGGATTTGTTTTAACttgtcaaagtgtcTTGTAGAACCGGGATACCGAGtctgatcg	...(((((((.((((.((((.....((((....))))......)))).)))))))))))..........	-16.8	47.8	0.5
PC-359	GAAGGATGATCGAGTCTCCGGGA	23	4	0	4.46301	0	gi|154937455|gb|AC207955.1|AC207955	-	124037	124299	gtaggagttgttgatgatgtaggcttgtcgtccatattccaaggcataggctcaccatcataGAAGGATGATCGAGTCTCCGGGAtcctcaaatctgcagccaaactcatcctcttgaatctatattcatactcacagttttggttttGCAGGTCATAGATCTGGGCTTGGAggtgctcgattttctcttgaa	.((((((......(((((((..((((((.(((..........)))))))))..).))))))........((((((((((((..(.(((((..(((((((((((((((........(((((....))))).......)).))))))..)))))))....))...))))..))))..))))))))..))))))..	-53.9	44.6	0.6
PC-360	GCAGGTCATAGATCTGGGCTTGGA	24	0	1	0	0.718002	gi|154937455|gb|AC207955.1|AC207955	-	124037	124299	gtaggagttgttgatgatgtaggcttgtcgtccatattccaaggcataggctcaccatcataGAAGGATGATCGAGTCTCCGGGAtcctcaaatctgcagccaaactcatcctcttgaatctatattcatactcacagttttggttttGCAGGTCATAGATCTGGGCTTGGAggtgctcgattttctcttgaa	.((((((......(((((((..((((((.(((..........)))))))))..).))))))........((((((((((((..(.(((((..(((((((((((((((........(((((....))))).......)).))))))..)))))))....))...))))..))))..))))))))..))))))..	-53.9	44.6	0.6
PC-361	ATCATTTGTTGTTTTTCGGTCATT	24	3	2	3.34726	1.436	gi|154937458|gb|AC207958.1|AC207958	+	128090	128353	gtcgtcaattttcaacatgttctgacATCATTTGTTGTTTTTCGGTCATTtccctaattgcttagagagctaaatgaccgtgaaattgaaaatcactacaaaatgaacTCTGAAAATGTTGAAACTTGGCATggtatcatcatttcacccgcatagcatgtgcgaaagagtagaga	...(((((.(((((((((.(((.((..((((((...((((..((((((((((.((((....)))).))....))))))))..))))..............))))))..)).))).))))))))).)))))......((.((..(((...(((((.....)))))...)))..))))	-42	36.9	0.6
PC-362	TCTGAAAATGTTGAAACTTGGCAT	24	3	2	3.34726	1.436	gi|154937458|gb|AC207958.1|AC207958	+	128090	128353	gtcgtcaattttcaacatgttctgacATCATTTGTTGTTTTTCGGTCATTtccctaattgcttagagagctaaatgaccgtgaaattgaaaatcactacaaaatgaacTCTGAAAATGTTGAAACTTGGCATggtatcatcatttcacccgcatagcatgtgcgaaagagtagaga	...(((((.(((((((((.(((.((..((((((...((((..((((((((((.((((....)))).))....))))))))..))))..............))))))..)).))).))))))))).)))))......((.((..(((...(((((.....)))))...)))..))))	-42	36.9	0.6
PC-363	AAGGCAAGCTAGGCAATACGGATA	24	0	3	0	2.15401	gi|139094872|gb|AC200790.1|AC200790	-	59255	59518	gtggAAGGCAAGCTAGGCAATACGGATAtgtagatctcctcccttgtaaccgactctgtgtaaccctagcccccttcagtgtctatataaaccggAGGGTTTAGTCCGTAGGACAACAT	...(((((...((((((..(((((((............................)))))))...))))))..)))))..(((((...((((((....)))))).......)))))....	-29.4	48.7	0.5
PC-364	TTTAGGGGTTGTCGACGTCGACGG	24	3	5	3.34726	3.59001	gi|194239069|gb|AM932685.1|AM932685	+	92569	92832	gttattttggtcTTTAGGGGTTGTCGACGTCGACGGaaccgaacatagctaaaggtttagtctttaggagttgtcgacgtcgacggaacccaacatagccAAAGTTTTAGTCTTTAGGGGTTGTcgacga	...((((((((......((((((((((((((((((...((.......(((((....))))).....))...))))))))))))))..))))......))))))))....(((.............)))..	-42.5	46.2	0.7
PC-365	AAAGTTTTAGTCTTTAGGGGTTGT	24	1	3	1.11575	2.15401	gi|194239069|gb|AM932685.1|AM932685	+	92569	92832	gttattttggtcTTTAGGGGTTGTCGACGTCGACGGaaccgaacatagctaaaggtttagtctttaggagttgtcgacgtcgacggaacccaacatagccAAAGTTTTAGTCTTTAGGGGTTGTcgacga	...((((((((......((((((((((((((((((...((.......(((((....))))).....))...))))))))))))))..))))......))))))))....(((.............)))..	-42.5	46.2	0.7
PC-366	TTTTTCATTTCGGGACTGGGCATC	24	3	5	3.34726	3.59001	gi|139094528|gb|AC200776.1|AC200776	-	143713	143976	taaattcaTTTTTCATTTCGGGACTGGGCATCcctaatatctttgcctTACTCTCGTGCAATGACAAGtgaataaa	...((((((((.(((((.(((((..(((((.............)))))...)))))...))))).))))))))...	-21.9	36.8	0.8
PC-367	ACACTAGTAGAAAACAGGGCT	21	18	28	20.0835	20.1041	gi|139095383|gb|AC200814.1|AC200814	+	23937	24197	taactgatttctgtagaggggtgagggtaattcggatcttcACACTAGTAGAAAACAGGGCTtttgttcggctagaaaagagcattaatcccggttgcattATGAACCGGGACTAATGTGAGCATt	...(((.((((((...((..((((((((.......)))))))).))..)))))).))).(((....(((.....)))....((((((.((((((((........)))))))).)))))).)))...	-40.7	42.9	0.8
PC-368	ATGAACCGGGACTAATGTGAGCAT	24	8	6	8.92602	4.30801	gi|139095383|gb|AC200814.1|AC200814	+	23937	24197	taactgatttctgtagaggggtgagggtaattcggatcttcACACTAGTAGAAAACAGGGCTtttgttcggctagaaaagagcattaatcccggttgcattATGAACCGGGACTAATGTGAGCATt	...(((.((((((...((..((((((((.......)))))))).))..)))))).))).(((....(((.....)))....((((((.((((((((........)))))))).)))))).)))...	-40.7	42.9	0.8
PC-369	ATTGAAATCTCTAAAAAGACTTGT	24	0	3	0	2.15401	gi|217426764|gb|FJ447462.1|FJ447462	-	36034	36294	taattactactccctccgttcctacacataagtctttttAGAGATTTTAATATGGACTACataaggagaaaaatgaataaacctacactctaaaatgtgtctatatgcatccgtacgtagtctatATTGAAATCTCTAAAAAGACTTGTatttaggaacggagggagtagtagcta	...(((((((((((((((((((((...(((((((((((((((((((((((((((((((((.((.(((......((.(((.....((((........))))...))).))))).)).)))))))))))))))))))))))))))))))))...)))))))))))))))))))))...	-89.8	33.5	1.5
PC-370	AGAGATTTTAATATGGACTAC	21	24	32	26.778	22.9761	gi|217426764|gb|FJ447462.1|FJ447462	-	36034	36294	taattactactccctccgttcctacacataagtctttttAGAGATTTTAATATGGACTACataaggagaaaaatgaataaacctacactctaaaatgtgtctatatgcatccgtacgtagtctatATTGAAATCTCTAAAAAGACTTGTatttaggaacggagggagtagtagcta	...(((((((((((((((((((((...(((((((((((((((((((((((((((((((((.((.(((......((.(((.....((((........))))...))).))))).)).)))))))))))))))))))))))))))))))))...)))))))))))))))))))))...	-89.8	33.5	1.5
PC-371	GTAAGACAAGAATTTTGAGACGGA	24	7	8	7.81026	5.74402	gi|188038081|gb|EU660895.1|EU660895	+	53090	53353	tacaactactccctccatcccaaaattcttgtcttagatttgtctaaATACGGATGTATGAAGTCATattttagtattaaatacatatgtatctagacaaatGTAAGACAAGAATTTTGAGACGGAgggagtatgttcaa	...(((((((((((((.((.((((((((((((((((.(((((((((.((((..((((((......((((....))))...))))))..)))).))))))))).)))))))))))))))).)).)))))))))).)))...	-65.2	32.1	1.5
PC-372	ATACGGATGTATGAAGTCAC	20	1	0	1.11575	0	gi|188038081|gb|EU660895.1|EU660895	+	53090	53353	tacaactactccctccatcccaaaattcttgtcttagatttgtctaaATACGGATGTATGAAGTCATattttagtattaaatacatatgtatctagacaaatGTAAGACAAGAATTTTGAGACGGAgggagtatgttcaa	...(((((((((((((.((.((((((((((((((((.(((((((((.((((..((((((......((((....))))...))))))..)))).))))))))).)))))))))))))))).)).)))))))))).)))...	-65.2	32.1	1.5
PC-373	ACAAGTAATTCGGGATGGAGG	21	8	15	8.92602	10.77	gi|154937412|gb|AC207912.1|AC207912	-	75194	75454	tacccgtcgcaaattACTCGTCGTAGAAGTGGATGTAtctagaactaaaatacatctagatacatccatacctgcgACAAGTAATTCGGGATGGAGGg	...(((((...(((((((.(((((((..(((((((((((((((...........)))))))))))))))..))))))).)))))))...)))))....	-46.5	42.9	1.1
PC-374	AGAATACCCGGAGTGCGCCGCCTG	24	0	1	0	0.718002	gi|139094365|gb|AC200769.1|AC200769	-	54094	54357	tattgtatgcttgtttgtttttctgtgatAGAATACCCGGAGTGCGCCGCCTGttacttcaaatcgttagGTTTCGCGGATCATCAGCAAGGCAagtaacactt	...(((.((((((((((((..(((((((..........((((((((.....)).)))))).((((....))))))))))).....))))).))))))))))...	-23.3	43.3	0.5
PC-375	AGAAAGACAACTATTTAGGAACAG	24	0	1	0	0.718002	gi|110277843|gb|DQ767613.1|DQ767613	-	85113	85376	tactccctccgttcctaaataattgtctttctagccatCTCAAATGGACTATAACATACGGAtgtatatagacatgttttagagcgtatattcactcattttgctccgtatgtagtcagttgttgaaatctctAGAAAGACAACTATTTAGGAACAGagggaata	...((((((.(((((((((((.((((((((((((..((.((((...((((...(((((((((.(((...(((....)))..(((..........)))....)))))))))))))))).....)))).))..)))))))))))).))))))))))).))))))...	-64.4	35.8	1.1
PC-376	CTCAAATGGACTATAACATACGGA	24	0	1	0	0.718002	gi|110277843|gb|DQ767613.1|DQ767613	-	85113	85376	tactccctccgttcctaaataattgtctttctagccatCTCAAATGGACTATAACATACGGAtgtatatagacatgttttagagcgtatattcactcattttgctccgtatgtagtcagttgttgaaatctctAGAAAGACAACTATTTAGGAACAGagggaata	...((((((.(((((((((((.((((((((((((..((.((((...((((...(((((((((.(((...(((....)))..(((..........)))....)))))))))))))))).....)))).))..)))))))))))).))))))))))).))))))...	-64.4	35.8	1.1
PC-377	AATAAGTGTGTCAACTT	18	7	6	7.81026	4.30801	gi|86439732|gb|AM050680.1|AM050680	-	69239	69502	tactccgtccgtcccaaAATAAGTGTGTCAACTTtatactaactttagtaTAAAGTTGTACTAAAGTCGAGACActtattttgagacgganggacta	...(((.((((((.((((((((((((.((.(((((((((.(((((((...)))))))))).)))))).)).)))))))))))).)))))).)))...	-45.3	36.1	1.3
PC-378	ACAAAATAGGTTGTCTAGATATGC	24	1	1	1.11575	0.718002	gi|139094436|gb|AC200772.1|AC200772	+	11019	11282	taggcaactaacaatttttaagcttttctttaacaatttaaaccttgcaACAAAATAGGTTGTCTAGATATGCaactatgtggacaacctatatgatgcAATGACAACTAGCACACAAGCAAG	(((....)))...........((((...(((((....)))))..(((((.((..((((((((((((.(((......))).)))))))))))).)).)))))...............))))...	-29.7	33.3	0.7
PC-379	AATGACAACTAGCACACAAGCAAG	24	1	3	1.11575	2.15401	gi|139094436|gb|AC200772.1|AC200772	+	11019	11282	taggcaactaacaatttttaagcttttctttaacaatttaaaccttgcaACAAAATAGGTTGTCTAGATATGCaactatgtggacaacctatatgatgcAATGACAACTAGCACACAAGCAAG	(((....)))...........((((...(((((....)))))..(((((.((..((((((((((((.(((......))).)))))))))))).)).)))))...............))))...	-29.7	33.3	0.7
PC-380	AGTTCGGACCCTTGCAGTTGAGGA	24	0	3	0	2.15401	gi|139095301|gb|AC200810.1|AC200810	+	8518	8781	TAGTAGTTGGCAGATATGATTCCAtcatatcattcggtaggatatccctgattgttaggctggatggtaatacgaggcaaagttttaccctAGTTCGGACCCTTGCAGTTGAGGAaaaagcctactcct	........((..((((((((...))))))))....((((((...(((..((((((..(((((((((((((.((........)).)))))...)))))).))...))))))..))).....)))))))).	-38	43.4	0.7
PC-381	TAGTAGTTGGCAGATATGATTCCA	24	0	1	0	0.718002	gi|139095301|gb|AC200810.1|AC200810	+	8518	8781	TAGTAGTTGGCAGATATGATTCCAtcatatcattcggtaggatatccctgattgttaggctggatggtaatacgaggcaaagttttaccctAGTTCGGACCCTTGCAGTTGAGGAaaaagcctactcct	........((..((((((((...))))))))....((((((...(((..((((((..(((((((((((((.((........)).)))))...)))))).))...))))))..))).....)))))))).	-38	43.4	0.7
PC-382	TACAATCTGAATTGTCAATATGAG	24	1	1	1.11575	0.718002	gi|194239084|gb|AM932689.1|AM932689	-	80586	80849	tataacatcaaaaatactttgatcatcaatgatctttgtgtgTACAATCTGAATTGTCAATATGAGtcatcaacgatttataaaccaatgaagactcatattgcggccacaaattctacACATAGAGTTCAATGAAGACCAAGtgcttgtgatagtttgagaaataacatatttaaggtggtaaaaggcttgttaggggagcgaggtgg	.....((((.....(((.(((.((.(((.(((.(((((((((((.(((.((...((.(((((((((((.(((................))).)))))))))))))....)).))).))))))))))).))).))).)).)))..((((..(((((((........))).))))..)))).)))....((((.......))))..)))).	-48.8	34.9	0.7
PC-383	ACATAGAGTTCAATGAAGACCAAG	24	9	22	10.0418	15.796	gi|194239084|gb|AM932689.1|AM932689	-	80586	80849	tataacatcaaaaatactttgatcatcaatgatctttgtgtgTACAATCTGAATTGTCAATATGAGtcatcaacgatttataaaccaatgaagactcatattgcggccacaaattctacACATAGAGTTCAATGAAGACCAAGtgcttgtgatagtttgagaaataacatatttaaggtggtaaaaggcttgttaggggagcgaggtgg	.....((((.....(((.(((.((.(((.(((.(((((((((((.(((.((...((.(((((((((((.(((................))).)))))))))))))....)).))).))))))))))).))).))).)).)))..((((..(((((((........))).))))..)))).)))....((((.......))))..)))).	-48.8	34.9	0.7
PC-384	AGTTGTAGGGAAAGAGATGACATG	24	5	7	5.57876	5.02601	gi|164607285|gb|AC216584.1|AC216584	-	84775	85038	tatacatggaAGTTGTAGGGAAAGAGATGACATGtatctcaatacctatgagtagggattggaaaagAGATGTCATTTGGTTCACATCataggaacttttctattgaatctagagatgacatgtatcttaattcctatgagga	............(..((((((..(((((.(((((((((((....(((((((....((((..((............))..))))...))))))).....(((....)))....)))))).))))))))))..))))))..)...	-40.4	35	0.8
PC-385	AGATGTCATTTGGTTCACATC	21	1	0	1.11575	0	gi|164607285|gb|AC216584.1|AC216584	-	84775	85038	tatacatggaAGTTGTAGGGAAAGAGATGACATGtatctcaatacctatgagtagggattggaaaagAGATGTCATTTGGTTCACATCataggaacttttctattgaatctagagatgacatgtatcttaattcctatgagga	............(..((((((..(((((.(((((((((((....(((((((....((((..((............))..))))...))))))).....(((....)))....)))))).))))))))))..))))))..)...	-40.4	35	0.8
PC-386	TTAGGGAGGTGCTTAGAAAAAT	22	4	4	4.46301	2.87201	gi|110277858|gb|DQ767628.1|DQ767628	+	44821	45084	tatgagtgttggatcgtacgtatagcaggattgggtgtTTAGGGAGGTGCTTAGAAAAATaaattagatttttctgaagcactagtgcctatttctatagaagagacgcttaattAAGCGTCTACCCTGTACAAATAAGcatgggtacttaaggaaaggctgctttatttctttaagcactttttctaagcatcttgc	(((((........)))))......((((((.....(((((((..(((((((((((.(((((((..((..((((((.(((.((..((((.(((((.(((((...((((((((....))))))))...))))).))))).))))..)).))).))))))..))..))))))).)))))))))).)..)))))))))))))	-68.9	37.4	0.9
PC-387	AAGCGTCTACCCTGTACAAATAAG	24	18	36	20.0835	25.8481	gi|110277858|gb|DQ767628.1|DQ767628	+	44821	45084	tatgagtgttggatcgtacgtatagcaggattgggtgtTTAGGGAGGTGCTTAGAAAAATaaattagatttttctgaagcactagtgcctatttctatagaagagacgcttaattAAGCGTCTACCCTGTACAAATAAGcatgggtacttaaggaaaggctgctttatttctttaagcactttttctaagcatcttgc	(((((........)))))......((((((.....(((((((..(((((((((((.(((((((..((..((((((.(((.((..((((.(((((.(((((...((((((((....))))))))...))))).))))).))))..)).))).))))))..))..))))))).)))))))))).)..)))))))))))))	-68.9	37.4	0.9
PC-388	ACATGTCAGTGACCCAAAGGCAGG	24	6	14	6.69451	10.052	gi|164607263|gb|AC216562.1|AC216562	-	37935	38198	tatgcttcggtgccttaaggcacctgcctttgtgtccATGACATGTGGGCCCAACAGGTGTctggcccACATGTCAGTGACCCAAAGGCAGGtgccctaaggcaccgaagctgcgtcc	...((((((((((((((.((((((((((((((.(((..(((((((((((((..((....))..)))))))))))))..))).)))))))))))))).)))))))))))))).......	-89.8	58.5	1.3
PC-389	ATGACATGTGGGCCCAACAGACGG	24	1	0	1.11575	0	gi|164607263|gb|AC216562.1|AC216562	-	37935	38198	tatgcttcggtgccttaaggcacctgcctttgtgtccATGACATGTGGGCCCAACAGGTGTctggcccACATGTCAGTGACCCAAAGGCAGGtgccctaaggcaccgaagctgcgtcc	...((((((((((((((.((((((((((((((.(((..(((((((((((((..((....))..)))))))))))))..))).)))))))))))))).)))))))))))))).......	-89.8	58.5	1.3
PC-390	ACCATGATTGAAGATGAATAGATT	24	4	5	4.46301	3.59001	gi|164455193|gb|AB298184.1|AB298184	+	8295	8558	tatggattttgatgtaatttttATTGTTTTTAGTGTTCGTTGTACcACCATGATTGAAGATGAATAGATTgaaaaaatttcccgc	...(((..((....((((((...(..(((((((...((((.(.....).)))))))))))..)..))))))....))..)))...	-11.6	29.4	0.5
PC-391	ATTATTTTTAGTGTTCGTTGTAC	23	0	1	0	0.718002	gi|164455193|gb|AB298184.1|AB298184	+	8295	8558	tatggattttgatgtaatttttATTGTTTTTAGTGTTCGTTGTACcACCATGATTGAAGATGAATAGATTgaaaaaatttcccgc	...(((..((....((((((...(..(((((((...((((.(.....).)))))))))))..)..))))))....))..)))...	-11.6	29.4	0.5
PC-392	AGGACAAGTATTTGCGGACGGAGG	24	16	22	17.852	15.796	gi|212007811|gb|EU835980.1|EU835980	+	600	863	tattactCCCTCCGTCTGAAAATACTtgccctagaaatggttgtatgtagacttattttagttatagatacatcaattttattcatttctAGGACAAGTATTTGCGGACGGAGGgagtacat	...(((((((((((((((.(((((((((.((((((((((((((.(((((((((......)))).....)))))))))......)))))))))).))))))))).)))))))))))))))...	-60.1	35.2	1.4
PC-393	CCCTCCGTCTGAAAATACT	19	0	2	0	1.436	gi|212007811|gb|EU835980.1|EU835980	+	600	863	tattactCCCTCCGTCTGAAAATACTtgccctagaaatggttgtatgtagacttattttagttatagatacatcaattttattcatttctAGGACAAGTATTTGCGGACGGAGGgagtacat	...(((((((((((((((.(((((((((.((((((((((((((.(((((((((......)))).....)))))))))......)))))))))).))))))))).)))))))))))))))...	-60.1	35.2	1.4
PC-394	GTTTCGCGGATCATCAGCAAGGCA	24	0	2	0	1.436	gi|139094365|gb|AC200769.1|AC200769	-	54094	54357	tattgtatgcttgtttgtttttctgtgatAGAATACCCGGAGTGCGCCGCCTGttacttcaaatcgttagGTTTCGCGGATCATCAGCAAGGCAagtaacactt	...(((.((((((((((((..(((((((..........((((((((.....)).)))))).((((....))))))))))).....))))).))))))))))...	-23.3	43.3	0.5
PC-395	ACTCGTCGTAGAAGTGGATGTA	22	22	26	22.2315	24.308	gi|154937412|gb|AC207912.1|AC207912	-	75194	75454	tacccgtcgcaaattACTCGTCGTAGAAGTGGATGTAtctagaactaaaatacatctagatacatccatacctgcgACAAGTAATTCGGGATGGAGGg	...(((((...(((((((.(((((((..(((((((((((((((...........)))))))))))))))..))))))).)))))))...)))))....	-46.5	42.9	1.1
PC-396	ATAATGTAAGACGCTTTTTGACAC	24	67	104	74.7554	74.6722	gi|110341789|gb|DQ537335.1|DQ537335	+	54782	55045	TATTTCAGAACAGAGGGAGTATATggtataaatataattcattccactcaaattccttagtcgtttacatatactccctccgtcccATAATGTAAGACGCTTTTTGACACtacactagtgtggaaaaacgttttatattatgggacagagggagtagtagttaat	........(((.((((((((.....(((....))).....))))).)))......................(((((((((.((((((((((((((((((.((((..((((((...))))))..)))).)))))))))))))))))).)))))))))...)))...	-61.6	35.2	1.1
PC-397	TATTTCAGAACAGAGGGAGTATAT	24	2	2	2.2315	1.436	gi|110341789|gb|DQ537335.1|DQ537335	+	54782	55045	TATTTCAGAACAGAGGGAGTATATggtataaatataattcattccactcaaattccttagtcgtttacatatactccctccgtcccATAATGTAAGACGCTTTTTGACACtacactagtgtggaaaaacgttttatattatgggacagagggagtagtagttaat	........(((.((((((((.....(((....))).....))))).)))......................(((((((((.((((((((((((((((((.((((..((((((...))))))..)))).)))))))))))))))))).)))))))))...)))...	-61.6	35.2	1.1
PC-398	GTTGAATCTCGATCGTAGTGATA	23	1	1	1.11575	0.718002	BT009256	+	1784	2045	tattTTAGCTTATGTGGAAGAACGTGatgtctcgtttgacttctgtcttaattatataatactagatagataataccttcaatggtcttgcacataaaatgaatggtttGTTGAATCTCGATCGTAATGATA	...((((..(((((((.((((...(((.(((......))).(((((((...............)))))))........)))....)))).)))))))..))))......((((.....))))..........	-24.9	31.1	0.6
PC-399	TGTTTGTAGTCGGATCGTCAA	21	305	360	340.304	258.481	gi|164607253|gb|AC216552.1|AC216552	-	87312	87572	TCAATTGCTTGCAGGAATAGACCTttgtggtcaggttgaccgtgcctctggcatcgtcagtaacctcaggagattgggatagcgattgctaaggtgcaatgtcgtgcaTGTTTGTAGTCGGATCGTCAAagtcgtctccaccaaattgatagttatcttctcatc	((((((...((.(((....((((.....))))...(((((..((((...))))..)))))...)))))((((((((((((..(((((((.((..((((......))))..)).))))))).))).))).....))))))....))))))................	-45.5	46.7	0.6
PC-400	AACATGTGCTGAACGCGGAGGTGC	24	4	4	4.46301	2.87201	gi|139094594|gb|AC200778.1|AC200778	-	116964	117227	tcaccgagctgAACATGTGCTGAACGCGGAGGTGCcgtaCGTTTGGTACTTGATCGGTCGGATcgcgaagaagtttgactacatcaaccgtg	...((((.((((.((.((((..(((((((.....)))..))))..)))).)).))))))))..((((..((.((......)).))...))))	-29.7	53.3	0.6
PC-401	CGTTTGGTACTTGATCGGTCGGAT	24	3	1	3.34726	0.718002	gi|139094594|gb|AC200778.1|AC200778	-	116964	117227	tcaccgagctgAACATGTGCTGAACGCGGAGGTGCcgtaCGTTTGGTACTTGATCGGTCGGATcgcgaagaagtttgactacatcaaccgtg	...((((.((((.((.((((..(((((((.....)))..))))..)))).)).))))))))..((((..((.((......)).))...))))	-29.7	53.3	0.6
PC-402	CGGTCTTGATAGTTAAATTTACGG	24	61	109	68.0609	78.2622	gi|139094562|gb|AC200777.1|AC200777	-	199958	200221	tcgaattttgaccataaatttaacgaacaagaccgattacggcgggagaaaaaaattacataattaaaaacttctttcgaatacGAATTCACTGATATAACTTTTGCTcccgccgcaatCGGTCTTGATAGTTAAATTTACGGttaaagttgaagcatggggatagagtaagcactacattgtgaaatggagggaata	((.((((((((((.((((((((((...(((((((((((.(((((((((((((.((((....))))..........((((....))))..............)))).))))))))).)))))))))))...)))))))))).)))))))))))).....................((.((((....)))).))......	-62.4	35.9	0.9
PC-403	GAATTCACTGATATAACTTTTGCT	24	2	1	2.2315	0.718002	gi|139094562|gb|AC200777.1|AC200777	-	199958	200221	tcgaattttgaccataaatttaacgaacaagaccgattacggcgggagaaaaaaattacataattaaaaacttctttcgaatacGAATTCACTGATATAACTTTTGCTcccgccgcaatCGGTCTTGATAGTTAAATTTACGGttaaagttgaagcatggggatagagtaagcactacattgtgaaatggagggaata	((.((((((((((.((((((((((...(((((((((((.(((((((((((((.((((....))))..........((((....))))..............)))).))))))))).)))))))))))...)))))))))).)))))))))))).....................((.((((....)))).))......	-62.4	35.9	0.9
PC-404	ATGACCCAATTTTATACTAAAGTT	24	2	0	2.2315	0	gi|197342596|gb|AC232260.1|AC232260	-	113430	113693	tcgctccgttccaaaataaATGACCCAATTTTATACTAAAGTTAGTACAAAATTGAGTCATCtattttaaaacggagggagtagg	((.(((((((..((((((.(((((.(((((((.(((((....))))).))))))).))))).))))))..))))))).)).....	-33	34.1	1.1
PC-405	AAGTTAGTACAAAATTGAGTCATC	24	2	1	2.2315	0.718002	gi|197342596|gb|AC232260.1|AC232260	-	113430	113693	tcgctccgttccaaaataaATGACCCAATTTTATACTAAAGTTAGTACAAAATTGAGTCATCtattttaaaacggagggagtagg	((.(((((((..((((((.(((((.(((((((.(((((....))))).))))))).))))).))))))..))))))).)).....	-33	34.1	1.1
PC-406	AAGGACATGCGACAGTGGACGCAT	24	0	5	0	3.59001	gi|154937439|gb|AC207939.1|AC207939	+	51339	51602	tcttatcaCTGGAGGCATTAGATTAACAATAAcactggttagacatgtccctaaggtaacagtgtgatcgcttcattttacatgcgcccttacattaacaacagcaaaaggttggtatAAGGACATGCGACAGTGGACGCATcagcacaatgtacctacaaggaggcataaagtggtgatgccgagtttgttcatgctatgtgag	.....((((....(((((.((...(((.....(((((......(((((((.(((((.....((((((..........))))))....))))).........((((.....))))......)))))))...)))))...((((((.(((..(((.(((......))).)))..))).))))))...)))..)).)))))..)))).	-54.5	42.9	0.6
PC-407	CTGGAGGCATTAGATTAACAATAA	24	0	1	0	0.718002	gi|154937439|gb|AC207939.1|AC207939	+	51339	51602	tcttatcaCTGGAGGCATTAGATTAACAATAAcactggttagacatgtccctaaggtaacagtgtgatcgcttcattttacatgcgcccttacattaacaacagcaaaaggttggtatAAGGACATGCGACAGTGGACGCATcagcacaatgtacctacaaggaggcataaagtggtgatgccgagtttgttcatgctatgtgag	.....((((....(((((.((...(((.....(((((......(((((((.(((((.....((((((..........))))))....))))).........((((.....))))......)))))))...)))))...((((((.(((..(((.(((......))).)))..))).))))))...)))..)).)))))..)))).	-54.5	42.9	0.6
PC-408	TCAAGACCGATTGCGGCGGGGGCA	24	3	4	3.34726	2.87201	gi|156152300|gb|EF567062.1|EF567062	-	62990	63253	tcttcgtgcttcaactttgatcgtaaatttaactaTCAAGACCGATTGCGGCGGGAGCAaaaattatatcagtgaattcgtattcgaaaaaagtttttaattatgtaattttttcacccgacgcagtcggtctcgttcgTTAAATTTATGGTCAAAGTTCgacctcggaaagcgcgggc	...((((((((.(((((((((((((((((((((.....((((((((((((.((((...(((((((((((...((((((((....)))).......))))...)))))))))))...)))).)))))))))))).....)))))))))))))))))))))((....))..))))))))..	-72.1	39.7	1
PC-409	TTAAATTTATGGTCAAAGTTC	21	13	21	14.5048	15.078	gi|156152300|gb|EF567062.1|EF567062	-	62990	63253	tcttcgtgcttcaactttgatcgtaaatttaactaTCAAGACCGATTGCGGCGGGAGCAaaaattatatcagtgaattcgtattcgaaaaaagtttttaattatgtaattttttcacccgacgcagtcggtctcgttcgTTAAATTTATGGTCAAAGTTCgacctcggaaagcgcgggc	...((((((((.(((((((((((((((((((((.....((((((((((((.((((...(((((((((((...((((((((....)))).......))))...)))))))))))...)))).)))))))))))).....)))))))))))))))))))))((....))..))))))))..	-72.1	39.7	1
PC-410	AAATTCGTACGTGAAAGG	18	0	1	0	0.718002	gi|139094774|gb|AC200786.1|AC200786	-	7090	7347	tctttggctacagttagttcatggttagtctaacctctagctaagttagagtatCCAAACAGGAGCAGTATAGGACATgcaagttgctcaaagcatacagtcAAATTCGTACGTGAAAGGattttttctttttgaaaaccgaacgtgaaaggaatttttt	..(((((((.......(((..(((.((.((((((..........)))))).)).))))))..(((((((((.....))))....))))).........)))))))....(((((....((...(((((.....)))))))..))))).............	-31.1	36.9	0.5
PC-411	GTGCTCAGCTTGTAACGATCTCGA	24	3	12	3.34726	8.61602	gi|197342583|gb|AC232247.1|AC232247	-	37996	38259	tGCAAACGAGTCGAGTTCGAGCGAGttggacttgtctttgctcaactcatattataattggaacgagctcaaattaagtgaagctcaacattgagctacagaacatgactcGTGCTCAGCTTGTAACGATCTCGAgtcgatctcgagctagtttcgagctaaatgagacgacaagttttaca	.((..((((((((((((((...((((.(((....)))..))))...(((.........)))..)))))))........((.((((((....)))))).))......)))))))))..((((((.(((...((((((.....))))))...))).))))))...((((((.....))))))..	-56.4	42.9	0.7
PC-412	GCAAACGAGTCGAGTTCGAGCGAG	24	4	6	4.46301	4.30801	gi|197342583|gb|AC232247.1|AC232247	-	37996	38259	tGCAAACGAGTCGAGTTCGAGCGAGttggacttgtctttgctcaactcatattataattggaacgagctcaaattaagtgaagctcaacattgagctacagaacatgactcGTGCTCAGCTTGTAACGATCTCGAgtcgatctcgagctagtttcgagctaaatgagacgacaagttttaca	.((..((((((((((((((...((((.(((....)))..))))...(((.........)))..)))))))........((.((((((....)))))).))......)))))))))..((((((.(((...((((((.....))))))...))).))))))...((((((.....))))))..	-56.4	42.9	0.7
PC-413	CTCCGTTTCAAAATAGATGACCCA	24	0	1	0	0.718002	gi|139095887|gb|AC200835.1|AC200835	+	44151	44414	tggtactccCTCCGTTTCAAAATAGATGACCCAactttatattaactttatattaaagttagtataaaGTTGAATCATCTATTTTGGAACGGagggagtagct	...((((((((((((((((((((((((((..(((((((((((((((((((...)))))))))))))))))))..))))))))))))))))))))))))))...	-64.9	33	1.9
PC-414	GTTGAATCATCTATTTTGGAACGG	24	3	3	3.34726	2.15401	gi|139095887|gb|AC200835.1|AC200835	+	44151	44414	tggtactccCTCCGTTTCAAAATAGATGACCCAactttatattaactttatattaaagttagtataaaGTTGAATCATCTATTTTGGAACGGagggagtagct	...((((((((((((((((((((((((((..(((((((((((((((((((...)))))))))))))))))))..))))))))))))))))))))))))))...	-64.9	33	1.9
PC-415	TGTAACGGAGTTATCGGCAACTGG	24	0	1	0	0.718002	gi|139094280|gb|AC200765.1|AC200765	-	152208	152471	TGTAACGGAGTTATCGGCAACAGGcaggagccatatggttgtcgctttattgtatgaaatgcaaacgccctgtaattgctttactttatcactaagcggtagctATAGTCGTAGAAGCAATAGTTGGCgagacgacaacgatgctatgatgga	.........(((((.((((...(((....))).....(((((((.....((((((...)))))).((((..(..((((((((....((..(((((((....))).))))..))))))))))..).))))...)))))))..)))))))))...	-40.7	43.8	0.6
PC-416	ATAGTCGTAGAAGCAATAGTTGGC	24	5	4	5.57876	2.87201	gi|139094280|gb|AC200765.1|AC200765	-	152208	152471	TGTAACGGAGTTATCGGCAACAGGcaggagccatatggttgtcgctttattgtatgaaatgcaaacgccctgtaattgctttactttatcactaagcggtagctATAGTCGTAGAAGCAATAGTTGGCgagacgacaacgatgctatgatgga	.........(((((.((((...(((....))).....(((((((.....((((((...)))))).((((..(..((((((((....((..(((((((....))).))))..))))))))))..).))))...)))))))..)))))))))...	-40.7	43.8	0.6
PC-417	ATAATATAAGAACGTTTTTTG	21	4	6	4.46301	4.30801	gi|110277845|gb|DQ767615.1|DQ767615	+	84841	85101	tgtaagaagtaaaatcatatactccctccgtcccATAATATAAGAACGTTTTTTGacactacactagtgtaaaaaacgttcttATATTATGGGACAGAGGAAGTATTttcttata	(((((((((.........(((((.((((.((((((((((((((((((((((((((.(((((...))))))))))))))))))))))))))))))).)))).))))))))))))))	-57.5	31.3	1.6
PC-418	ATATTATGGGACAGAGGAAGTATT	24	3	3	3.34726	2.15401	gi|110277845|gb|DQ767615.1|DQ767615	+	84841	85101	tgtaagaagtaaaatcatatactccctccgtcccATAATATAAGAACGTTTTTTGacactacactagtgtaaaaaacgttcttATATTATGGGACAGAGGAAGTATTttcttata	(((((((((.........(((((.((((.((((((((((((((((((((((((((.(((((...))))))))))))))))))))))))))))))).)))).))))))))))))))	-57.5	31.3	1.6
PC-419	GCTACTGCTAGGACAAATAGCTGC	24	2	6	2.2315	4.30801	gi|86439704|gb|AM050672.1|AM050672	+	83533	83796	tgtgctcactagtagcgcgggtaggcgcgctacTAATAAGGCGCTACAGCTATTGCTtagcaataacgcgtgccgcacgcGCTACTGCTAGGACAAATAGCTGCagcgcttgttcactcccatgctgctgctaatgtaactactggcagcgtgttttctttccat	.(((..(..((((((((((......))))))))))...(((((((.((((((((((((((((.((.((((((...)))))).)).))))))).).)))))))).))))))))..)))...(((((((((..((.......))..)))))))))............	-72.9	52.1	0.8
PC-420	TAATAAGGCGCTACAGCTATTGCT	24	1	3	1.11575	2.15401	gi|86439704|gb|AM050672.1|AM050672	+	83533	83796	tgtgctcactagtagcgcgggtaggcgcgctacTAATAAGGCGCTACAGCTATTGCTtagcaataacgcgtgccgcacgcGCTACTGCTAGGACAAATAGCTGCagcgcttgttcactcccatgctgctgctaatgtaactactggcagcgtgttttctttccat	.(((..(..((((((((((......))))))))))...(((((((.((((((((((((((((.((.((((((...)))))).)).))))))).).)))))))).))))))))..)))...(((((((((..((.......))..)))))))))............	-72.9	52.1	0.8
PC-421	TCCGTCTGGAATTACTTGTCGG	24	3	2	3.34726	1.436	gi|197342595|gb|AC232259.1|AC232259	-	164254	164517	tgttaactagtactcatTCCGTCTGGAATTACTTGTCGGtcgctcaaacggatgtatctagcactatcatccgcttgaGCGACAAGTAATTCCGGACGGAGTgggtatgatttagttatga	...((((((((((((((((((((((((((((((((((....((((((.((((((.............)))))).))))))))))))))))))))))))))))))))))....))))))...	-66.3	43.8	1.3
PC-422	ATATGTCACTCCTGCATGTAGTAA	24	2	3	2.2315	2.15401	gi|139094280|gb|AC200765.1|AC200765	+	107256	107519	ttaaataacgttcagcctccggatccctaagcggctcggttctatcgtccgccATATGTCACTCCTGCATGTAGTAAaaattctttaagtataaaggaattaaaaaataAGATTAAGGGGACATAGAGGAGGAggaattaaaaaataagattctttaagtaaaaattctttttttcttcttcttcctttcttcttcctctttcttctttctttct	.......((((.(((......(((......((((..((((...)))).)))).....)))....))).))))......((((((((.......))))))))..(((..((((..(((((((...(((((((((((((..((((((...((((.((.....)).)))).))))))..))))))))))))).....)))))))...))))..)))..	-45.3	34	0.6
PC-423	AGATTAAGGGGACATAGAGGAGGA	24	8	18	8.92602	12.924	gi|139094280|gb|AC200765.1|AC200765	+	107256	107519	ttaaataacgttcagcctccggatccctaagcggctcggttctatcgtccgccATATGTCACTCCTGCATGTAGTAAaaattctttaagtataaaggaattaaaaaataAGATTAAGGGGACATAGAGGAGGAggaattaaaaaataagattctttaagtaaaaattctttttttcttcttcttcctttcttcttcctctttcttctttctttct	.......((((.(((......(((......((((..((((...)))).)))).....)))....))).))))......((((((((.......))))))))..(((..((((..(((((((...(((((((((((((..((((((...((((.((.....)).)))).))))))..))))))))))))).....)))))))...))))..)))..	-45.3	34	0.6
PC-424	TGGGAACAATAATCAACTAGCATA	24	0	4	0	2.87201	gi|197342598|gb|AC232262.1|AC232262	+	60162	60425	ttaacgcccctagctaggcatgatgatttcaatgattttcacataaaagataagaattggAACATAAAGAGAGCATCATGAAGAatatgactagcacatttaagtctaacccacttcctattcatagggattttgtgagcaaacaacttaTGGGAACAATAATCAACTAGCATA	............(((((.(((((((.((((....((.(((.((..............))))).))...)))).)))))))..((.(((((((..........))))...((((.((((((....))))))..((((......))))....))))....))).))..)))))...	-31.9	34.5	0.5
PC-425	AACATAAAGAGAGCATCATGAAGA	24	4	8	4.46301	5.74402	gi|197342598|gb|AC232262.1|AC232262	+	60162	60425	ttaacgcccctagctaggcatgatgatttcaatgattttcacataaaagataagaattggAACATAAAGAGAGCATCATGAAGAatatgactagcacatttaagtctaacccacttcctattcatagggattttgtgagcaaacaacttaTGGGAACAATAATCAACTAGCATA	............(((((.(((((((.((((....((.(((.((..............))))).))...)))).)))))))..((.(((((((..........))))...((((.((((((....))))))..((((......))))....))))....))).))..)))))...	-31.9	34.5	0.5
PC-426	TAACTACTACTCCCTCTGTCC	21	9	14	10.0418	10.052	gi|110341789|gb|DQ537335.1|DQ537335	-	54782	55042	tTAACTACTACTCCCTCTGTCCcataatataaaacgtttttccacactagtgtagtgTCAAAAAGCGTCTTACATTATgggacggagggagtatatgtaaa	...((...((((((((((((((((((((.(((.((((((((..((((((...))))))..)))))))).))).))))))))))))))))))))...))...	-51.6	37.6	1.4
PC-427	AGAGATTTCAACAACTGACTACAT	24	6	7	6.69451	5.02601	gi|110277843|gb|DQ767613.1|DQ767613	+	85042	85305	ttagtatatattccctctgttcctaaatagttgtctttctAGAGATTTCAACAACTGACTACATacggagcaaaatgagtgaatatacgctctaaaacatgtctatatacatccgtatgttatagtccatttgagatggctagaaagacaATTATTTAGGAACGGAGGGAGTAAtagatatacg	...(((((((((((((((((((((((((((((((((((((((..(((((((.....(((((((((((((.......(((((......))))).......(((......))))))))))))...))))...)))))))..)))))))))))))))))))))))))))))))))).....))))).	-84.2	34.2	1.3
PC-428	ATTATTTAGGAACGGAGGGAGTAA	24	2	4	2.2315	2.87201	gi|110277843|gb|DQ767613.1|DQ767613	+	85042	85305	ttagtatatattccctctgttcctaaatagttgtctttctAGAGATTTCAACAACTGACTACATacggagcaaaatgagtgaatatacgctctaaaacatgtctatatacatccgtatgttatagtccatttgagatggctagaaagacaATTATTTAGGAACGGAGGGAGTAAtagatatacg	...(((((((((((((((((((((((((((((((((((((((..(((((((.....(((((((((((((.......(((((......))))).......(((......))))))))))))...))))...)))))))..)))))))))))))))))))))))))))))))))).....))))).	-84.2	34.2	1.3
PC-429	TTTGGACACTAATGGCGCACCAAC	24	25	37	27.8938	26.5661	gi|86439738|gb|AM050684.1|AM050684	-	53091	53354	ttagtaTTTGGACACTAATGGCGCACCAACacatgatgcgccattagtatatagTAGTGGCGCACCATATGTCTGATgcgtcattagtgtccatatcatctatagaccttttcctagt	.(((....(((((((((((((((((.(((((.(((.((((((((((........)))))))))).))).))).)).)))))))))))))))))......)))................	-52	41.5	1.1
PC-430	TAGTGGCGCACCATATGTCTGAT	23	3	1	3.34726	0.718002	gi|86439738|gb|AM050684.1|AM050684	-	53091	53354	ttagtaTTTGGACACTAATGGCGCACCAACacatgatgcgccattagtatatagTAGTGGCGCACCATATGTCTGATgcgtcattagtgtccatatcatctatagaccttttcctagt	.(((....(((((((((((((((((.(((((.(((.((((((((((........)))))))))).))).))).)).)))))))))))))))))......)))................	-52	41.5	1.1
PC-431	TACTATGAACTACATACGGAGCAA	24	3	2	3.34726	1.436	gi|197342594|gb|AC232258.1|AC232258	+	62003	62263	ttatacttcctccgttcctaaatgtaagtctttgtaaagatttTACTATGAACTACATACGGAGCAAaatgagtgaatctacactcaaaatgcatttatatacattcgtatgtggttcaTAGTGGAATCTCTATAAAGACttatatttaggaacggagagagtactta	...((((..(((((((((((((((((((((((((((.(((((..((((((((((((((((((((((...((((((......))))))...)))...........)))))))))))))))))))..))))).)))))))))))))))))))))))))))..))))....	-92	32.1	1.7
PC-432	TAGTGGAATCTCTATAAAGAC	21	8	12	8.92602	8.61602	gi|197342594|gb|AC232258.1|AC232258	+	62003	62263	ttatacttcctccgttcctaaatgtaagtctttgtaaagatttTACTATGAACTACATACGGAGCAAaatgagtgaatctacactcaaaatgcatttatatacattcgtatgtggttcaTAGTGGAATCTCTATAAAGACttatatttaggaacggagagagtactta	...((((..(((((((((((((((((((((((((((.(((((..((((((((((((((((((((((...((((((......))))))...)))...........)))))))))))))))))))..))))).)))))))))))))))))))))))))))..))))....	-92	32.1	1.7
PC-433	ATGGAGATGAAGAGAGAGAAAAAA	24	0	1	0	0.718002	gi|156152300|gb|EF567062.1|EF567062	+	44001	44264	ttattttttcttatatgtccgatcacgtacatgtgATTGATGGAGATGAAGAGAGAGAAAAAAaagaatgaatacaaaaagagaaaaggtggtccggggtgg	...(((((((((.(((.((((((((((....)))))))...))).))))))))))))..............................((....)).......	-18.2	36.3	0.5
PC-434	ATTGATGGAGATGAAGAGAGAGAA	24	10	16	11.1575	11.488	gi|156152300|gb|EF567062.1|EF567062	+	44001	44264	ttattttttcttatatgtccgatcacgtacatgtgATTGATGGAGATGAAGAGAGAGAAAAAAaagaatgaatacaaaaagagaaaaggtggtccggggtgg	...(((((((((.(((.((((((((((....)))))))...))).))))))))))))..............................((....)).......	-18.2	36.3	0.5
PC-435	AGGACTACATCACCTCCACCA	21	6	9	6.69451	6.46202	gi|86439757|gb|AM050692.1|AM050692	-	42785	43045	ttcaactactaggcgtactatgacaaccacatacatttttgtgAGGACTACATCACCTCCACCAtgtgatacatcaccaccgagagtgcctacatcattagagttgatcataagaggTAATGACAAAGGTACTGATCTtcca	.((((((..((((((..((........((((........)))).((.....(((((.........)))))......))....))..)))))).........))))))......(((((....((....))....)))))...	-22.8	41.5	0.4
PC-436	TAATGACAAAGGTACTGATCT	21	21	15	23.4308	10.77	gi|86439757|gb|AM050692.1|AM050692	-	42785	43045	ttcaactactaggcgtactatgacaaccacatacatttttgtgAGGACTACATCACCTCCACCAtgtgatacatcaccaccgagagtgcctacatcattagagttgatcataagaggTAATGACAAAGGTACTGATCTtcca	.((((((..((((((..((........((((........)))).((.....(((((.........)))))......))....))..)))))).........))))))......(((((....((....))....)))))...	-22.8	41.5	0.4
PC-437	TCGGTCTTGGTAATTAAATT	20	0	1	0	0.718002	gi|154937418|gb|AC207918.1|AC207918	+	6556	6819	ttccaaaatatagtgcgcccgtgctttccgaggtcgaactttgaccataAATTTAACGAACGAGATCGACTGCggcggaagaaaaagttacataactaaaaacttctttcgagtacgaattcactgatataacttttgcccccgccgctaTCGGTCTTGGTAATTAAATTtacggtcaaagttgaagcatggt	..................(((((((((.........((((((((((.(((((((((....(((((((((..(((((((....((((((((.((..............((((....)))).......)).))))))))....)))))))..)))))))))....))))))))).))))))))))))))))))).	-67.5	41.5	0.8
PC-438	AATTTAACGAACGAGATCGACTGC	24	2	6	2.2315	4.30801	gi|154937418|gb|AC207918.1|AC207918	+	6556	6819	ttccaaaatatagtgcgcccgtgctttccgaggtcgaactttgaccataAATTTAACGAACGAGATCGACTGCggcggaagaaaaagttacataactaaaaacttctttcgagtacgaattcactgatataacttttgcccccgccgctaTCGGTCTTGGTAATTAAATTtacggtcaaagttgaagcatggt	..................(((((((((.........((((((((((.(((((((((....(((((((((..(((((((....((((((((.((..............((((....)))).......)).))))))))....)))))))..)))))))))....))))))))).))))))))))))))))))).	-67.5	41.5	0.8
PC-439	GGAAGTTAAGTATTTTGGAACGGA	24	11	15	12.2733	10.77	gi|154937452|gb|AC207952.1|AC207952	-	7569	7832	ttctactccctccgttgcacaatacatgccttctatttgtcaaaatatatatgtatctagacatgtcttagtatataggtacatccatttttggacaaatGGAAGTTAAGTATTTTGGAACGGAGGGagtacacaataaattttttaagttagcacaactagtctaatccgagagcagaaccgaagattttgtcgggttcttcctccttttgccgacacgtgggacatcc	...(((((((((((((.((.(((((.(..((((((((((((.(((.((..(((((((((...((......))...)))))))))..)).))).))))))))))))..).))))).)).)))))))))))))(((.............((((.....)))).(((........(((.((((((((........)).))))))..)))........)))..)))........	-71.1	38.7	0.8
PC-440	AGTTAAGTATTTTGGAACGGAGGG	24	2	3	2.2315	2.15401	gi|154937452|gb|AC207952.1|AC207952	-	7569	7832	ttctactccctccgttgcacaatacatgccttctatttgtcaaaatatatatgtatctagacatgtcttagtatataggtacatccatttttggacaaatGGAAGTTAAGTATTTTGGAACGGAGGGagtacacaataaattttttaagttagcacaactagtctaatccgagagcagaaccgaagattttgtcgggttcttcctccttttgccgacacgtgggacatcc	...(((((((((((((.((.(((((.(..((((((((((((.(((.((..(((((((((...((......))...)))))))))..)).))).))))))))))))..).))))).)).)))))))))))))(((.............((((.....)))).(((........(((.((((((((........)).))))))..)))........)))..)))........	-71.1	38.7	0.8
PC-441	CTTAGTTCTATGAACATAGCGGTT	24	1	0	1.11575	0	gi|164607252|gb|AC216551.1|AC216551	-	37985	38248	ttctgcaaaagagagttaattgttcttcaccacccacattttcAGGGGTGGCTTAGAAGCAATGAGTctaagtgcaacatctgagaatttcggctttgaagccctagcaaatagccttgcaggaaattaatgatactcatgtgaataagcagaaaagttCTTAGTTCTATGAACATAGCGGTT	...((((....(((.(((.(((((((...((((((..........))))))...)).)))))))).)))...))))....(((((((((((.((((......(((.((((......)))))))......(((.....)))......)))).)))..))))))))..((((....)))).....	-45	39.3	0.6
PC-442	AGGGGTGGCTTAGAAGCAATGAGT	24	3	0	3.34726	0	gi|164607252|gb|AC216551.1|AC216551	-	37985	38248	ttctgcaaaagagagttaattgttcttcaccacccacattttcAGGGGTGGCTTAGAAGCAATGAGTctaagtgcaacatctgagaatttcggctttgaagccctagcaaatagccttgcaggaaattaatgatactcatgtgaataagcagaaaagttCTTAGTTCTATGAACATAGCGGTT	...((((....(((.(((.(((((((...((((((..........))))))...)).)))))))).)))...))))....(((((((((((.((((......(((.((((......)))))))......(((.....)))......)))).)))..))))))))..((((....)))).....	-45	39.3	0.6
PC-443	GGGGACCAATAAACCAGGACGGAG	24	13	28	14.5048	20.1041	gi|154937412|gb|AC207912.1|AC207912	+	74557	74820	ttgaacattgttttcaatcatataattttttataacatgcatgaacttttttattaattaaatttatggtcaaagtttggcacagattacaatGGGGACCAATAAACCAGGACGGAGgtacaacctccatcctggtttattagtccccttcatatttggtgttaaactttgaccttagatttaacTAACAAAATGTTAATGCATGTAAccaaaaatagtatccttgaaaactacgtt	...(((...((((((((..(((..((((((....((((((((.(((..((((.(((.(((((((((.(((((((((((..(((((((......((((((.((((((((((((.(((((.....))))).)))))))))))).)))))).....))))).))..))))))))))).))))))))).))).)))).))).))))))))....))))))..)))..))))))))...)))	-97.7	30.8	1.3
PC-444	CATGACGTGTACATGGCGGTA	21	16	12	17.852	8.61602	gi|139095031|gb|AC200796.1|AC200796	-	48472	48732	ttgccgagataCATGACGTGTACATGGCGGTAagtggcaagagcgtgtgtgagcagtacacccctgcagggttatcatgatctattcgaatagccgtgtactcggttatggacttcttgGATGCTTACGTGGTACATAGACAA	...((((((..(((((((.(((((((((......(((..(((.((((.((((((((.......))))....)))))))).)))..)))....))))))))).)).)))))....)))))).((((.....)))).........	-40.7	48.3	0.6
PC-445	GATGCTTACGTGGTACATAGACAA	24	2	0	2.2315	0	gi|139095031|gb|AC200796.1|AC200796	-	48472	48732	ttgccgagataCATGACGTGTACATGGCGGTAagtggcaagagcgtgtgtgagcagtacacccctgcagggttatcatgatctattcgaatagccgtgtactcggttatggacttcttgGATGCTTACGTGGTACATAGACAA	...((((((..(((((((.(((((((((......(((..(((.((((.((((((((.......))))....)))))))).)))..)))....))))))))).)).)))))....)))))).((((.....)))).........	-40.7	48.3	0.6
PC-446	AAGATGAATGAGACCAAATTATAT	24	5	11	5.57876	7.89802	gi|197342585|gb|AC232249.1|AC232249	+	74081	74344	ttgctagaactcatctagatgagatataatttagtttcattcatcttttatagccattgAATGTGATGCTATAAGATGCGTGTgtgctaacgtgggttgtatccgtttttattttcAAGATGAATGAGACCAAATTATATctcatctaaatggattctaggcac	.((((((((..(((.(((((((((((((((((.(((((((((((((((((((((.(((......))))))))))...((((........))))(((.....)))............)))))))))))))).))))))))))))))))).)))..)))))).)).	-65.3	33.5	1.2
PC-447	AATGTGATGCTATAAGATGCGTGT	24	1	1	1.11575	0.718002	gi|197342585|gb|AC232249.1|AC232249	+	74081	74344	ttgctagaactcatctagatgagatataatttagtttcattcatcttttatagccattgAATGTGATGCTATAAGATGCGTGTgtgctaacgtgggttgtatccgtttttattttcAAGATGAATGAGACCAAATTATATctcatctaaatggattctaggcac	.((((((((..(((.(((((((((((((((((.(((((((((((((((((((((.(((......))))))))))...((((........))))(((.....)))............)))))))))))))).))))))))))))))))).)))..)))))).)).	-65.3	33.5	1.2
PC-448	ATATAGATATAGATAGATATAGA	23	0	1	0	0.718002	gi|194239058|gb|AM932680.1|AM932680	+	19174	19437	ttggtcccaccagatgaacggctctaatttcctaattaatatggtAATTTCTTGGGAGTCTGTAATTAGtataagtatagatagatatatagATATAGATATAGATAGATATAGAtatggatatagattctctcaaggattccatggct	((((.....))))......(((..(((((....))))).(((((....((((((((((((((((....((((..((((..((..((((.((....)).))))..))..))))..))))...))))))..))))))))))..))))))))	-31.2	31.5	0.7
PC-449	AATTTCTTGGGAGTCTGTAATTAG	24	7	6	7.81026	4.30801	gi|194239058|gb|AM932680.1|AM932680	+	19174	19437	ttggtcccaccagatgaacggctctaatttcctaattaatatggtAATTTCTTGGGAGTCTGTAATTAGtataagtatagatagatatatagATATAGATATAGATAGATATAGAtatggatatagattctctcaaggattccatggct	((((.....))))......(((..(((((....))))).(((((....((((((((((((((((....((((..((((..((..((((.((....)).))))..))..))))..))))...))))))..))))))))))..))))))))	-31.2	31.5	0.7
PC-450	AAGACAAGAATTTTGCGACGG	21	5	7	5.57876	5.02601	gi|164607264|gb|AC216563.1|AC216563	-	32811	33071	tttgtactcccttcgtcccaaaattcttgtctTAAATTTGCCTAAATACGGATGTAtctagttacattttagtgttagatacatccgtatctaaacaaatgtAAGACAAGAATTTTGCGACGGagggaatactacctcgtatttagtataaaattttgaccatagatttacctaagaa	...(((.((((((((((.((((((((((((((((.(((((..((.(((((((((((((((...((((....))))))))))))))))))).))..))))).)))))))))))))))).)))))))))).))).........(((((....((((((.......))))))..)))))..	-71.8	32.6	1.2
PC-451	TAATTCCGAACGGAGGGAGTATGT	24	0	4	0	2.87201	gi|110277853|gb|DQ767623.1|DQ767623	+	116452	116715	ttttcaaccatgcagtagagatgtacttcctcccgttcgaAATTACTTCTCTCGGAAATGGATGtatctagaactaaaatacatctagatacatccactttcgcgacaagTAATTCCGAACGGAGGGAGTATGTatgt	........((((((.........((((((((.(((((((.((((((((.((.(((((.((((((((((((((...........)))))))))))))).))))).)).)))))))).))))))))))))))))))))).	-63	39.9	1.1
PC-452	AATTACTTCTCTCGGAAATGGATG	24	0	2	0	1.436	gi|110277853|gb|DQ767623.1|DQ767623	+	116452	116715	ttttcaaccatgcagtagagatgtacttcctcccgttcgaAATTACTTCTCTCGGAAATGGATGtatctagaactaaaatacatctagatacatccactttcgcgacaagTAATTCCGAACGGAGGGAGTATGTatgt	........((((((.........((((((((.(((((((.((((((((.((.(((((.((((((((((((((...........)))))))))))))).))))).)).)))))))).))))))))))))))))))))).	-63	39.9	1.1
PC-453	AGGATTCATTTGCACTAGATTTCA	24	4	7	4.46301	5.02601	gi|154937407|gb|AC207907.1|AC207907	+	14459	14722	ttttcctatcttggttgtttgattcgtaggattgtaaaccataggaatttttccatAGGATTCATTTGCACTAGATTTCAtaggaaacttcaaaagaatcctatgtttttctatgcataatcaaacactcatacaatcatgtAGGATTCAAGACGACATTCCACTCtaatcc	...((((((..(((((((.(((...((..((((((....((((((((......((((((((((.((((....((.((((....)))))).)))).))))))))))..)))))))).))))))..))..))).))))))).))))))..........................	-44.2	33.1	0.8
PC-454	AGGATTCAAGACGACATTCCACTC	24	3	4	3.34726	2.87201	gi|154937407|gb|AC207907.1|AC207907	+	14459	14722	ttttcctatcttggttgtttgattcgtaggattgtaaaccataggaatttttccatAGGATTCATTTGCACTAGATTTCAtaggaaacttcaaaagaatcctatgtttttctatgcataatcaaacactcatacaatcatgtAGGATTCAAGACGACATTCCACTCtaatcc	...((((((..(((((((.(((...((..((((((....((((((((......((((((((((.((((....((.((((....)))))).)))).))))))))))..)))))))).))))))..))..))).))))))).))))))..........................	-44.2	33.1	0.8
PC-455	AAACAAGAGGGTTAGTTTGGGTT	23	1	0	1.11575	0	gi|110277850|gb|DQ767620.1|DQ767620	+	123591	123853	ttttgttgacatgcactaacattttgtcagttaaatcttcagtcaaatacaatgggggactaataaaccatgactggtgtaggccctgtttggatcCATGGGTTAGAGTTAGTTTGGGTtagtgtggactcaactaacccaaaagtatccAAACAAGAGGGTTAGTTTGGGTTagatgcatctaactcatccaaaaaatctaacccacccaagaggtgcttattcg	(((..((((((.............))))))..)))...(((((((.......(((....)))........))))))).(((((((((.(((((.....(((((((((.....(((((((.(((.((((..((.((((((((((...((((........))))...)))))))))).))..))))))).)))))))...))))))))).)))))))).))))))...	-75.2	40.3	0.8
PC-456	CATGGGTTAGAGTTAGTTTGGGT	23	7	3	7.81026	2.15401	gi|110277850|gb|DQ767620.1|DQ767620	+	123591	123853	ttttgttgacatgcactaacattttgtcagttaaatcttcagtcaaatacaatgggggactaataaaccatgactggtgtaggccctgtttggatcCATGGGTTAGAGTTAGTTTGGGTtagtgtggactcaactaacccaaaagtatccAAACAAGAGGGTTAGTTTGGGTTagatgcatctaactcatccaaaaaatctaacccacccaagaggtgcttattcg	(((..((((((.............))))))..)))...(((((((.......(((....)))........))))))).(((((((((.(((((.....(((((((((.....(((((((.(((.((((..((.((((((((((...((((........))))...)))))))))).))..))))))).)))))))...))))))))).)))))))).))))))...	-75.2	40.3	0.8
PC-457	ACTAATGGCGCACCGTGGGAGTGG	24	2	2	2.2315	1.436	gi|188038101|gb|EU660903.1|EU660903	+	19162	19425	tttttcgaaactACTAATGGCGCACCGTGGGAGTGGtgcgccattactagttttgaactagtaatagcgcaccatcccacggtgcaccattAGTAATTTGGCCCAAACATTCCCC	....(((((..(((((((((.(((((((((((.((((((((.((((((((((...)))))))))).))))))))))))))))))).))))))))).)))))..............	-66	47.8	1.2
PC-458	GACAGGTGGCAACGTAGACAAGGG	24	1	4	1.11575	2.87201	gi|110277860|gb|DQ767630.1|DQ767630	+	138134	138397	cgaaccctctttctacgttgcgcatgggcctccttttatatgctaaaggggtctccGACAGGTGGCAACGTAGACAAGGGTAAaaatggaaaaggaattgcggttggtacaactacctgcacagtgtatcatacctaa	...(((((...((((((((((.((((((((.(((((........)))))))))).......)))))))))))))..)))))....................((((((((((.((........))))))))).)))...	-45.2	47.1	0.7
PC-459	AGGTGGCAACGTAGACAAGGGTAA	24	6	16	6.69451	11.488	gi|110277860|gb|DQ767630.1|DQ767630	+	138134	138397	cgaaccctctttctacgttgcgcatgggcctccttttatatgctaaaggggtctccGACAGGTGGCAACGTAGACAAGGGTAAaaatggaaaaggaattgcggttggtacaactacctgcacagtgtatcatacctaa	...(((((...((((((((((.((((((((.(((((........)))))))))).......)))))))))))))..)))))....................((((((((((.((........))))))))).)))...	-45.2	47.1	0.7
PC-460	TGCTTTCGCGAGAGTCACGGCCGT	24	2	6	2.2315	4.30801	gi|164607268|gb|AC216567.1|AC216567	-	1352	1615	caagaGAGTCACGGTTTTGCTTTCGCAAGagacactgtttTGCTTTCGCGAGAGTCACGGCCGTgcctctcgga	...(((((.((((((..(((((((((.((((.((......)))))).))))))).))..)))))).)))))...	-35.4	54.1	0.9
							gi|188038071|gb|EU660892.1|EU660892	+	98378	98641	ggtacggttgttctTTCGCGAGAGTCACGGCCGTgccacccggaaacggaaaaaatgcgttttctgttttttctttctttcgcgagagttacggttttgcttccgcgagaggcacggttgTGCTTTCGCGAGAGTCACGGCCGTgcctcctcggaaa	(((((((..((.((((((((((((.(((..(((((((.....(((((((((((......))))))))))).......(((((((..(((.........)))..))))))))))))))..)))))))))))))))..))..)))))))..........	-81.2	54.1	1
PC-461	ATACTGTTTGCAAGAAGGACTCAT	24	4	1	4.46301	0.718002	gi|197342583|gb|AC232247.1|AC232247	-	102043	102306	caatcatgtgtatgagtaaTTCTTGCTGATGTACATACTGTTTGCAAGAAGGACTCATgagcatgaaggtata	...(((((..(((((((..(((((((..((((....)).))..)))))))..)))))))..))))).......	-26.6	37	1
							gi|86438783|gb|AM087556.1|AM087556	+	113447	113710	caatcatgtgtatgaggaattcttgctaatgtacATACTGTTTGCAAGAAGGACTCATgggcatgaaggtatt	...(((((..((((((...(((((((.(((((....)).))).)))))))...))))))..))))).......	-24.6	38.4	0.9
PC-462	TCTTGCGTGAGCGTAGGATTTTTT	24	0	2	0	1.436	gi|110277860|gb|DQ767630.1|DQ767630	+	165398	165661	cgttgctatgCATCTCCTAGATAGATCTTGCGTGAGCGTAGGATTTTTTttcaagttgcatgttgcattc	...(((((((((.((...(((.((((((((((....)))))))))).)))...)).))))))..)))...	-21.6	41.4	0.7
PC-463	CATCTCCTAGATAGATCTTGCGTG	24	2	4	2.2315	2.87201	gi|110277860|gb|DQ767630.1|DQ767630	+	165398	165661	cgttgctatgCATCTCCTAGATAGATCTTGCGTGAGCGTAGGATTTTTTttcaagttgcatgttgcattc	...(((((((((.((...(((.((((((((((....)))))))))).)))...)).))))))..)))...	-21.6	41.4	0.7
							gi|197342596|gb|AC232260.1|AC232260	+	122031	122294	cactctccccctcttgttgctatatatgCATCTCCTAGATAGATCTTGCGTGagcgtaggatttttttaaattgcttgctacgttccgcaacagtggcatccgagccaggtctacgcGTAGATGATATGCACGAGTAGAACacaaagagttgtgggagatta	...((((((.((((((((.((((...(((((.(((((..((((((.((((.(((((((((((((....))))).....))))))))))))....((((......))))))))))....)))..)).)))))...))))))))...))))....))))))...	-49.7	45.7	0.7
PC-464	AAATGATGGACATTTTAGAAGGGC	24	1	3	1.11575	2.15401	gi|110277846|gb|DQ767616.1|DQ767616	+	103782	104045	taattcaaagaccctaagatgacctagaaaattgtgcaacacttttggcagaggttcTGAACCAAGACAAAAATGATGGACATTTTAGAAGGGCatttcaggttcattgaaaaagtttttagtaaaccctagttggtttcagagggggctgggggt	...(((((.((.(((.(((((.(((..(((((.((.((.((.(((((.....((((...))))....))))).)).)).)))))))...))).))))).))).)).)))))..............((((...(..((..(....)..))..)))))	-38.1	39.7	0.6
							gi|139095434|gb|AC200817.1|AC200817	-	25271	25534	aaagaccctaagatgacctagaaaattgtgcaacacttttggcagaggttctgaaccaggacaaAAATGATGGACATTTTAGAAGGGCattttaggttcatt	...((.(((((((((.(((..(((((.((.((.((.(((((.....((((...))))....))))).)).)).)))))))...))).))))))))).))...	-28	38.2	0.7
PC-465	AAAGGTGGCTAGCGGGTGACAGTT	24	2	1	2.2315	0.718002	gi|110341789|gb|DQ537335.1|DQ537335	-	27968	28228	acAAAGGTGGCTAGCGGGTGACAGTTtctccaactttagttgaaccgagtgtggctacgctcggtccTTGCGAAGGTTAAAACAGCACcaacttgacaaactatcgttgtggttttgattcgtaggtaa	..((((.(((..(((........)))...))).))))......(((((((((....))))))))).(((((((..((((((((..(((.(((.............)))))))))))))))))))))...	-33.1	46.5	0.6
PC-466	TTGCGAAGGTTAAAACAGCAC	21	2	5	2.2315	3.59001	gi|110341789|gb|DQ537335.1|DQ537335	-	27968	28228	acAAAGGTGGCTAGCGGGTGACAGTTtctccaactttagttgaaccgagtgtggctacgctcggtccTTGCGAAGGTTAAAACAGCACcaacttgacaaactatcgttgtggttttgattcgtaggtaa	..((((.(((..(((........)))...))).))))......(((((((((....))))))))).(((((((..((((((((..(((.(((.............)))))))))))))))))))))...	-33.1	46.5	0.6
							gi|164607265|gb|AC216564.1|AC216564	+	71985	72245	ATAGGTGGCTTGCGGGTGACAGTTtctccaactctagttgaaccgagtgtggctacgcccggtccTTGCGAAGGTTAAAACAGCACcaacttgacaaactatcgttgtggttttgatgcgtaggtaa	.......(((((((((((...((((...((((....)))).((((.((((....)))).))))....((....))..))))..))))........(((((((....))))))).....)))))))..	-29.3	48.8	0.5
PC-467	AATTTTGACCATAGATTAAACTAA	24	6	4	6.69451	2.87201	gi|164607264|gb|AC216563.1|AC216563	-	34695	34958	actaaaatccagatggacgtggtagtactcctaaatccagacggtagtgctattagtactagtactacctccgtccggttttattggtcctcattgtatttcgtgtcaAATTTTGACCATAGATTAAACTAACAAAATGTTtacgcatgttaccaaacattatatttttgaaaactatgttcaaagacgaatccaatgagataatttttttttgacatgcattaacattttattagttaaatccttggtcaa	..(((((.((.((((((...((((((((........((....))((((((.....)))))))))))))))))))).))))))).............................(((((((..((((.((((((.((((((((...((((((((............((((((((.......))))))))...(((......)))..........))))))))...)))))))).)))))).))))..)))))))	-67.3	32.5	0.8
							gi|164607274|gb|AC216573.1|AC216573	-	109648	109911	ctacctccgtccggatttattggtcccaattgtgtttcgtgccaAATTTTGACCATAGATTAAACTAAcaaaatgttcatgcatgtcaccaaacattatatttttgaaaactatgttcaaatacgaatccaatgagataatttttcttgacatgcatttacattttgttagttaaatctttagtcaaa	........(..((((...((((....)))).....))))..).....((((((...(((((.((((((((((((((..((((((((((..............((((((.......))))))............((((.....)))).))))))))))..)))))))))))))).)))))...))))))	-52.1	30.9	0.9
PC-468	CATGTTTTGTAGAAGTTATCGGCA	24	2	0	2.2315	0	gi|139096258|gb|AC200847.1|AC200847	-	32692	32952	agccacgtaaaacttgcaacaacaaagtagaggatgTCTAACTTGTTTTTGTAGGGCatgttgtgatgtgatatgctcaagacatgatgtgatctacgttattgtatgagatcatCATGTTTTGTAGAAGTTATCGGCAactggcaggaac	.(((........(((((((.(((((..((((.....))))..))))).)))))))....(((((....(((((..((((((((((((((...((((((....)))).))...)))))))))))).))....)))))))))).)))......	-47.2	39.1	0.8
PC-469	TCTAACTTGTTTTTGTAGGGC	21	17	50	18.9678	35.9001	gi|139096258|gb|AC200847.1|AC200847	-	32692	32952	agccacgtaaaacttgcaacaacaaagtagaggatgTCTAACTTGTTTTTGTAGGGCatgttgtgatgtgatatgctcaagacatgatgtgatctacgttattgtatgagatcatCATGTTTTGTAGAAGTTATCGGCAactggcaggaac	.(((........(((((((.(((((..((((.....))))..))))).)))))))....(((((....(((((..((((((((((((((...((((((....)))).))...)))))))))))).))....)))))))))).)))......	-47.2	39.1	0.8
							gi|86439719|gb|AM050677.1|AM050677	-	12224	12484	agccacgtaaaacttgcaacaacaaagtagaggacgTCTAACTTGTTTTTGTAGGGCttgctgtgatgtgatatggtcaagacatgatgatatataaattgttgtatgagatgatcatgttttgtAAAAGTTATCGGCAACTGGCAGGAgccttatggttg	.((((.......(((((((.(((((..((((.....))))..))))).)))))))..((((((....(((((.....(((((((((((.((((((((....))))))...)).))))))))))).....))))))))))).))))...((((....)))).	-45.8	38.5	0.7
PC-470	ATTTGGGCCTAAGGGAATGCATT	23	0	1	0	0.718002	gi|154937455|gb|AC207955.1|AC207955	-	66644	66907	tagtgtcatgtgaacgtcgtctagataacacttcaccatATTTGGGCCTAAGGGAATGCATTGTGGAGTAGTTATTAGATGATcggttgctagagtgacagaa	...(((((((..(.((((((((.(((((((((((((..........((....))........))))))).)))))))))))).)).)..)....))))))...	-29.9	41.7	0.7
							gi|154937455|gb|AC207955.1|AC207955	-	66644	66907	tagtgtcatgtgaacgtcgtctagataacacttcaccatATTTGGGCCTAAGGGAATGCATTGTGGAGTAGTTATTAGATGATcggttgctagagtgacagaa	...(((((((..(.((((((((.(((((((((((((..........((....))........))))))).)))))))))))).)).)..)....))))))...	-29.9	41.7	0.7
PC-471	ATTGTGGAGTAGTTATTAGATGAT	24	1	4	1.11575	2.87201	gi|139094465|gb|AC200773.1|AC200773	-	55840	56103	acgtcgactacatgacacttcaccatacctgggcctaagagaatgcATTGTGGAGTAGTTATTAGATGATgggttg	.((((..(((.(((((((((((((((..((.......))...)))....))))))).))))))))..)))).....	-15.9	44.7	0.5
PC-472	ATTTGAGGGACGAGCTTTTTCGGA	24	1	0	1.11575	0	gi|194239064|gb|AM932682.1|AM932682	+	92574	92834	tgctaaacgatactccctccgtcggaaaaaacttgtcacaagcttgtcTCTCAAATGGATGTATTTAGCactaactttatgctagatacatccATTTGAGGGACGAGCTTTTTCGGAcgggcgaattgtttatcattagcatcttctggaacttttctgga	(((((((((((..((.(.(((((.((((...........(((((((((((((((((((((((((((((((.........))))))))))))))))))))))))))))))))))).)))))).))))))))......)))))...((..(((...)))..))	-70.4	41	1.1
							gi|194239064|gb|AM932682.1|AM932682	+	92574	92834	tgctaaacgatactccctccgtcggaaaaaacttgtcacaagcttgtcTCTCAAATGGATGTATTTAGCactaactttatgctagatacatccATTTGAGGGACGAGCTTTTTCGGAcgggcgaattgtttatcattagcatcttctggaacttttctgga	(((((((((((..((.(.(((((.((((...........(((((((((((((((((((((((((((((((.........))))))))))))))))))))))))))))))))))).)))))).))))))))......)))))...((..(((...)))..))	-70.4	41	1.1
PC-473	TCTCAAATGGATGTATTTAGC	21	3	5	3.34726	3.59001	gi|154937444|gb|AC207944.1|AC207944	+	25173	25433	gccgcctttgctataggagatccgaagtactctctccatctgaaaaagcttgttccaagtttgccTCTCAAATGGATGTATTTAGCgcttaattgatgctagatatatccatttgagagacatgctttttcggacagaaggagtacgaccatgggttacaccgagcaggcatg	...(((..((((......((((((..((((((..((..(((((((((((.(((...........(((((((((((((((((((((((.((....)))))))))))))))))))))))))))).)))))))))))..))..)))))).....))))))......)))))))...	-73.7	44.5	1
PC-474	TTTGCAACAACAAAGTAGAGG	21	2	3	2.2315	2.15401	gi|139095252|gb|AC200807.1|AC200807	+	71240	71500	ttgtggtttgatgcgtaggtaagaacggttcttgcTCAGCCCGTAGCAGCCACGTAaaaTTTGCAACAACAAAGTAGAGGatgtctaacttgtttttgcagggcatgttatgatg	............((...((((((((...))))))))..)).((((((((((.........((((((.(((((..((((.....))))..))))).))))))))).)))))))...	-30.6	43.5	0.6
PC-475	TCAGCCCGTAGCAGCCACGTA	21	2	2	2.2315	1.436	gi|139095252|gb|AC200807.1|AC200807	+	71240	71500	ttgtggtttgatgcgtaggtaagaacggttcttgcTCAGCCCGTAGCAGCCACGTAaaaTTTGCAACAACAAAGTAGAGGatgtctaacttgtttttgcagggcatgttatgatg	............((...((((((((...))))))))..)).((((((((((.........((((((.(((((..((((.....))))..))))).))))))))).)))))))...	-30.6	43.5	0.6
							gi|154937413|gb|AC207913.1|AC207913	-	24650	24910	TCAGCCCGTAGCAGCCACGTAaaatttgcaataacaaagtagaggacgtctaacttgtttttgcagggcatgttgtgatgtgATATGGTCAAGACGTGATGCTatattttattgtatgagatgatcatgttttgtaaccgaagttatcggcaactag	...((((...((......))......(((((.(((((..((((.....))))..))))).)))))))))..(((((((((.....(((((((((((((((....((((((((...)))))))))))))))))))..))))....))))).))))...	-42.8	39.5	0.7
PC-476	ATTGGTCGGGGCTGTTAACAGGTT	24	2	2	2.2315	1.436	gi|154937419|gb|AC207919.1|AC207919	+	46840	47103	ATTGGTCGGGGCTGTTAACAGGTTatcggatccaaaaCCGGACCCGATAGCTTAACGGCGTtccgtta	......(((((((((((...(((((((((.(((......))).))))))))))))))))..))))...	-28.1	51.5	0.8
PC-477	CCGGACCCGATAGCTTAACGGCGT	24	2	4	2.2315	2.87201	gi|154937419|gb|AC207919.1|AC207919	+	46840	47103	ATTGGTCGGGGCTGTTAACAGGTTatcggatccaaaaCCGGACCCGATAGCTTAACGGCGTtccgtta	......(((((((((((...(((((((((.(((......))).))))))))))))))))..))))...	-28.1	51.5	0.8
							gi|164607281|gb|AC216580.1|AC216580	-	66069	66332	tttacacgtggaaatttcccattggtcccggctgttaacgggttagcggatccaaaaCCGGACCCGATAGCTTAACGGCGTtccgttatggtggatgccacgtgtcgg	...((((((((..(((..(((((((.....(((((((...(((((.(((.(((......))).))).))))))))))))...)))..))))..))).))))))))...	-41	53.7	0.7
							gi|164607283|gb|AC216582.1|AC216582	-	106142	106405	ggtcggggttgttaaCGGGTTATCGGATCCAAAACCGGACCCGATAGCTTAACGGCGTtccgttacggtgga	...(((((..((((...(((((((((.(((......))).)))))))))))))..)..))))..........	-24.2	55.6	0.6
PC-478	AATAGAGAAGAAGAAGAAAAAATA	24	0	1	0	0.718002	gi|139094819|gb|AC200788.1|AC200788	+	8613	8876	aaaaaggagaagaagaggagaggaagaaaaggaAGAGGAGAAGAAGAAAGGAATAGAGAAGAAGAAGAAAAAATAgaaatttttttctattttttcttcttctcctctttttt	............................((..((((((((((((((((((.((((((((((((................))))))))))))))))))))))))))))))..))	-38.1	30.1	1.1
PC-479	AGAGGAGAAGAAGAAAGGAATAGA	24	4	2	4.46301	1.436	gi|139094819|gb|AC200788.1|AC200788	+	8613	8876	aaaaaggagaagaagaggagaggaagaaaaggaAGAGGAGAAGAAGAAAGGAATAGAGAAGAAGAAGAAAAAATAgaaatttttttctattttttcttcttctcctctttttt	............................((..((((((((((((((((((.((((((((((((................))))))))))))))))))))))))))))))..))	-38.1	30.1	1.1
							gi|139095813|gb|AC200832.1|AC200832	-	14958	15221	aaaaAGAGGAGAAGAAGAAAGGAATAGAggacaagaagaaaaaatagaggacaagaagttatttctcctcttcttttccactcc	....((.(((((((((((.((((((((...............................))))))))..))))))))))).))..	-18.465	35.7	0.6
							gi|194239058|gb|AM932680.1|AM932680	+	164245	164508	ttaaggaaaaggaagaaaagagaaaaaggaagaaggaagaagaagaagaaaaaaaAGAGGAGAAGAAGAAAGGAATAGAagagaaagaagaaaaaatagaatttcttctttctcctctattcctttcttcttctcctcttctttttcttcttttttcctcttcttatttatttctcctcttcttcctctcctctt	...((((..((((((((..((((((....(((((((..(((((((((((((((.(((((((((((((((((((((((((.(((((((((((((........))))))))))))).))))))))))))))))))))))))).)))))))))))))))..))))))).....))))))...)))))))).))))...	-105.2	31.8	1.7
PC-480	CGGGACCAATGCTCACATTAGTCC	24	1	4	1.11575	2.87201	gi|219814397|gb|FJ436984.1|FJ436984	+	61246	61509	acCGGGACCAATGCTCACATTAGTCCcggttcgtgACTGAACCGGGACTAATGTGAATAttgccctgtgaccaaagcccagt	((.(((..((((..(((((((((((((((((((....)))))))))))))))))))..))))))).))..............	-41.5	52.4	1
PC-481	ACTGAACCGGGACTAATGTGAATA	24	15	20	16.7363	14.36	gi|219814397|gb|FJ436984.1|FJ436984	+	61246	61509	acCGGGACCAATGCTCACATTAGTCCcggttcgtgACTGAACCGGGACTAATGTGAATAttgccctgtgaccaaagcccagt	((.(((..((((..(((((((((((((((((((....)))))))))))))))))))..))))))).))..............	-41.5	52.4	1
							gi|219814397|gb|FJ436984.1|FJ436984	-	87032	87295	accctttagtcccggttcgTGGCACCAACCGGGACTAAAGGGCtcaggtgaaccgggactaatgttttagccgcacgaaccgggatcaatgttcacattagtcccggttcgtgACTGAACCGGGACTAATGTGAATAttgccctgtgac	.((((((((((((((((.(.....).))))))))))))))))....((....)).((.((((....)))))).((((....(((..(((((((((((((((((((((((((....))))))))))))))))))))))))))))))))..	-84	53	1.1
							gi|86439698|gb|AM050670.1|AM050670	+	49757	50020	nngagtacgattcccttaccgggacaatgctcacATTAGTCCCGGTTCGTGACTGAACCGGGACTAATGTGAATAttgccctgtgacgaaagccctgttttgtactagt	...((((((((((..((((.(((.((((..(((((((((((((((((((....)))))))))))))))))))..))))))).)))).))).........)))))))...	-51.3	47.7	1
							gi|164607275|gb|AC216574.1|AC216574	-	51735	51998	ctcctctcaaaATGAAAATAGATGCCCTTATACAggaaatttaatctaaattcatattgaatttctctgaaattagtagaaatttattatgaatttaggTTGAATTTTCTCTATAAGCGCATCtatgctcatttctgagcagttt	...((((((((((((..((((((((.((((((.(((((((((((((((((((((((.((((((((((((....))).))))))))).))))))))))))))))))))))).)))))).))))))))..)))))).)))).))...	-63.9	28.3	1.6
PC-482	TTGAATTTTCTCTATAAGCGCATC	24	1	2	1.11575	1.436	gi|139096167|gb|AC200843.1|AC200843	+	10666	10929	ctcaaagtgaaaatacatgcccttatacagggaatttgacctaaattcatattgaatttctctgaagttagtagaaatttatgatgaatttaggTTGAATTTTCTCTATAAGCGCATCtatgctcatttttttagtaaagttaatcacaactattttttcttctatttatttctgagtagttttttatata	...(((((((..(((.((((.((((((.((..((((..((((((((((((..((((((((((((....))).)))))))))..))))))))))))..))))..)).)))))).)))).)))..)))))))........((((......))))..........(((((((....)))))))...........	-56.6	26.2	1.1
							gi|139096167|gb|AC200843.1|AC200843	+	86158	86421	ctcaaaatgaaaatagatgcccttatacagggaatttgacctaaattcatactgaatttctctgaagtttttagaaatttattatgaatttaggTTGAATTTTCTCTATAAGCGCATCtatgcccattttttt	...((((((...((((((((.((((((.((..((((..(((((((((((((.(((((((((..((...))..))))))))).)))))))))))))..))))..)).)))))).))))))))...))))))...	-55.8	28.6	1.5
							gi|139096167|gb|AC200843.1|AC200843	+	135740	136003	ttgagctcctctcaaaatgaaaatagatgcccttatacaggaaatttgacctaaattcatactgAATTTCTCTGAAGTTAGTAGAAATttattatgaatttaggTTGAATTTTCTCTATAAGCGCATCtatgctcatttttttagtaaagttaatcacaaatatttttcttctatttatttctgagtagttttttatata	...((((...((.(((((((..((((((((.((((((.((((((((..(((((((((((((.((((((((((((....))).))))))))).)))))))))))))..)))))))).)))))).))))))))..)))))))...))...))))........((((.......(((((((....)))))))......)))).	-66.8	26	1.3
PC-483	AACCGCATTGTAGGTATTGTCGCA	24	4	12	4.46301	8.61602	gi|154937412|gb|AC207912.1|AC207912	+	58803	59066	gtcggggatggctctgattaccaACTTGTAACACCCACGATGCGGCTatatctcccacgtgttgaggcacgacttagaggcatAACCGCATTGTAGGTATTGTCGCAagaagagtcatcttcaca	((.(..(((((((((.........((((..(((((.(((((((((.(((..(((...(((((....))))).....)))..))).))))))))).)))...))..)))).)))))))))..))).	-50.3	49.6	0.8
							gi|154937412|gb|AC207912.1|AC207912	+	58803	59066	gtcggggatggctctgattaccaACTTGTAACACCCACGATGCGGCTatatctcccacgtgttgaggcacgacttagaggcatAACCGCATTGTAGGTATTGTCGCAagaagagtcatcttcaca	((.(..(((((((((.........((((..(((((.(((((((((.(((..(((...(((((....))))).....)))..))).))))))))).)))...))..)))).)))))))))..))).	-50.3	49.6	0.8
PC-484	ACTTGTAACACCCACGATGCGGCT	24	2	0	2.2315	0	gi|110277854|gb|DQ767624.1|DQ767624	-	52149	52412	agactcaacaacgccagcgattcgatcaagcagggggctcctaagtcggggaaggctctgattaccaACTTGTAACACCCACGATGCGGCTatatctcccacgtgtcggagcacgacttaGAGGCATAACCGCATTGTAGGCAAtgtcacaagtggggtaatcttt	............(((.((...........))......((((......))))..)))...(((((((.((((((.(((((.(((((((((.(((..(((......((((.....))))...)))..))).))))))))).))...))).))))))..)))))))...	-56.1	51.8	0.7
							gi|154937426|gb|AC207926.1|AC207926	+	28410	28673	caACTTGTAACACCCACGATGCGGCTatatctcccacgtgtcggagcatgacttagaggcataaccgcattgtaggcatgttgcaagagg	...(((((((((((.(((((((((.(((..(((...(((((....))))).....)))..))).))))))))).))..)))))))))...	-36.1	51.1	0.8
							gi|154937446|gb|AC207946.1|AC207946	+	54441	54704	tctgattaccaACTTGTAACACCCACGATGCGGCTatatctcccacatgtcggagcacgacttagaggcataACCGCATTGTAGGCATGTCGCAAGaggggtactctttacacatcccatgtactgaacaagaaagagataaagagttggctt	........((..((((..(((((.(((((((((.(((..(((......((((.....))))...)))..))).))))))))).))..)))..))))..))..((((((((.........(((.....))).........))))))))......	-45.5	46.4	0.6
							gi|164607254|gb|AC216553.1|AC216553	+	57117	57380	tctgattaccaACTTGTAACACCCACGATGCGGCTatatctcccacatgtcggagcacgacttagaggcataaccgcATTGTAGGCAATGTCGCAAGAGGGgtaatcttt	...(((((((..((((..(((((.(((((((((.(((..(((......((((.....))))...)))..))).))))))))).))...)))..))))...)))))))...	-44.8	48.2	0.8
PC-485	AAGCCTCCGAGTGGAAGTCTGGCT	24	0	1	0	0.718002	gi|110277858|gb|DQ767628.1|DQ767628	+	17556	17816	AAGCCTCCGAGTGGAAGACTGGCTtatcactcggtaggattttcaaaaacttaggcgagccctgggctgcagctaagcctccgtggAAGGCTGGCTTACCACTCGGTaggattttgtttacttaggcgaaacggattcgcagctaagcctccgagtgtaaggctggcttaccactcggtaggatt	...((((((((((((((.(..((((..(((((((.(((.....(((((.((((..((((...(((.....(((((.(((((....).)))))))))..))))))).)))).)))))....((((((((((.....)))))..)))))))))))))))..))))..)))).)))))))).)))...	-77.7	52.4	0.8
PC-486	AAGGCTGGCTTACCACTCGGT	21	2	5	2.2315	3.59001	gi|110277858|gb|DQ767628.1|DQ767628	+	17556	17816	AAGCCTCCGAGTGGAAGACTGGCTtatcactcggtaggattttcaaaaacttaggcgagccctgggctgcagctaagcctccgtggAAGGCTGGCTTACCACTCGGTaggattttgtttacttaggcgaaacggattcgcagctaagcctccgagtgtaaggctggcttaccactcggtaggatt	...((((((((((((((.(..((((..(((((((.(((.....(((((.((((..((((...(((.....(((((.(((((....).)))))))))..))))))).)))).)))))....((((((((((.....)))))..)))))))))))))))..))))..)))).)))))))).)))...	-77.7	52.4	0.8
							gi|110277858|gb|DQ767628.1|DQ767628	+	17628	17888	aagcctccgTGGAAGGCTGGCTTACCACTCGgtaggattttgtttacttaggcgaaacggattcgcagctaagcctccgagtgtAAGGCTGGCTTACCACTCGGTaggatttttgaaaacttaggcgagcactgggctgt	.(((((..((((.((((..((((..(((((((.(((..........((((((((((.....)))))..)))))))))))))))..))))..)))).))))(((.((((.(((....)))))))..))).....)))))..	-50.6	51.4	0.7
							gi|164607258|gb|AC216557.1|AC216557	+	154007	154267	aagcctctgagTGGAAGGCTGGCTTACCACTCGgtaggattttgtttaaacttaggcgaaacggattcgcagctaagcctctgagtggAAGGCTGGCTTACCACTCGGTaggattttgtttaaacttaggcgaaacggattcgcagctaagcctc	...(((((((((((.((((..((((.((((((((.(((............((((((((((.....)))))..)))))))))))))))).))))..)))).)))))))).)))............((((((((((.....)))))..)))))....	-65.5	49	0.9
							gi|164607271|gb|AC216570.1|AC216570	-	68696	68956	aagcctccaagTGGAAGGCTGGCTTACCACTCGgtaggaatttgtttaaacttaggcgaaacagattcgcggctaagcctccgagtggAAGGCTGGCTTACCACTCGGTaggattttgtttaaacttaggcgaaacagattcgcagct	...(((((.(((((.((((..((((.((((((((...((((((((((...........))))))))))..(((...))).)))))))).))))..)))).))))).)).))).................(((((.....)))))....	-61.2	48.6	0.9
							gi|164607272|gb|AC216571.1|AC216571	+	65956	66216	gctgcagctaagcctccgagTGGAAGGCTGGCTTACCACTCGgtaggatttttaaaaacttaggcgagcactgggctgcagctaagcctccgagtggAAGGCTGGCTTACCACTCGGTaggatttttagaaaacttaggcgtgcact	..(((((((((((((((((((((.((((..((((.((((((((.(((...........(((((((.(((.....)))))..)))))))))))))))).))))..)))).)))))))).)))............))))).).))))..	-66.4	52.4	0.9
							gi|194239068|gb|AM932684.1|AM932684	+	132290	132550	ttataacttaggcgagcacagggctgcagctaagcccccgagtgagagggttgctcttcactcggtaggatttttaatAACTTAGGCGAGTGCTTGGACTGCagctaagcccccgagtggAAGGCTGGCTTACCACTCGGTaggattttgataaacttaggcgaaacggattcgcagctaagcctccgagtgagagtctggctcaccactcggtag	..........(((........((((((((((((((..(((((((((((.....))).))))))))..............((((....)))))))))).))))))))..))).((((((((..(((..((((..(((((((.(((...........((((((((((.....)))))..))))))))))))))).))).)..)))..))))))))...	-90.2	52.8	0.8
PC-487	CCGTGATTTTGTTGGTGTTCTAGG	24	3	2	3.34726	1.436	gi|154937438|gb|AC207938.1|AC207938	-	26929	27189	cttgtttacgtgccgcgCCGTGATTTTGTTGGTGTTCTAGGctcgcgtctctagcacagtctagccTAGGACCAGCACAGTACCGTCgttgagcgtttattta	...((..((((...(((.((..(((.(((((((..((((((((.((............))..))))))))))))))).)))..)).)))...))))..))...	-30.5	51.5	0.6
							gi|154937438|gb|AC207938.1|AC207938	-	26929	27189	cttgtttacgtgccgcgCCGTGATTTTGTTGGTGTTCTAGGctcgcgtctctagcacagtctagccTAGGACCAGCACAGTACCGTCgttgagcgtttattta	...((..((((...(((.((..(((.(((((((..((((((((.((............))..))))))))))))))).)))..)).)))...))))..))...	-30.5	51.5	0.6
PC-488	TAGGACCAGCACAGTACCGTC	21	5	8	5.57876	5.74402	gi|154937433|gb|AC207933.1|AC207933	+	42468	42728	AGAGTGTGCTTTTCCCTTGTTTACgtgcaacgccgtgattttgttagtgttctaggctcgcgtctctagcacggtctagctTAGGACCAGCACAGTACCGTCgttgagcgtttcttcaactttgcatctctgaattgattattgc	((((.((((.............(((..(((((.((..(((.((((...((((((((((((.((.....)).))....)))))))))).)))).)))..)).)))))..)))............))))))))..............	-37.2	46.9	0.5
							gi|154937433|gb|AC207933.1|AC207933	+	169144	169404	ttccagagtgtgcttttcccttgtttaagtgcagcgccgtgattttgttagtgttctaggctcgcgtctctagcactgtctagccTAGGACCAGCACAGTACCGTCgttgagcgtttattcaactttgcatctctgaat	...(((((.((((.......(((..(((..((((((.((..(((.((((...((((((((((.(((..........)))..)))))))))).)))).)))..)).))))..))..)))..)))....)))))))))...	-38.6	47.5	0.6
							gi|154937433|gb|AC207933.1|AC207933	-	116834	117094	cttgtttacgtgcagcgccgtgattttgttagtgttctaggctcgcgtctctagcacggtctagccTAGGACCAGCACAGTACCGTCgttgagcgtttattca	...((..(((..(((((.((..(((.((((...((((((((((((.((.....)).))....)))))))))).)))).)))..)).)))))..)))..))...	-32.1	51.5	0.6
							gi|154937433|gb|AC207933.1|AC207933	-	145681	145941	aggagcaaaaaaaattcgAGAGTGTGCTTTTCCCTTGTTTACgtgcagcgccgtgattttgttagtgttctaggctcgcgtctctagcacggtctagccTAGGACCAGCACAGTACCGTCgttgagcgttattcaactttgcatctctgaattgattattgctgac	...(((((....(((((.((((.((((.......(((...(((..(((((.((..(((.((((...((((((((((((.((.....)).))....)))))))))).)))).)))..)).)))))..)))....)))....))))))))))))).....)))))...	-49.5	46.4	0.6
							gi|154937438|gb|AC207938.1|AC207938	-	14026	14286	cttgtttacgtgcagcgtcgtgattttgtgagtgttctaggctcgcttctctagcacggtctagccTAGGACCAGCACAGTACCGTCgttgagcgtttattca	...((..(((..(((((.((.....(((((...((((((((((.(((.....))).......))))))))))...)))))...)).)))))..)))..))...	-33.7	50.5	0.6
							gi|164607254|gb|AC216553.1|AC216553	-	32533	32793	cttgtttatgtgcagcgtcgtggttttgttagtgttctaggctcgcgtctctagcacggtttagccTAGGACCAGCACAGTACCGTCgttgcgcgtttattcaactttgcatctctgaattgattattgctgacccttt	.(((...((((((((((...((((..(((....((((((((((((.((.....)).))....))))))))))....)))..)))).)))))))))).....)))....(((..((......))....))).........	-37.9	46.8	0.6
PC-489	AGAAGAAAGGAATAGAGGAGA	21	13	14	14.5048	10.052	gi|164607280|gb|AC216579.1|AC216579	+	78702	78962	aataagaagaggaaaaaagaagaaacagaagaggagaagaagaggagaggaagaagaggagaaataaataagaagaggaaaaaaggaaaaaaagaggagaAGAAGAAAGGAATAGAGGAGAagaagaatcttctcctctattcctttcttcttcttttttttcttcttttttttcTTCGATCTTCTCCTCTATTCCTTTcttcttctcttctttttatttcttcttcgtcttcttcttttt	...((((((((((...(((((((((..(((((((((.(((((((((((((((..((((((((........(((.(((((((((((..((.(((((..(((((((((((((((((((((((((((....)))))))))))))))))))))))))))..))))).))..)))))))))))..))))))))))).)))))))))))))))))))))))).)))))))))..))))))))))...	-130.1	32.4	1.7
							gi|219814397|gb|FJ436984.1|FJ436984	+	53662	53922	agaggggtatatcgacgacgacagacccgataaaacataagaaaacgaagaagaaataaaaagaggagaAGAAGAAAGGAATAGAGGAGAgaagaaaaaaaaagaattttttctattttttcttcttctcttctattcctttcttcttctcctcttctttttcttcttttttcctcttcttattta	....((((...(((....)))...))))........(((((((((..(((((((((....((((((((((((((((((((((((((((((((((((((((..((((....)))).)))))))))).))))))))))))))))))))))))))))))...)))))))))..))....)))))))...	-85.2	31.7	1.4
							gi|224365600|gb|FJ436983.1|FJ436983	+	114045	114305	agaggggtatatcgacgacgacagacccgataaaacataagaaaacgaagaagaaataaaaagaggagaAGAAGAAAGGAATAGAGGAGAgaagaaaaaaaaagaattttttctattttttcttcttctcttctattcctttcttcttctcctcttctttttcttcttttttcctcttcttattta	....((((...(((....)))...))))........(((((((((..(((((((((....((((((((((((((((((((((((((((((((((((((((..((((....)))).)))))))))).))))))))))))))))))))))))))))))...)))))))))..))....)))))))...	-85.2	31.7	1.4
							gi|164607280|gb|AC216579.1|AC216579	-	78733	78993	atcgacaatgacatacccgataaaaaagaagaagacgaagaagaaataaaaagaagagaAGAAGAAAGGAATAGAGGAGAagatcgaagaaaaaaaagaagaaaaaaaagaagaagaaaggaatagaggagaagattcttcttctcctctattcctttcttcttctcctctttttttccttttttcctcttcttatttatttctcctcttcttcctctcctcttcttctcctcttctgtttcttcttttttc	((((.............)))).........((((..((((((((((((..((((.((((((((((.(((((.((((((((((...(((((.(((((((..(((((((((((((((((((((((((((((((((((....)))))))))))))))))))))))))))....)))))))))))))))..))))).......))))))))))..)))))....)))))))))).)))).))))))))))))))))	-107	33.3	1.3
							gi|188038071|gb|EU660892.1|EU660892	+	27048	27308	aaataagaagaggaaaaaagaagaaaaagaagaggagaAGAAGAAAGGAATAGAGGAGAgaagaacttttttcttcttctctcctctattcctttcttcttctcctctttttttttcttctttttttcttcg	.........((((((((((((((((((((((((((((((((((((((((((((((((((((((((........)))))))))))))))))))))))))))))))))))))))))).))))))))))))))..	-86.1	31.8	2.1
							gi|188038071|gb|EU660892.1|EU660892	-	27089	27349	gaagaagaaataaaaagaggagaagaagaaaaggaatggaggagaagatcgaagaaaaaaagaagaaaaaaaaagaggagaAGAAGAAAGGAATAGAGGAGAgaagaagaaaaaagttcttctctcctctattcctttcttcttctcctcttctttttcttcttttttcctcttcttatttatttctcctcttcttcctctcctcttcttctcctttcttcc	...(((((........(((((((((((((..(((((.((((((((((...((((((((((((((((((((..((((((((((((((((((((((((((((((((((((........)))))))))))))))))))))))))))))))))))).)))))))))))))))..))))).......))))))))))..)))))....)))))))))))))))))).	-123.5	34.7	1.6
							gi|217426776|gb|FJ447463.1|FJ447463	+	37519	37779	aaataagaagaggaaaaaagaagaggggaAGAAGAAAGGAATAGAGGAGAagaagaaaaatagaaattttctatttttcttcttctcctctttattttcttcttttttt	.......................((..(((((((((((....(((((((((((((((((((((((...)))))))))))))))))))))))...)))))))))))..))	-47	27.5	1.6
PC-490	TTCAAATGGACTGGCACATACGGA	24	1	3	1.11575	2.15401	gi|154937409|gb|AC207909.1|AC207909	-	20700	20963	ttttactccctctgttcctaaatattagtatttttagagatTTCAAATGGACTGGCACATACGGAtgtatatagacatattttagagtgtagattcactcattttgctccgtatgtagtcacttgttgaaatctctaaaagactaATATTTAGGAATAGAAGGAGTattt	...((((((.(((((((((((((((((((.((((((((((((((((..((..(((((((((((((.(((..((((.....))))(((((......)))))....)))))))))))).))))))..))))))))))))))))))))))))))))))))))).))))))...	-78	31.2	1.5
							gi|164607282|gb|AC216581.1|AC216581	-	4545	4808	ttacattttactcccttcgttcctaaatattagtctttttagagatTTCAAATGGACTGGCACATACGGAtgtatgtagacatattttagagtgtagattcactcattttgctctgcatgtagtcccttgttgaaatatctaaaagactaATATTTAGGAATAGAAGGAGTatttttgaat	...((...((((.((((((((((((((((((((((((((.(((.(((((((..(((((...((((.((((.(((((....)))))....(((((......))))).......)))).)))))))))....))))))).)))))))))))))))))))))))).)))))))))....))...	-67.5	31.5	1.2
PC-491	GCACTGCTGGGCGGCGATGTAGAG	24	3	3	3.34726	2.15401	gi|164504880|gb|EU157184.1|EU157184	+	15027	15290	cggcttcgGCACTGCTGGGCGGCGATGTAGAGgcgccgtctgggcttggcGTCCGTGTGATCGTGGGCGTCATCggcgtcgtcggcgttgccgtcggcagctcgttcaggat	..((....)).(((((.((((((((((..(((((((((........((((((((..(....)..)))))))).))))))).))..)))))))))))))))............	-54.4	68.8	0.7
							gi|164504880|gb|EU157184.1|EU157184	+	33750	34013	cggcttcgGCACTGCTGGGCGGCGATGTAGAGgcgccgtctgggcttggcGTCCGTGTGATCGTGGGCGTCATCggcgtcgtcggcgttgccgtcggcagctcgttcaggat	..((....)).(((((.((((((((((..(((((((((........((((((((..(....)..)))))))).))))))).))..)))))))))))))))............	-54.4	68.8	0.7
PC-492	GTCCGTGTGATCGTGGGCGTCATC	24	0	1	0	0.718002	gi|164504880|gb|EU157184.1|EU157184	+	15027	15290	cggcttcgGCACTGCTGGGCGGCGATGTAGAGgcgccgtctgggcttggcGTCCGTGTGATCGTGGGCGTCATCggcgtcgtcggcgttgccgtcggcagctcgttcaggat	..((....)).(((((.((((((((((..(((((((((........((((((((..(....)..)))))))).))))))).))..)))))))))))))))............	-54.4	68.8	0.7
							gi|164504880|gb|EU157184.1|EU157184	+	33750	34013	cggcttcgGCACTGCTGGGCGGCGATGTAGAGgcgccgtctgggcttggcGTCCGTGTGATCGTGGGCGTCATCggcgtcgtcggcgttgccgtcggcagctcgttcaggat	..((....)).(((((.((((((((((..(((((((((........((((((((..(....)..)))))))).))))))).))..)))))))))))))))............	-54.4	68.8	0.7
PC-493	GAAGTGAGAGGGACTAGGAGCGGT	24	3	2	3.34726	1.436	gi|154937404|gb|AC207904.1|AC207904	+	104957	105220	accggtactaatgaggttgtgtcaggtaaggctggggccccacgagcacctttagtaccggttcATGGATGAACCAGACGTAAGCTGTtttttagtcccacctcgcGAAGTGAGAGGGACTAGGAGCGGTttataagccctgagtgcagagacgatgaagaagaggat	((((((((((..(((((.((....((...(((....)))))....)))))))))))))))))(((((..((.(((((..((((((((((..(.((((((..(((((...))))).)))))))..)))))))))).....))).)).))....).))))..........	-58.1	51.8	0.7
							gi|226434273|gb|FM242576.1|FM242576	-	86254	86517	ttcATGGATGAACCAGACGTAAGCTGTtttttagtcccacctcgcGAAGTGAGAGGGACTAGGAGCGGTttataag	.((.(((.....))))).((((((((((..(.((((((..(((((...))))).)))))))..))))))))))...	-28.1	47.4	0.8
PC-494	ATGGATGAACCAGACGTAAGCTGT	24	1	4	1.11575	2.87201	gi|154937404|gb|AC207904.1|AC207904	+	104957	105220	accggtactaatgaggttgtgtcaggtaaggctggggccccacgagcacctttagtaccggttcATGGATGAACCAGACGTAAGCTGTtttttagtcccacctcgcGAAGTGAGAGGGACTAGGAGCGGTttataagccctgagtgcagagacgatgaagaagaggat	((((((((((..(((((.((....((...(((....)))))....)))))))))))))))))(((((..((.(((((..((((((((((..(.((((((..(((((...))))).)))))))..)))))))))).....))).)).))....).))))..........	-58.1	51.8	0.7
							gi|226434273|gb|FM242576.1|FM242576	-	86254	86517	ttcATGGATGAACCAGACGTAAGCTGTtttttagtcccacctcgcGAAGTGAGAGGGACTAGGAGCGGTttataag	.((.(((.....))))).((((((((((..(.((((((..(((((...))))).)))))))..))))))))))...	-28.1	47.4	0.8
PC-495	TTCCAAAATAAATGACTCAAC	21	1	0	1.11575	0	gi|86439706|gb|AM050673.1|AM050673	+	92900	93163	cggttcttggggcgctgcgaggtactccctccgTTCCAAAATAAATGACTCAACtttgtactaactttagtacaAAATTGGATCATCTATTTTGGAACggagggagtaatgggtacttgggaagga	...((((..((..(((......(((((((((((((((((((((.((((..(((.(((((((((....))))))))).)))..)))).)))))))))))))))))))))...))).))..))))...	-64.3	44.4	1.1
							gi|86439713|gb|AM050675.1|AM050675	-	141949	142212	cggttcttggggcgctgcgaggtactccctccgTTCCAAAATAAATGACTCAACtttgtactaactttagtacaAAATTGGATCATCTATTTTGGAACggagggagtaatgggtacttgggaagga	...((((..((..(((......(((((((((((((((((((((.((((..(((.(((((((((....))))))))).)))..)))).)))))))))))))))))))))...))).))..))))...	-64.3	44.4	1.1
PC-496	AAATTGGATCATCTATTTTGGAAC	24	0	2	0	1.436	gi|86439706|gb|AM050673.1|AM050673	+	92900	93163	cggttcttggggcgctgcgaggtactccctccgTTCCAAAATAAATGACTCAACtttgtactaactttagtacaAAATTGGATCATCTATTTTGGAACggagggagtaatgggtacttgggaagga	...((((..((..(((......(((((((((((((((((((((.((((..(((.(((((((((....))))))))).)))..)))).)))))))))))))))))))))...))).))..))))...	-64.3	44.4	1.1
							gi|86439713|gb|AM050675.1|AM050675	-	141949	142212	cggttcttggggcgctgcgaggtactccctccgTTCCAAAATAAATGACTCAACtttgtactaactttagtacaAAATTGGATCATCTATTTTGGAACggagggagtaatgggtacttgggaagga	...((((..((..(((......(((((((((((((((((((((.((((..(((.(((((((((....))))))))).)))..)))).)))))))))))))))))))))...))).))..))))...	-64.3	44.4	1.1
PC-497	AGCGGATTATAAACTTAGAGATGA	24	1	1	1.11575	0.718002	gi|139095406|gb|AC200815.1|AC200815	-	73231	73494	agaAGCGGATTATAAACTTAGAGATGActtctttcgcatccaaagcgacattgcgacgatcATCATGAAAGAAGTCGTCGATGAGaaggggat	................((((..((((((((((((((.(((....(((....)))...))).....))))))))))))))..))))........	-24.6	43	0.6
							gi|154937403|gb|AC207903.1|AC207903	-	98880	99143	agaAGCGGATTATAAACTTAGAGATGActtctttcgcatccaaagtgacattgcgacgatcATCATGAAAGAAGTCGTCGATGAGaaggggatgttccaccacggccctatatcgcgagctgacgt	((..((((........((((..((((((((((((((.(((....((......))...))).....))))))))))))))..)))).((((..(((......))).))))...))))...)).....	-33.7	46.8	0.6
PC-498	ATCATGAAAGAAGTCGTCGATGAG	24	2	3	2.2315	2.15401	gi|139095406|gb|AC200815.1|AC200815	-	73231	73494	agaAGCGGATTATAAACTTAGAGATGActtctttcgcatccaaagcgacattgcgacgatcATCATGAAAGAAGTCGTCGATGAGaaggggat	................((((..((((((((((((((.(((....(((....)))...))).....))))))))))))))..))))........	-24.6	43	0.6
							gi|154937403|gb|AC207903.1|AC207903	-	98880	99143	agaAGCGGATTATAAACTTAGAGATGActtctttcgcatccaaagtgacattgcgacgatcATCATGAAAGAAGTCGTCGATGAGaaggggatgttccaccacggccctatatcgcgagctgacgt	((..((((........((((..((((((((((((((.(((....((......))...))).....))))))))))))))..)))).((((..(((......))).))))...))))...)).....	-33.7	46.8	0.6
PC-499	TACGACACTTTAGATTCTT	19	4	6	4.46301	4.30801	gi|139095779|gb|AC200830.1|AC200830	+	39111	39369	atctggttggaatcttaaagtgtggtagaaagaactacatatagttttttcTACGACACTTTAGATTCTTtctattatattatctttgaatctacatagaatAGAATAGATTAGTAGATTGaaatag	...(((..((((((.((((((((.(((((((((((((....))))))))))))).))))))))))))))..)))..........(((.(((((((..................))))))).)))...	-42.6	26.8	1.2
							gi|13928184|gb|AB042240.3|AB042240	+	17020	17278	atctggttggaatcttaaagtgtggtagaaagaactacatatagttttttcTACGACACTTTAGATTCTTtctattatattatctttgaatctacatagaatAGAATAGATTAGTAGATTGaaatag	...(((..((((((.((((((((.(((((((((((((....))))))))))))).))))))))))))))..)))..........(((.(((((((..................))))))).)))...	-42.6	26.8	1.2
							gi|197342591|gb|AC232255.1|AC232255	+	51980	52238	atctggttggaatcttaaagtgtggtagaaagaactacatatagttttttcTACGACACTTTAGATTCTTtctattatattatctttgaatctacatagaatAGAATAGATTAGTAGATTGaaatag	...(((..((((((.((((((((.(((((((((((((....))))))))))))).))))))))))))))..)))..........(((.(((((((..................))))))).)))...	-42.6	26.8	1.2
							gi|4958861|gb|AB027572.1|AB027572	+	5666	5924	atctggttggaatcttaaagtgtggtagaaagaactacatatagttttttcTACGACACTTTAGATTCTTtctattatattatctttgaatctacatagaatAGAATAGATTAGTAGATTGaaatag	...(((..((((((.((((((((.(((((((((((((....))))))))))))).))))))))))))))..)))..........(((.(((((((..................))))))).)))...	-42.6	26.8	1.2
PC-500	AGAATAGATTAGTAGATTG	19	1	1	1.11575	0.718002	gi|139095779|gb|AC200830.1|AC200830	+	39111	39369	atctggttggaatcttaaagtgtggtagaaagaactacatatagttttttcTACGACACTTTAGATTCTTtctattatattatctttgaatctacatagaatAGAATAGATTAGTAGATTGaaatag	...(((..((((((.((((((((.(((((((((((((....))))))))))))).))))))))))))))..)))..........(((.(((((((..................))))))).)))...	-42.6	26.8	1.2
							gi|13928184|gb|AB042240.3|AB042240	+	17020	17278	atctggttggaatcttaaagtgtggtagaaagaactacatatagttttttcTACGACACTTTAGATTCTTtctattatattatctttgaatctacatagaatAGAATAGATTAGTAGATTGaaatag	...(((..((((((.((((((((.(((((((((((((....))))))))))))).))))))))))))))..)))..........(((.(((((((..................))))))).)))...	-42.6	26.8	1.2
							gi|197342591|gb|AC232255.1|AC232255	+	51980	52238	atctggttggaatcttaaagtgtggtagaaagaactacatatagttttttcTACGACACTTTAGATTCTTtctattatattatctttgaatctacatagaatAGAATAGATTAGTAGATTGaaatag	...(((..((((((.((((((((.(((((((((((((....))))))))))))).))))))))))))))..)))..........(((.(((((((..................))))))).)))...	-42.6	26.8	1.2
							gi|4958861|gb|AB027572.1|AB027572	+	5666	5924	atctggttggaatcttaaagtgtggtagaaagaactacatatagttttttcTACGACACTTTAGATTCTTtctattatattatctttgaatctacatagaatAGAATAGATTAGTAGATTGaaatag	...(((..((((((.((((((((.(((((((((((((....))))))))))))).))))))))))))))..)))..........(((.(((((((..................))))))).)))...	-42.6	26.8	1.2
PC-501	TTAGGTTCAAGTGGAGGCAAT	21	5	7	5.57876	5.02601	gi|154937427|gb|AC207927.1|AC207927	-	76034	76294	aataccagttatgaggtttacatcattatgtccataacagtgtgtcaaatgaaggtggaTTAGGTTCAAGTGGAGGCAATatgtggtgcatgtcaaaagtatactactaatccAAACTTGATCTAGTTTGGACTAGTagtactttcgatgtgcaccacatgttgcctccacttgaatctaatccgccagc	.((((..((((((.((..((......))..)))))))).))))..........(((((((((((((((((((((((((((((((((((((..((.(((((..(((((((.((((((((......)))))))).)))))))))))).))..)))))))))))))))))))))))))))))))))))))...	-107.3	40	1.4
							gi|226434274|gb|FM242575.1|FM242575	+	44216	44476	taacagtgtgtcaaatgaaggtggaTTAGGTTCAAGTGGAGGCAATatgtggtgcatgtcaaaagtatactactaatccAAACTTGATCTAGTTTGGACTAGTagtactttcgatgtgcaccacatgttgcctccacttgaatctaatccgccagc	...................(((((((((((((((((((((((((((((((((((((..((.(((((..(((((((.((((((((......)))))))).)))))))))))).))..)))))))))))))))))))))))))))))))))))))...	-100.6	41.7	1.5
							gi|86438645|gb|AM072971.1|AM072971	-	144532	144792	caaatgaaggtggaTTAGGTTCAAGTGGAGGCAATatgtggtgcatgtcaaaagtatactactaatccAAACTTGATCTAGTTTGGACTAGTagtacttttgatgtgcaccacatgttgcttccacttgaatctaatccgccagc	........(((((((((((((((((((((((((((((((((((((..((((((((..(((((((.((((((((......)))))))).)))))))))))))))..)))))))))))))))))))))))))))))))))))))...	-102	40.7	1.7
							gi|86439704|gb|AM050672.1|AM050672	+	83746	84006	aataccagttatgaggtttacatcattatgtccataacagtgtgtcaaatgaaggtggaTTAGGTTCAAGTGGAGGCAATatgtggtgcatgtcaaaagtatactactaatccAAACTTGATCTAGTTTGGACTAGTagtactttcgatgtgcaccacatgttgcctccacttgaatctaatccgccagc	.((((..((((((.((..((......))..)))))))).))))..........(((((((((((((((((((((((((((((((((((((..((.(((((..(((((((.((((((((......)))))))).)))))))))))).))..)))))))))))))))))))))))))))))))))))))...	-107.3	40	1.4
PC-502	AAACTTGATCTAGTTTGGACTAGT	24	1	1	1.11575	0.718002	gi|154937427|gb|AC207927.1|AC207927	-	76034	76294	aataccagttatgaggtttacatcattatgtccataacagtgtgtcaaatgaaggtggaTTAGGTTCAAGTGGAGGCAATatgtggtgcatgtcaaaagtatactactaatccAAACTTGATCTAGTTTGGACTAGTagtactttcgatgtgcaccacatgttgcctccacttgaatctaatccgccagc	.((((..((((((.((..((......))..)))))))).))))..........(((((((((((((((((((((((((((((((((((((..((.(((((..(((((((.((((((((......)))))))).)))))))))))).))..)))))))))))))))))))))))))))))))))))))...	-107.3	40	1.4
							gi|226434274|gb|FM242575.1|FM242575	+	44216	44476	taacagtgtgtcaaatgaaggtggaTTAGGTTCAAGTGGAGGCAATatgtggtgcatgtcaaaagtatactactaatccAAACTTGATCTAGTTTGGACTAGTagtactttcgatgtgcaccacatgttgcctccacttgaatctaatccgccagc	...................(((((((((((((((((((((((((((((((((((((..((.(((((..(((((((.((((((((......)))))))).)))))))))))).))..)))))))))))))))))))))))))))))))))))))...	-100.6	41.7	1.5
							gi|86438645|gb|AM072971.1|AM072971	-	144532	144792	caaatgaaggtggaTTAGGTTCAAGTGGAGGCAATatgtggtgcatgtcaaaagtatactactaatccAAACTTGATCTAGTTTGGACTAGTagtacttttgatgtgcaccacatgttgcttccacttgaatctaatccgccagc	........(((((((((((((((((((((((((((((((((((((..((((((((..(((((((.((((((((......)))))))).)))))))))))))))..)))))))))))))))))))))))))))))))))))))...	-102	40.7	1.7
							gi|86439704|gb|AM050672.1|AM050672	+	83746	84006	aataccagttatgaggtttacatcattatgtccataacagtgtgtcaaatgaaggtggaTTAGGTTCAAGTGGAGGCAATatgtggtgcatgtcaaaagtatactactaatccAAACTTGATCTAGTTTGGACTAGTagtactttcgatgtgcaccacatgttgcctccacttgaatctaatccgccagc	.((((..((((((.((..((......))..)))))))).))))..........(((((((((((((((((((((((((((((((((((((..((.(((((..(((((((.((((((((......)))))))).)))))))))))).))..)))))))))))))))))))))))))))))))))))))...	-107.3	40	1.4
PC-503	CTGGAATCATATCACTCGCTTCGC	24	1	0	1.11575	0	gi|164607262|gb|AC216561.1|AC216561	+	106173	106436	CTGGAATCATATCACTCGCTTCGCggtgatatttccaccaccatcattgtcgtgagttagtagttgccaccctatctgccgttttattttagcggcgtgcATGTAATAAATTGTTGGGCAGTCTctgctcaaccttgtattatatttagtactcc	.(((((..(((((((.(((...)))))))))))))))..............(((.((........))))).......((((((.......))))))((((((((((((....(((((((((...)))))))))....))))))))...))))...	-44.7	43.2	0.7
PC-504	CTTCTGGAATCATATCACTCGCTT	24	1	1	1.11575	0.718002	gi|164607262|gb|AC216561.1|AC216561	+	116088	116351	CTTCTGGAATCATATCACTCGCTTcgcggtgatatttccaccaccatcattgtcgtgagttagtagttgccaccctatccgccgttttgttttagcggcgtgcATGTAATAAATTGTTGGGCAGTCTctgctcaaccttgtattatatttagtactcc	....(((((..(((((((.(((...)))))))))))))))................((((...................(((((((.......)))))))...((((((((....(((((((((...)))))))))....)))))))).....)))).	-45.3	44.3	0.6
PC-505	ATGTAATAAATTGTTGGGCAGTCT	24	5	4	5.57876	2.87201	gi|164607262|gb|AC216561.1|AC216561	+	106173	106436	CTGGAATCATATCACTCGCTTCGCggtgatatttccaccaccatcattgtcgtgagttagtagttgccaccctatctgccgttttattttagcggcgtgcATGTAATAAATTGTTGGGCAGTCTctgctcaaccttgtattatatttagtactcc	.(((((..(((((((.(((...)))))))))))))))..............(((.((........))))).......((((((.......))))))((((((((((((....(((((((((...)))))))))....))))))))...))))...	-44.7	43.2	0.7
							gi|164607262|gb|AC216561.1|AC216561	+	116088	116351	CTTCTGGAATCATATCACTCGCTTcgcggtgatatttccaccaccatcattgtcgtgagttagtagttgccaccctatccgccgttttgttttagcggcgtgcATGTAATAAATTGTTGGGCAGTCTctgctcaaccttgtattatatttagtactcc	....(((((..(((((((.(((...)))))))))))))))................((((...................(((((((.......)))))))...((((((((....(((((((((...)))))))))....)))))))).....)))).	-45.3	44.3	0.6
PC-506	AGATTGGTAAATTGCGTGTAACGG	24	1	4	1.11575	2.87201	gi|110277858|gb|DQ767628.1|DQ767628	+	86967	87230	acccaaaatcctAACGGTCACTAGGTTTACTAAATCagtctgaccgagtttgttgattcggtcccaccgAGATTGGTAAATTGTGTGTAACGGttagattttgtgt	((.((((((.(((((.(((((...(((((((((.((.((..(((((((((....)))))))))..)).))..)))))))))...)))..)).))))))))))).))	-36.3	41.5	0.8
PC-507	CGAGATTGGTAAATTGTGTGTAAC	24	0	1	0	0.718002	gi|154937450|gb|AC207950.1|AC207950	-	105126	105389	atcctAACGGTCACTAGGTTTACTAAATCggtctgaccgagttggatgattcggtcccacCGAGATTGGTAAATTGTGTGTAACagttagatt	...(((((.(((((...(((((((((.(((((..(((((((((....)))))))))..)))))..)))))))))...)))..)).)))))...	-36.3	43	0.9
PC-508	AACGGTCACTAGGTTTACTAAATC	24	1	1	1.11575	0.718002	gi|110277858|gb|DQ767628.1|DQ767628	+	86967	87230	acccaaaatcctAACGGTCACTAGGTTTACTAAATCagtctgaccgagtttgttgattcggtcccaccgAGATTGGTAAATTGTGTGTAACGGttagattttgtgt	((.((((((.(((((.(((((...(((((((((.((.((..(((((((((....)))))))))..)).))..)))))))))...)))..)).))))))))))).))	-36.3	41.5	0.8
							gi|154937450|gb|AC207950.1|AC207950	-	105126	105389	atcctAACGGTCACTAGGTTTACTAAATCggtctgaccgagttggatgattcggtcccacCGAGATTGGTAAATTGTGTGTAACagttagatt	...(((((.(((((...(((((((((.(((((..(((((((((....)))))))))..)))))..)))))))))...)))..)).)))))...	-36.3	43	0.9
							gi|154937450|gb|AC207950.1|AC207950	-	97526	97789	gtcggtcccaccgaaaatcctAACGGTCACTAGGTTTACTAAATCggtctgaccaagtttgttgattcggtcccaccgagattggtaaattgtgtgtaacggttagattttgtgtggaggctata	...(((((((((((((...(((((.(((((...(((((((((.(((((..((((.((((....)))).))))..)))))..)))))))))...)))..)).))))).))))).)))).))))...	-44.9	44.8	0.8
PC-509	TTCCAAAATAGATGATTCAAC	21	3	0	3.34726	0	gi|139095887|gb|AC200835.1|AC200835	-	44092	44355	gctactccctccgTTCCAAAATAGATGATTCAACtttatactaactttaatataaagttaatataaagtTGGGTCATCTATTTTGAAACGGAGggagtacca	..(((((((((((((.((((((((((((..((((((((((.((((((((...)))))))).))))))))))..)))))))))))).)))))))))))))...	-61.9	33.3	1.8
PC-510	AGATGACCCAATTTTGTACTAACT	24	5	9	5.57876	6.46202	gi|242347652|gb|GQ165812.1|GQ165812	+	117962	118225	accggatatgacggtacccgacagcaacctttctacctactccctccgttccaaaatAGATGACCCAATTTTGTACTAACTttagtacaaagtTGGGTCATCTATTTTGAAACGGAGggagtagtatagtactagaaggaac	((((.......)))).............(((((((.((((((((((((((.(((((((((((((((((((((((((((....))))))))))))))))))))))))))).))))))))))))))........)))))))...	-77.1	42.3	1.3
PC-511	AATTACTAATGGCGCACCGTGGAT	24	2	4	2.2315	2.87201	gi|154937418|gb|AC207918.1|AC207918	-	27261	27524	atagtgcgccattagtagttgaacTACTAATGGCGCACCACATCCACGgtgcgccattagtattttttgaaaataaaatttagaaaaaataaaaacaaaatttgaaaaaaAATTACTAATGGCGCACCGTGGATgtggtgcgccattagtagttcaactactaatggcgcacnnn	...(((((((((((((((((((((((((((((((((((((((((((((((((((((((((((.(((((.......((((((................))))))....))))).)))))))))))))))))))))))))))))))))))))))))))))))))))))))))))...	-122.3	36.6	1.9
PC-512	CGTGGATGTGGTGCGCCATTAGTA	24	1	1	1.11575	0.718002	gi|154937418|gb|AC207918.1|AC207918	+	27244	27507	tgcgccattagtagttgaacTACTAATGGCGCACCACATCCACGgtgcgccattagtaattttttttcaaattttgtttttattttttctaaattttattttcaaaaaatactaatggcgcacCGTGGATGTGGTGCGCCATTAGTAgttcaactactaatggc	...(((((((((((((((((((((((((((((((((((((((((((((((((((((((.((((((...((((...((((...........))))...))))..)))))))))))))))))))))))))))))))))))))))))))))))))))))))))))))	-111.4	36.6	1.9
							gi|154937418|gb|AC207918.1|AC207918	-	27261	27524	atagtgcgccattagtagttgaacTACTAATGGCGCACCACATCCACGgtgcgccattagtattttttgaaaataaaatttagaaaaaataaaaacaaaatttgaaaaaaAATTACTAATGGCGCACCGTGGATgtggtgcgccattagtagttcaactactaatggcgcacnnn	...(((((((((((((((((((((((((((((((((((((((((((((((((((((((((((.(((((.......((((((................))))))....))))).)))))))))))))))))))))))))))))))))))))))))))))))))))))))))))...	-122.3	36.6	1.9
PC-513	TACTAATGGCGCACCACATCCACG	24	2	3	2.2315	2.15401	gi|154937418|gb|AC207918.1|AC207918	+	27244	27507	tgcgccattagtagttgaacTACTAATGGCGCACCACATCCACGgtgcgccattagtaattttttttcaaattttgtttttattttttctaaattttattttcaaaaaatactaatggcgcacCGTGGATGTGGTGCGCCATTAGTAgttcaactactaatggc	...(((((((((((((((((((((((((((((((((((((((((((((((((((((((.((((((...((((...((((...........))))...))))..)))))))))))))))))))))))))))))))))))))))))))))))))))))))))))))	-111.4	36.6	1.9
PC-514	TTAGAGATTTCAATACAAACTACA	24	2	1	2.2315	0.718002	gi|139095720|gb|AC200828.1|AC200828	+	1482	1745	cgtatctaataaagtctttTTAGAGATTTCAATACAAACTACAtacagatgtatatagaaatattttagagtgtagattcactcattttgctccgtatgtagccccttattgaaatctctAAAAAGACATATTTAGGAACGGAGggagtatgtc	(((..((((....(((((((((((((((((((((....((((((((.((.(((.(((....)))....(((((......)))))....))))).)))))))).....)))))))))))))))))))))....))))..))).............	-53.1	31.8	1.1
PC-515	ATACGGATGTATATAGAAATATTT	24	3	4	3.34726	2.87201	gi|139095720|gb|AC200828.1|AC200828	+	55203	55466	cgtttctaataaagtctttttagagatttcaatacaaactacATACGGATGTATATAGAAATATTTtagagtgtagattcactcattttgctccgtaagtagccccttattgaaatctctAAAAAGACATATTTAGGAACGGAGggagtatgtc	(((((((((....(((((((((((((((((((((....((((.((((((.(((.(((....)))....(((((......)))))....))))))))).)))).....)))))))))))))))))))))....))))))))).............	-59	32.5	1.2
PC-516	AAAAAGACATATTTAGGAACGGAG	24	4	5	4.46301	3.59001	gi|139095720|gb|AC200828.1|AC200828	+	1482	1745	cgtatctaataaagtctttTTAGAGATTTCAATACAAACTACAtacagatgtatatagaaatattttagagtgtagattcactcattttgctccgtatgtagccccttattgaaatctctAAAAAGACATATTTAGGAACGGAGggagtatgtc	(((..((((....(((((((((((((((((((((....((((((((.((.(((.(((....)))....(((((......)))))....))))).)))))))).....)))))))))))))))))))))....))))..))).............	-53.1	31.8	1.1
							gi|139095720|gb|AC200828.1|AC200828	+	55203	55466	cgtttctaataaagtctttttagagatttcaatacaaactacATACGGATGTATATAGAAATATTTtagagtgtagattcactcattttgctccgtaagtagccccttattgaaatctctAAAAAGACATATTTAGGAACGGAGggagtatgtc	(((((((((....(((((((((((((((((((((....((((.((((((.(((.(((....)))....(((((......)))))....))))))))).)))).....)))))))))))))))))))))....))))))))).............	-59	32.5	1.2
PC-517	AATTAACTGATAGGATGGGTC	21	8	10	8.92602	7.18002	gi|164607254|gb|AC216553.1|AC216553	+	68900	69160	gttgatgttaAATTAACTGATAGGATGGGTCgaatttgtcaaattaaattactggtacgacccatcccttgagttaatttaacctcgag	.((((.((((((((((((....((((((((((.((..((...........))..)).))))))))))....)))))))))))).)))).	-34.2	36	1.1
PC-518	TTAAATTAACTGATAGGATGG	21	57	82	63.5979	58.8762	gi|139094528|gb|AC200776.1|AC200776	+	147843	148103	atcagatgggtgactggatgggaagttgtgttgatgTTAAATTAACTGATAGGATGGGTCATATCTGTCAAATTAaatgactaatatgacccatcccatgagttaatttaacctcgaggt	.(((...((....))...))).........((((.((((((((((((.((.(((((((((((((..((((.......))))..))))))))))))).)).)))))))))))).))))...	-49	37.5	1.1
							gi|164607254|gb|AC216553.1|AC216553	+	68897	69157	gttgatgTTAAATTAACTGATAGGATGGgtcgaatttgtcaaattaaattactggtacgacccatcccttgagttaatttaacctcgag	.((((.((((((((((((....((((((((((.((..((...........))..)).))))))))))....)))))))))))).)))).	-34.2	36	1.1
PC-519	AATCAGGGGCGTCACAAGTTGG	22	1	0	1.11575	0	gi|164607259|gb|AC216558.1|AC216558	+	27179	27439	tagagttgtgTTGTGATATCTTCCTGTGAGTccctgatcttgattgcacatgtttgcatgtatgattagtgtatcatttAATCAGGGGCATCACAAGTTGGtatcagagccgactgct	...(((((.(((.(((((((....((((((((((((((.........(((((....)))))(((((......)))))...))))))))).)))))....))))))).))))))))...	-44.8	41.5	0.9
PC-520	GTATGATTGAATCGAGGGCGTCAC	24	5	3	5.57876	2.15401	gi|226434266|gb|FM242578.1|FM242578	-	87163	87426	TTGTGATATCTTCCTGTGAGTccttgatcttgatcgtacacatttgcgtgtatgattagtGTATGATTGAATCGAGGGCGTCACagag	.............(((((((((((((((.(..(((((((((.................)))))))))..)))))))))).))))))..	-34.8	42	0.9
PC-521	GTGGACTAGTTTCAAGTGGATGGA	24	29	58	32.3568	41.6441	gi|154937447|gb|AC207947.1|AC207947	-	57424	57687	taggtgaaagaaccGTGGACTAGTTTCAAGTGGATGGAcatccacttgaaattaatctgcggttctttcacgcaatgatataaataaatatcatcatcatcATATCATTAACAACTTATCATCATaatacatcattgtcat	...((((((((((((..((.(((((((((((((((....))))))))))))))).))..))))))))))))...(((((((......)))))))...............................................	-52.3	32.6	1.1
PC-522	AACCGTGGACTAGTTTCAAGTGGA	24	13	17	14.5048	12.206	gi|164607284|gb|AC216583.1|AC216583	+	121584	121847	tgagttattacatcacgaggtgaaacAACCGTGGACTAGTTTCAAGTGGAtgtccatccacttgaaactaatccgcggttctttcacccagtgatataataatatcatcatcatcatcATATCATTAACAACTTATCATCATgatacatcattgtcatataacacctcc	((((((((((.(((((..(((((((.(((((((((.(((((((((((((((....))))))))))))))).))))))))).)))))))..))))).))))))).))).................................((((((......))))))...........	-65.7	36.7	1.1
PC-523	ATATCATTAACAACTTATCATCAT	24	2	1	2.2315	0.718002	gi|154937447|gb|AC207947.1|AC207947	-	57424	57687	taggtgaaagaaccGTGGACTAGTTTCAAGTGGATGGAcatccacttgaaattaatctgcggttctttcacgcaatgatataaataaatatcatcatcatcATATCATTAACAACTTATCATCATaatacatcattgtcat	...((((((((((((..((.(((((((((((((((....))))))))))))))).))..))))))))))))...(((((((......)))))))...............................................	-52.3	32.6	1.1
							gi|164607284|gb|AC216583.1|AC216583	+	121584	121847	tgagttattacatcacgaggtgaaacAACCGTGGACTAGTTTCAAGTGGAtgtccatccacttgaaactaatccgcggttctttcacccagtgatataataatatcatcatcatcatcATATCATTAACAACTTATCATCATgatacatcattgtcatataacacctcc	((((((((((.(((((..(((((((.(((((((((.(((((((((((((((....))))))))))))))).))))))))).)))))))..))))).))))))).))).................................((((((......))))))...........	-65.7	36.7	1.1
PC-524	TGGGTCATCTATTTTGGAACGGAA	24	2	2	2.2315	1.436	gi|219814397|gb|FJ436984.1|FJ436984	-	35425	35688	gtggaattgggtctagctagtactccttccgtttcaaaatAGATGACCCAACTTTGTATTAACTttatactaaagttaatacaaagtTGGGTCATCTATTTTGGAACGGAAggagtacttagtactgagactaatttggg	...(((((((.((..((((((((((((((((((((((((((((((((((((((((((((((((((((...))))))))))))))))))))))))))))))))))))))))))))))))).)))...))..)))))))...	-87	36.4	1.7
							gi|219814401|gb|FJ436985.1|FJ436985	-	84764	85027	gtggaattgggtctagctagtactccttccgtttcaaaatAGATGACCCAACTTTGTATTAACTttatactaaagttaatacaaagtTGGGTCATCTATTTTGGAACGGAAggagtacttagtactgagactaatttggg	...(((((((.((..((((((((((((((((((((((((((((((((((((((((((((((((((((...))))))))))))))))))))))))))))))))))))))))))))))))).)))...))..)))))))...	-87	36.4	1.7
							gi|224365600|gb|FJ436983.1|FJ436983	-	95807	96070	gtggaattgggtctagctagtactccttccgtttcaaaatAGATGACCCAACTTTGTATTAACTttatactaaagttaatacaaagtTGGGTCATCTATTTTGGAACGGAAggagtacttagtactgagactaatttggg	...(((((((.((..((((((((((((((((((((((((((((((((((((((((((((((((((((...))))))))))))))))))))))))))))))))))))))))))))))))).)))...))..)))))))...	-87	36.4	1.7
							gi|13377501|gb|AF325197.1|AF325197	+	3579	3842	gaaattaacttatacttcctccgtttcaaaatagatgactcaactttgtactaactttagtacaaagtTGGGTCATCTATTTTGGAACGGAAggagtacataattagtgaa	...(((((.(((((((((.((((((((((((((((((((((((((((((((((....)))))))))))))))))))))))))))))))))).))))))..))))))))...	-59.9	32.4	1.7
PC-525	AAAGTTAATACAAAGTTGGGTCAT	24	5	4	5.57876	2.87201	gi|219814397|gb|FJ436984.1|FJ436984	+	35470	35733	ttagtctcagtactaagtactccttccgttccaaaatAGATGACCCAACTTTGTATTAACTttagtatAAAGTTAATACAAAGTTGGGTCATctattttgaaacggaaggagtactagctagaccca	...((((.(((....(((((((((((((((.(((((((((((((((((((((((((((((((((...))))))))))))))))))))))))))))))))).))))))))))))))).)))))))...	-80	35.4	1.8
							gi|219814401|gb|FJ436985.1|FJ436985	+	84809	85072	ttagtctcagtactaagtactccttccgttccaaaatAGATGACCCAACTTTGTATTAACTttagtatAAAGTTAATACAAAGTTGGGTCATctattttgaaacggaaggagtactagctagaccca	...((((.(((....(((((((((((((((.(((((((((((((((((((((((((((((((((...))))))))))))))))))))))))))))))))).))))))))))))))).)))))))...	-80	35.4	1.8
							gi|224365600|gb|FJ436983.1|FJ436983	+	95852	96115	ttagtctcagtactaagtactccttccgttccaaaatAGATGACCCAACTTTGTATTAACTttagtatAAAGTTAATACAAAGTTGGGTCATctattttgaaacggaaggagtactagctagaccca	...((((.(((....(((((((((((((((.(((((((((((((((((((((((((((((((((...))))))))))))))))))))))))))))))))).))))))))))))))).)))))))...	-80	35.4	1.8
PC-526	AGATGACCCAACTTTGTATTAACT	24	1	1	1.11575	0.718002	gi|219814397|gb|FJ436984.1|FJ436984	-	35425	35688	gtggaattgggtctagctagtactccttccgtttcaaaatAGATGACCCAACTTTGTATTAACTttatactaaagttaatacaaagtTGGGTCATCTATTTTGGAACGGAAggagtacttagtactgagactaatttggg	...(((((((.((..((((((((((((((((((((((((((((((((((((((((((((((((((((...))))))))))))))))))))))))))))))))))))))))))))))))).)))...))..)))))))...	-87	36.4	1.7
							gi|219814401|gb|FJ436985.1|FJ436985	-	84764	85027	gtggaattgggtctagctagtactccttccgtttcaaaatAGATGACCCAACTTTGTATTAACTttatactaaagttaatacaaagtTGGGTCATCTATTTTGGAACGGAAggagtacttagtactgagactaatttggg	...(((((((.((..((((((((((((((((((((((((((((((((((((((((((((((((((((...))))))))))))))))))))))))))))))))))))))))))))))))).)))...))..)))))))...	-87	36.4	1.7
							gi|224365600|gb|FJ436983.1|FJ436983	-	95807	96070	gtggaattgggtctagctagtactccttccgtttcaaaatAGATGACCCAACTTTGTATTAACTttatactaaagttaatacaaagtTGGGTCATCTATTTTGGAACGGAAggagtacttagtactgagactaatttggg	...(((((((.((..((((((((((((((((((((((((((((((((((((((((((((((((((((...))))))))))))))))))))))))))))))))))))))))))))))))).)))...))..)))))))...	-87	36.4	1.7
							gi|219814397|gb|FJ436984.1|FJ436984	+	35470	35733	ttagtctcagtactaagtactccttccgttccaaaatAGATGACCCAACTTTGTATTAACTttagtatAAAGTTAATACAAAGTTGGGTCATctattttgaaacggaaggagtactagctagaccca	...((((.(((....(((((((((((((((.(((((((((((((((((((((((((((((((((...))))))))))))))))))))))))))))))))).))))))))))))))).)))))))...	-80	35.4	1.8
							gi|219814401|gb|FJ436985.1|FJ436985	+	84809	85072	ttagtctcagtactaagtactccttccgttccaaaatAGATGACCCAACTTTGTATTAACTttagtatAAAGTTAATACAAAGTTGGGTCATctattttgaaacggaaggagtactagctagaccca	...((((.(((....(((((((((((((((.(((((((((((((((((((((((((((((((((...))))))))))))))))))))))))))))))))).))))))))))))))).)))))))...	-80	35.4	1.8
							gi|224365600|gb|FJ436983.1|FJ436983	+	95852	96115	ttagtctcagtactaagtactccttccgttccaaaatAGATGACCCAACTTTGTATTAACTttagtatAAAGTTAATACAAAGTTGGGTCATctattttgaaacggaaggagtactagctagaccca	...((((.(((....(((((((((((((((.(((((((((((((((((((((((((((((((((...))))))))))))))))))))))))))))))))).))))))))))))))).)))))))...	-80	35.4	1.8
