# Supplementary material for: Exploration of microRNAs and their targets engaging in the resistance interaction between wheat and stripe rust
Source: Front Plant Sci. 2015 Jun 30;6:469. doi: 10.3389/fpls.2015.00469 (PMC4485317; doi:10.3389/fpls.2015.00469)
Supplement: Supplementary file 6 [file Table6.XLS]

## Sheet: Sheet1
Supplemental Table 6. Array platform for miRNA identification in wheat
XZP-1	PC-304		XZP-1	XZP-2	XZP-3	XZP-4	XZP-5	XZP-6	XZP-7	XZP-8	XZP-9
XZP-2	PC-15		XZP-10	XZP-11	XZP-12	XZP-13	XZP-14	XZP-15	XZP-16	XZP-17	XZP-18
XZP-3	PC-78		XZP-19	XZP-20	XZP-21	XZP-22	XZP-23	XZP-24	XZP-25	XZP-26	XZP-27
XZP-4	PC-134		XZP-28	XZP-29	XZP-30	XZP-31	XZP-32	XZP-33	XZP-34	XZP-35	XZP-36
XZP-5	PC-436		XZP-37	XZP-38	XZP-39	XZP-40	XZP-41	XZP-42	XZP-43	XZP-44	XZP-45
XZP-6	PC-284		XZP-46	XZP-47	XZP-48	XZP-49	XZP-50	XZP-51	XZP-52	XZP-53	XZP-54
XZP-7	PC-145		XZP-55	XZP-56	XZP-57	XZP-58	XZP-59	XZP-60	XZP-61	XZP-62	XZP-63
XZP-8	PC-367		XZP-64	XZP-65	XZP-66	XZP-67	XZP-68	XZP-69	XZP-70	XZP-71	XZP-72
XZP-9	PC-387		XZP-73	XZP-74	XZP-75	XZP-76	XZP-77	XZP-78	XZP-79	XZP-80	XZP-81
XZP-10	PC-102		XZP-82	XZP-83	XZP-84	XZP-85	XZP-86	XZP-87	XZP-88	XZP-89	XZP-90
XZP-11	PC-162		XZP-91	XZP-92	XZP-93	XZP-94	XZP-95	XZP-96	XZP-97	XZP-98	XZP-99
XZP-12	PC-469		XZP-100	XZP-101	XZP-102	XZP-103	XZP-104	XZP-105	XZP-106	XZP-107	XZP-108
XZP-13	PC-36		XZP-109	XZP-110	XZP-111	XZP-112	XZP-113	XZP-114	XZP-115	XZP-116	XZP-117
XZP-14	PC-314		XZP-118	XZP-119	XZP-120	XZP-121	XZP-122	XZP-123	XZP-124	XZP-125	XZP-126
XZP-15	PC-7		XZP-127	XZP-128	XZP-129	XZP-130	XZP-131	XZP-132	XZP-133	XZP-134	XZP-135
XZP-16	PC-392		XZP-136	XZP-137	XZP-138	XZP-139	XZP-140	XZP-141	XZP-142	XZP-143	XZP-144
XZP-17	PC-444		XZP-145	XZP-146	XZP-147	XZP-148	XZP-149	XZP-150	XZP-151	XZP-152	XZP-153
XZP-18	PC-167		XZP-154	XZP-155	XZP-156	XZP-157	XZP-158	XZP-159	XZP-160	XZP-161	XZP-162
XZP-19	PC-322		XZP-163	XZP-164	XZP-165	XZP-166	XZP-167	XZP-168	XZP-169	XZP-170	XZP-171
XZP-20	PC-481		XZP-172	XZP-173	XZP-174	XZP-175	XZP-176	XZP-177	XZP-178	XZP-179	XZP-180
XZP-21	PC-100		XZP-181	XZP-182	XZP-183	XZP-184	XZP-185	XZP-186	XZP-187	XZP-188	XZP-189
XZP-22	PC-328		XZP-190	XZP-191	XZP-192	XZP-193	XZP-194	XZP-195	XZP-196	XZP-197	XZP-198
XZP-23	PC-22		XZP-199	XZP-200	XZP-201	XZP-202	XZP-203	XZP-204	XZP-205	XZP-206	XZP-207
XZP-24	PC-170		XZP-208	XZP-209	XZP-210	XZP-211	XZP-212	XZP-213	XZP-214	XZP-215	XZP-216
XZP-25	PC-176		XZP-217	XZP-218	XZP-219	XZP-220	XZP-221	XZP-222	XZP-223	XZP-224	XZP-225
XZP-26	PC-185		XZP-226	XZP-227	XZP-228	XZP-229	XZP-230	XZP-231	XZP-232	XZP-233	XZP-234
XZP-27	PC-326		XZP-235	XZP-236	XZP-237	XZP-238	XZP-239	XZP-240	XZP-241	XZP-242	XZP-243
XZP-28	PC-409		XZP-244	XZP-245	XZP-246	XZP-247	XZP-248	XZP-249	XZP-250	XZP-251	XZP-252
XZP-29	PC-443		XZP-253	XZP-254	XZP-255	XZP-256	XZP-257	XZP-258	XZP-259	XZP-260	XZP-261
XZP-30	PC-489		XZP-262	XZP-263	XZP-264	XZP-265	XZP-266	XZP-267	XZP-268	XZP-269	XZP-270
XZP-31	PC-522		XZP-271	XZP-272	XZP-273	XZP-274	XZP-275	XZP-276	XZP-277	XZP-278	XZP-279
XZP-32	PC-135		XZP-280	XZP-281	XZP-282	XZP-283	XZP-284	XZP-285	XZP-286	XZP-287	XZP-288
XZP-33	PC-228		XZP-289	XZP-290	XZP-291	XZP-292	XZP-293	XZP-294	XZP-295	XZP-296	XZP-297
XZP-34	PC-240		XZP-298	XZP-299	XZP-300	XZP-301	XZP-302	XZP-303	XZP-304	XZP-305	XZP-306
XZP-35	PC-282		XZP-307	XZP-308	XZP-309	XZP-310	XZP-311	XZP-312	XZP-313	XZP-314	XZP-315
XZP-36	PC-351		XZP-316	XZP-317	XZP-318	XZP-319	XZP-320	XZP-321	XZP-322	XZP-323	XZP-324
XZP-37	PC-9		XZP-325	XZP-326	XZP-327	XZP-328	XZP-329	XZP-330	XZP-331	XZP-332	XZP-333
XZP-38	PC-74		XZP-334	XZP-335	XZP-336	XZP-337	XZP-338	XZP-339	XZP-340	XZP-341	XZP-342
XZP-39	PC-225		XZP-343	XZP-344	XZP-345	XZP-346	XZP-347	XZP-348	XZP-349	XZP-350	XZP-351
XZP-40	PC-243		XZP-352	XZP-353	XZP-354	XZP-355	XZP-356	XZP-357	XZP-358	XZP-359	XZP-360
XZP-41	PC-439		XZP-361	XZP-362	XZP-363	XZP-364	XZP-365	XZP-366	XZP-367	XZP-368	XZP-369
XZP-42	PC-44		XZP-370	XZP-371	XZP-372	XZP-373	XZP-374	XZP-375	XZP-376	XZP-377	XZP-378
XZP-43	PC-229		XZP-379	XZP-380	XZP-381	XZP-382	XZP-383	XZP-384	XZP-385	XZP-386	XZP-387
XZP-44	PC-264		XZP-388	XZP-389	XZP-390	XZP-391	XZP-392	XZP-393	XZP-394	XZP-395	XZP-396
XZP-45	PC-318		XZP-397	XZP-398	XZP-399	XZP-400	XZP-401	XZP-402	XZP-403	XZP-404	XZP-405
XZP-46	PC-348		XZP-406	XZP-407	XZP-408	XZP-409	XZP-410	XZP-411	XZP-412	XZP-413	XZP-414
XZP-47	PC-434		XZP-415	XZP-416	XZP-417	XZP-418	XZP-419	XZP-420	MAC1	MAC2	MAC3
XZP-48	PC-5
XZP-49	PC-18
XZP-50	PC-70
XZP-51	PC-88
XZP-52	PC-125
XZP-53	PC-152
XZP-54	PC-244
XZP-55	PC-347
XZP-56	PC-383
XZP-57	PC-426
XZP-58	PC-1
XZP-59	PC-30
XZP-60	PC-109
XZP-61	PC-164
XZP-62	PC-273
XZP-63	PC-294
XZP-64	PC-305
XZP-65	PC-368
XZP-66	PC-373
XZP-67	PC-423
XZP-68	PC-432
XZP-69	PC-517
XZP-70	PC-43
XZP-71	PC-94
XZP-72	PC-97
XZP-73	PC-141
XZP-74	PC-166
XZP-75	PC-344
XZP-76	PC-356
XZP-77	PC-357
XZP-78	PC-371
XZP-79	PC-377
XZP-80	PC-449
XZP-81	PC-456
XZP-82	PC-429
XZP-83	PC-19
XZP-84	PC-68
XZP-85	PC-73
XZP-86	PC-80
XZP-87	PC-91
XZP-88	PC-95
XZP-89	PC-106
XZP-90	PC-155
XZP-91	PC-165
XZP-92	PC-315
XZP-93	PC-201
XZP-94	PC-221
XZP-95	PC-226
XZP-96	PC-297
XZP-97	PC-320
XZP-98	PC-355
XZP-99	PC-388
XZP-100	PC-427
XZP-101	PC-435
XZP-102	PC-459
XZP-103	PC-98
XZP-104	PC-11
XZP-105	PC-67
XZP-106	PC-467
XZP-107	PC-29
XZP-108	PC-37
XZP-109	PC-51
XZP-110	PC-107
XZP-111	PC-127
XZP-112	PC-138
XZP-113	PC-158
XZP-114	PC-173
XZP-115	PC-175
XZP-116	PC-189
XZP-117	PC-211
XZP-118	PC-217
XZP-119	PC-234
XZP-120	PC-249
XZP-121	PC-319
XZP-122	PC-306
XZP-123	PC-396
XZP-124	PC-259
XZP-125	PC-332
XZP-126	PC-384
XZP-127	PC-416
XZP-128	PC-446
XZP-129	PC-450
XZP-130	PC-488
XZP-131	PC-501
XZP-132	PC-402
XZP-133	PC-505
XZP-134	PC-510
XZP-135	PC-520
XZP-136	PC-525
XZP-137	PC-16
XZP-138	PC-20
XZP-139	PC-518
XZP-140	PC-21
XZP-141	PC-25
XZP-142	PC-27
XZP-143	PC-34
XZP-144	PC-55
XZP-145	PC-64
XZP-146	PC-82
XZP-147	PC-86
XZP-148	PC-115
XZP-149	PC-298
XZP-150	PC-118
XZP-151	PC-130
XZP-152	PC-133
XZP-153	PC-521
XZP-154	PC-136
XZP-155	PC-144
XZP-156	PC-148
XZP-157	PC-156
XZP-158	PC-177
XZP-159	PC-178
XZP-160	PC-196
XZP-161	PC-198
XZP-162	PC-202
XZP-163	PC-203
XZP-164	PC-253
XZP-165	PC-256
XZP-166	PC-271
XZP-167	PC-280
XZP-168	PC-296
XZP-169	PC-349
XZP-170	PC-359
XZP-171	PC-345
XZP-172	PC-386
XZP-173	PC-390
XZP-174	PC-400
XZP-175	PC-412
XZP-176	PC-417
XZP-177	PC-425
XZP-178	PC-453
XZP-179	PC-461
XZP-180	PC-479
XZP-181	PC-483
XZP-182	PC-499
XZP-183	PC-516
XZP-184	PC-3
XZP-185	PC-4
XZP-186	PC-12
XZP-187	PC-14
XZP-188	PC-24
XZP-189	PC-128
XZP-190	PC-28
XZP-191	PC-33
XZP-192	PC-46
XZP-193	PC-48
XZP-194	PC-50
XZP-195	PC-52
XZP-196	PC-56
XZP-197	PC-60
XZP-198	PC-62
XZP-199	PC-63
XZP-200	PC-72
XZP-201	PC-75
XZP-202	PC-85
XZP-203	PC-90
XZP-204	PC-92
XZP-205	PC-96
XZP-206	PC-101
XZP-207	PC-105
XZP-208	PC-108
XZP-209	PC-113
XZP-210	PC-120
XZP-211	PC-122
XZP-212	PC-123
XZP-213	PC-131
XZP-214	PC-139
XZP-215	PC-142
XZP-216	PC-146
XZP-217	PC-161
XZP-218	PC-168
XZP-219	PC-169
XZP-220	PC-285
XZP-221	PC-171
XZP-222	PC-179
XZP-223	PC-212
XZP-224	PC-182
XZP-225	PC-192
XZP-226	PC-205
XZP-227	PC-213
XZP-228	PC-227
XZP-229	PC-263
XZP-230	PC-277
XZP-231	PC-289
XZP-232	PC-291
XZP-233	PC-309
XZP-234	PC-343
XZP-235	PC-350
XZP-236	PC-361
XZP-237	PC-362
XZP-238	PC-364
XZP-239	PC-366
XZP-240	PC-401
XZP-241	PC-408
XZP-242	PC-411
XZP-243	PC-414
XZP-244	PC-418
XZP-245	PC-421
XZP-246	PC-430
XZP-247	PC-431
XZP-248	PC-442
XZP-249	PC-454
XZP-250	PC-473
XZP-251	PC-10
XZP-252	PC-487
XZP-253	PC-491
XZP-254	PC-493
XZP-255	PC-509
XZP-256	PC-515
XZP-257	PC-8
XZP-258	PC-32
XZP-259	PC-41
XZP-260	PC-49
XZP-261	PC-58
XZP-262	PC-61
XZP-263	PC-84
XZP-264	PC-112
XZP-265	PC-116
XZP-266	PC-117
XZP-267	PC-140
XZP-268	PC-143
XZP-269	PC-147
XZP-270	PC-153
XZP-271	PC-159
XZP-272	PC-172
XZP-273	PC-181
XZP-274	PC-190
XZP-275	PC-194
XZP-276	PC-197
XZP-277	PC-215
XZP-278	PC-219
XZP-279	PC-237
XZP-280	PC-245
XZP-281	PC-251
XZP-282	PC-66
XZP-283	PC-252
XZP-284	PC-269
XZP-285	PC-270
XZP-286	PC-281
XZP-287	PC-293
XZP-288	PC-295
XZP-289	PC-300
XZP-290	PC-324
XZP-291	PC-331
XZP-292	PC-340
XZP-293	PC-346
XZP-294	PC-353
XZP-295	PC-395
XZP-296	PC-397
XZP-297	PC-403
XZP-298	PC-404
XZP-299	PC-405
XZP-300	PC-419
XZP-301	PC-422
XZP-302	PC-428
XZP-303	PC-438
XZP-304	PC-440
XZP-305	PC-445
XZP-306	PC-457
XZP-307	PC-460
XZP-308	PC-463
XZP-309	PC-465
XZP-310	PC-466
XZP-311	PC-468
XZP-312	PC-474
XZP-313	PC-475
XZP-314	PC-476
XZP-315	PC-477
XZP-316	PC-484
XZP-317	PC-486
XZP-318	PC-498
XZP-319	PC-511
XZP-320	PC-513
XZP-321	PC-514
XZP-322	PC-523
XZP-323	PC-524
XZP-324	PC-13
XZP-325	PC-31
XZP-326	PC-38
XZP-327	PC-39
XZP-328	PC-40
XZP-329	PC-42
XZP-330	PC-47
XZP-331	PC-53
XZP-332	PC-54
XZP-333	PC-65
XZP-334	PC-69
XZP-335	PC-79
XZP-336	PC-87
XZP-337	PC-103
XZP-338	PC-111
XZP-339	PC-119
XZP-340	PC-124
XZP-341	PC-132
XZP-342	PC-149
XZP-343	PC-250
XZP-344	PC-150
XZP-345	PC-157
XZP-346	PC-174
XZP-347	PC-180
XZP-348	PC-183
XZP-349	PC-184
XZP-350	PC-186
XZP-351	PC-188
XZP-352	PC-193
XZP-353	PC-195
XZP-354	PC-200
XZP-355	PC-204
XZP-356	PC-207
XZP-357	PC-208
XZP-358	PC-209
XZP-359	PC-210
XZP-360	PC-218
XZP-361	PC-220
XZP-362	PC-223
XZP-363	PC-224
XZP-364	PC-231
XZP-365	PC-238
XZP-366	PC-247
XZP-367	PC-248
XZP-368	PC-255
XZP-369	PC-260
XZP-370	PC-262
XZP-371	PC-272
XZP-372	PC-278
XZP-373	PC-216
XZP-374	PC-287
XZP-375	PC-292
XZP-376	PC-301
XZP-377	PC-302
XZP-378	PC-307
XZP-379	PC-310
XZP-380	PC-311
XZP-381	PC-312
XZP-382	PC-313
XZP-383	PC-321
XZP-384	PC-329
XZP-385	PC-330
XZP-386	PC-337
XZP-387	PC-342
XZP-388	PC-352
XZP-389	PC-365
XZP-390	PC-372
XZP-391	PC-378
XZP-392	PC-379
XZP-393	PC-382
XZP-394	PC-385
XZP-395	PC-389
XZP-396	PC-398
XZP-397	PC-308
XZP-398	PC-420
XZP-399	PC-441
XZP-400	PC-447
XZP-401	PC-370
XZP-402	PC-160
XZP-403	PC-455
XZP-404	PC-458
XZP-405	PC-121
XZP-406	PC-464
XZP-407	PC-206
XZP-408	PC-471
XZP-409	PC-472
XZP-410	PC-480
XZP-411	PC-482
XZP-412	PC-151
XZP-413	PC-490
XZP-414	PC-399
XZP-415	PC-494
XZP-416	PC-495
XZP-417	PC-497
XZP-418	PC-500
XZP-419	PC-71
XZP-420	PC-99
