# Supplementary material for: Exploration of microRNAs and their targets engaging in the resistance interaction between wheat and stripe rust
Source: Front Plant Sci. 2015 Jun 30;6:469. doi: 10.3389/fpls.2015.00469 (PMC4485317; doi:10.3389/fpls.2015.00469)
Supplement: Supplementary file 8 [file Table8.XLS]

## Sheet: Sheet1
Supplemental Table 8. Identification and annotation of miRNAs target using degradome sequencing in adult XZ plants responding to Pst
Index	#SmallRNA	Target	AlignmentScore	AlignmentRange	CleavageSite	Category	P-value	Raw_reads	Rep_Norm_reads	geneLength	AK-M-0_rawreads(15387261)	AK-M-0_RPKM	Nr-ID	Nr-Score	Nr-Evalue	Nr-annotation	Swissprot-ID	Swissprot-Score	Swissprot-Evalue	Swissprot-annotation	COG-Protein-or-Domain	COG-Score	COG-Evalue	COG-ID	COG-Function-Description	KO_id	KEGG-Evalue	KEGG-Score	KEGG-Gene	ko_definition	GO-BiologicalProcess	GO-MolecularFunction	Go-CellularComponent
1	1a-tae-miR1433-p5	Unigene14969_All	4	853-875	866	0	0.00619872	10	5	1174	170	9.4106	gi|226502985|ref|NP_001149075.1|	292	9e-78	nuclear transcription factor Y subunit A-3 [Zea mays] >gi|195624530|gb|ACG34095.1| nuclear transcription factor Y subunit A-3 [Zea mays]	Q9SYH4	133	2e-30	NFYA5_ARATH Nuclear transcription factor Y subunit A-5 OS=Arabidopsis thaliana GN=NFYA5 PE=2 SV=1	YGL237c	87	6e-17	COG5224	CCAAT-binding factor, subunit B	K08064	1e-39	160	osa:4331796	nuclear transcription factor Y, alpha	-	-	-
2	PC-277	Unigene148631_All	4	134-157	148	0	0.00619872	11	6.16667	229	6	1.7028	--	--	--	--	--	--	--	--	--	--	--	--	--	--	--	--	--	--	-	-	-
3	2b-zma-miR169a_1ss21AG	Unigene74269_All	1.5	89-109	100	0	0.0106028	10	5	270	15	3.6105	--	--	--	--	--	--	--	--	--	--	--	--	--	--	--	--	--	--	-	-	-
4	PC-413	Unigene28559_All	2.5	416-439	430	3	0.0110408	2	0.4	567	194	22.236	--	--	--	--	--	--	--	--	--	--	--	--	--	--	--	--	--	--	-	-	-
5	PC-413	Unigene37165_All	0	135-158	149	0	0.0132359	15	6.63452	843	150	11.5638	--	--	--	--	--	--	--	--	--	--	--	--	--	--	--	--	--	--	-	-	-
6	PC-509	Unigene102430_All	0	41-61	52	0	0.0132359	31	3.1	247	23	6.0516	gi|39546208|emb|CAE04633.3|	52.8	2e-06	OSJNBa0028I23.15 [Oryza sativa (japonica cultivar-group)]	--	--	--	--	--	--	--	--	--	--	--	--	--	--	-	-	GO:0005739//mitochondrion
7	PC-377	Unigene36720_All	1	248-264	255	3	0.0143293	3	1.08333	958	95	6.4446	--	--	--	--	--	--	--	--	--	--	--	--	--	--	--	--	--	--	-	-	-
8	PC-243	Unigene121767_All	3	192-215	206	1	0.0158374	2	1	235	0	0	--	--	--	--	--	--	--	--	--	--	--	--	--	--	--	--	--	--	-	-	-
9	PC-449	Unigene133486_All	2.5	280-303	294	0	0.0176089	2	0.366667	319	54	11.0012	--	--	--	--	--	--	--	--	--	--	--	--	--	--	--	--	--	--	-	-	-
10	2b-hvu-miR5050-p5	Unigene5283_All	2	79-100	91	0	0.0193526	10	4.16667	256	22	5.585	--	--	--	--	--	--	--	--	--	--	--	--	--	--	--	--	--	--	-	-	-
11	2b-zma-miR169a_1ss21AG	Unigene14969_All	2	855-875	866	0	0.0193526	10	5	1174	170	9.4106	gi|226502985|ref|NP_001149075.1|	292	9e-78	nuclear transcription factor Y subunit A-3 [Zea mays] >gi|195624530|gb|ACG34095.1| nuclear transcription factor Y subunit A-3 [Zea mays]	Q9SYH4	133	2e-30	NFYA5_ARATH Nuclear transcription factor Y subunit A-5 OS=Arabidopsis thaliana GN=NFYA5 PE=2 SV=1	YGL237c	87	6e-17	COG5224	CCAAT-binding factor, subunit B	K08064	1e-39	160	osa:4331796	nuclear transcription factor Y, alpha	-	-	-
12	PC-102	Unigene90400_All	3.5	783-803	794	0	0.0210933	5	5	885	181	13.2915	--	--	--	--	--	--	--	--	--	--	--	--	--	--	--	--	--	--	-	-	-
13	PC-273	Unigene105389_All	3.5	209-229	220	0	0.0210933	7	5.4	268	24	5.8199	--	--	--	--	--	--	--	--	--	--	--	--	--	--	--	--	--	--	-	-	-
14	tae-miR1136	Unigene136276_All	3.5	238-261	252	0	0.0210933	5	2.5	325	6	1.1998	--	--	--	--	--	--	--	--	--	--	--	--	--	--	--	--	--	--	-	-	-
15	PC-472	Unigene73500_All	1.5	167-190	181	3	0.0262935	2	0.5	269	12	2.8991	--	--	--	--	--	--	--	--	--	--	--	--	--	--	--	--	--	--	-	-	-
16	PC-53	Unigene121767_All	3.5	191-214	205	3	0.0262935	2	0.4	235	0	0	--	--	--	--	--	--	--	--	--	--	--	--	--	--	--	--	--	--	-	-	-
17	PC-451	Unigene20276_All	2.5	316-339	330	0	0.0262967	7	2.58333	805	34	2.7449	gi|115465113|ref|NP_001056156.1|	72.4	1e-17	Os05g0535500 [Oryza sativa (japonica cultivar-group)] >gi|113579707|dbj|BAF18070.1| Os05g0535500 [Oryza sativa Japonica Group]	Q54E29	42	4e-06	THG1_DICDI Probable tRNA(His) guanylyltransferase OS=Dictyostelium discoideum GN=thg1 PE=3 SV=1	--	--	--	--	--	K10761	3e-19	72.4	osa:4339440	tRNA(His) guanylyltransferase [EC:2.7.7.-]	-	-	-
18	PC-203	Unigene83864_All	1	2-20	11	3	0.0284532	2	0.533333	234	22	6.1101	--	--	--	--	--	--	--	--	--	--	--	--	--	--	--	--	--	--	-	-	-
19	PC-305	Unigene11831_All	3	628-651	642	3	0.0295313	2	0.25	895	423	30.7154	gi|115461999|ref|NP_001054599.1|	57.4	4e-07	Os05g0140600 [Oryza sativa (japonica cultivar-group)] >gi|113578150|dbj|BAF16513.1| Os05g0140600 [Oryza sativa Japonica Group]	--	--	--	--	--	--	--	--	--	--	--	--	--	--	-	-	-
20	PC-190	Unigene118084_All	1.5	120-140	131	0	0.0314724	9	2.25	243	24	6.4186	--	--	--	--	--	--	--	--	--	--	--	--	--	--	--	--	--	--	-	-	-
21	PC-414	Unigene125336_All	2.5	84-107	98	3	0.0327582	2	0.45	368	7	1.2362	--	--	--	--	--	--	--	--	--	--	--	--	--	--	--	--	--	--	-	-	-
22	tae-miR164	Unigene8858_All	4	270-290	281	1	0.0335691	2	2	599	411	44.5917	gi|189172003|gb|ACD80357.1|	289	2e-77	WRKY2 transcription factor [Triticum aestivum]	Q9C5T3	72.4	2e-12	WRK26_ARATH Probable WRKY transcription factor 26 OS=Arabidopsis thaliana GN=WRKY26 PE=2 SV=2	--	--	--	--	--	K13424	9e-48	186	osa:4338474	WRKY transcription factor 33	GO:0006355//regulation of transcription, DNA-dependent	GO:0043565//sequence-specific DNA binding;GO:0003700//transcription factor activity	GO:0005634//nucleus
23	PC-306	Unigene121767_All	2.5	193-215	206	1	0.0348539	2	1	235	0	0	--	--	--	--	--	--	--	--	--	--	--	--	--	--	--	--	--	--	-	-	-
24	tae-miR1134	Unigene85906_All	3.5	608-631	622	3	0.0349035	7	1.4	1680	305	11.7986	--	--	--	--	--	--	--	--	--	--	--	--	--	--	--	--	--	--	-	-	-
25	PC-358	Unigene115017_All	4	237-257	248	0	0.0366207	2	0.533333	613	11	1.1662	gi|255670611|dbj|BAF07838.2|	269	4e-89	Os02g0153100 [Oryza sativa Japonica Group]	Q9C7S5	213	5e-65	PSYR1_ARATH Tyrosine-sulfated glycopeptide receptor 1 OS=Arabidopsis thaliana GN=PSYR1 PE=2 SV=1	PA0074_1	75.9	5e-14	COG0515	Serine/threonine protein kinase	K13415	2e-42	145	sbi:SORBI_03g032990	protein brassinosteroid insensitive 1 [EC:2.7.10.1 2.7.11.1]	-	-	-
26	PC-404	Unigene119119_All	4	106-129	120	3	0.0381126	2	0.4	372	1	0.1747	--	--	--	--	--	--	--	--	--	--	--	--	--	--	--	--	--	--	-	-	-
27	PC-404	Unigene46858_All	4	492-515	506	3	0.0381126	2	0.4	770	191	16.1206	--	--	--	--	--	--	--	--	--	--	--	--	--	--	--	--	--	--	-	-	-
28	PC-510	Unigene48771_All	4	2609-2632	2623	3	0.0381126	2	0.25	2738	470	11.1559	gi|115484559|ref|NP_001067423.1|	1355	0	Os11g0195100 [Oryza sativa (japonica cultivar-group)] >gi|113644645|dbj|BAF27786.1| Os11g0195100 [Oryza sativa Japonica Group]	Q2JW99	485	1e-136	SECA_SYNJA Protein translocase subunit secA OS=Synechococcus sp. (strain JA-3-3Ab) GN=secA PE=3 SV=1	alr4851	468	1e-131	COG0653	Preprotein translocase subunit SecA (ATPase, RNA helicase)	K03070	0	1355	osa:4349987	preprotein translocase subunit SecA	-	-	GO:0009536//plastid
29	1a-tae-miR1128-p5	Unigene47002_All	3	50-73	64	1	0.0391244	2	1	594	83	9.0809	--	--	--	--	--	--	--	--	--	--	--	--	--	--	--	--	--	--	-	-	-
30	PC-509	Unigene123380_All	1.5	107-127	118	0	0.0417416	3	3	244	0	0	--	--	--	--	--	--	--	--	--	--	--	--	--	--	--	--	--	--	-	-	-
31	PC-114	Unigene33243_All	2.5	353-373	364	3	0.0434374	2	0.416667	545	167	19.914	gi|145340395|ref|NP_193599.3|	75.9	4e-13	MRH1 (morphogenesis of root hair 1); ATP binding / protein binding / protein kinase/ protein serine/threonine kinase/ protein tyrosine kinase [Arabidopsis thaliana] >gi|263505146|sp|C0LGQ4.1|MRH1_ARATH RecName: Full=Probable LRR receptor-like serine/threonine-protein kinase MRH1; AltName: Full=Protein MORPHOGENESIS OF ROOT HAIR 1; Flags: Precursor >gi|224589612|gb|ACN59339.1| leucine-rich repeat …	--	--	--	--	--	--	--	--	--	--	--	--	--	--	GO:0006468//protein amino acid phosphorylation;GO:0007169//transmembrane receptor protein tyrosine kinase signaling pathway	GO:0004674//protein serine/threonine kinase activity	-
32	PC-524	Unigene48771_All	3.5	2609-2632	2623	3	0.0434374	2	0.25	2738	470	11.1559	gi|115484559|ref|NP_001067423.1|	1355	0	Os11g0195100 [Oryza sativa (japonica cultivar-group)] >gi|113644645|dbj|BAF27786.1| Os11g0195100 [Oryza sativa Japonica Group]	Q2JW99	485	1e-136	SECA_SYNJA Protein translocase subunit secA OS=Synechococcus sp. (strain JA-3-3Ab) GN=secA PE=3 SV=1	alr4851	468	1e-131	COG0653	Preprotein translocase subunit SecA (ATPase, RNA helicase)	K03070	0	1355	osa:4349987	preprotein translocase subunit SecA	-	-	GO:0009536//plastid
33	1a-tae-miR1130_L-1R+2	Unigene10163_All	3	121-145	136	3	0.0487327	2	0.45	271	24	5.7555	--	--	--	--	--	--	--	--	--	--	--	--	--	--	--	--	--	--	-	-	-
34	PC-116	Unigene23098_All	3	183-206	197	3	0.0487327	4	0.4	1759	379	14.0027	--	--	--	--	--	--	--	--	--	--	--	--	--	--	--	--	--	--	-	-	-
35	PC-367	Unigene151878_All	3	196-217	208	3	0.0487327	2	1.5	256	53	13.4547	--	--	--	--	--	--	--	--	--	--	--	--	--	--	--	--	--	--	-	-	-
36	PC-251	Unigene42099_All	1.5	102-125	116	3	0.0518957	2	0.4	355	23	4.2105	--	--	--	--	--	--	--	--	--	--	--	--	--	--	--	--	--	--	-	-	-
37	PC-305	Unigene73005_All	1.5	85-108	99	3	0.0518957	2	0.25	321	49	9.9204	--	--	--	--	--	--	--	--	--	--	--	--	--	--	--	--	--	--	-	-	-
38	1a-tae-miR1135_L+1R-4	Unigene54906_All	0	263-283	274	0	0.0519018	6	1.87619	475	141	19.2914	--	--	--	--	--	--	--	--	--	--	--	--	--	--	--	--	--	--	-	-	-
39	PC-203	Unigene120934_All	2.5	129-147	138	0	0.0519018	5	3.7	224	0	0	--	--	--	--	--	--	--	--	--	--	--	--	--	--	--	--	--	--	-	-	-
40	PC-495	Unigene46858_All	2.5	506-526	517	0	0.0519018	31	3.1	770	191	16.1206	--	--	--	--	--	--	--	--	--	--	--	--	--	--	--	--	--	--	-	-	-
41	PC-375	Unigene85325_All	4	947-970	961	3	0.0529478	3	0.833333	981	63	4.1736	gi|15242890|ref|NP_201182.1|	114	2e-50	ATDGK2 (Diacylglycerol kinase 2); diacylglycerol kinase [Arabidopsis thaliana] >gi|10177058|dbj|BAB10470.1| diacylglycerol kinase [Arabidopsis thaliana] >gi|17065158|gb|AAL32733.1| diacylglycerol kinase [Arabidopsis thaliana] >gi|31711750|gb|AAP68231.1| At5g63770 [Arabidopsis thaliana] >gi|39579125|gb|AAR28755.1| diacylglycerol kinase 2 [Arabidopsis thaliana] >gi|110737383|dbj|BAF00636.1| diacylg…	Q39017	74.3	8e-24	DGK1_ARATH Diacylglycerol kinase 1 OS=Arabidopsis thaliana GN=DGK1 PE=1 SV=2	--	--	--	--	--	K00901	6e-50	115	vvi:100247408	diacylglycerol kinase [EC:2.7.1.107]	-	GO:0005515//protein binding	-
42	tae-miR1134	Unigene155491_All	4	116-139	130	3	0.0529478	3	0.833333	335	6	1.164	--	--	--	--	--	--	--	--	--	--	--	--	--	--	--	--	--	--	-	-	-
43	tae-miR1134	Unigene99787_All	4	117-141	132	3	0.0529478	6	1.5	234	52	14.442	--	--	--	--	--	--	--	--	--	--	--	--	--	--	--	--	--	--	-	-	-
44	PC-495	Unigene5039_All	3.5	74-94	85	2	0.0541755	24	2.4	368	132	23.3112	--	--	--	--	--	--	--	--	--	--	--	--	--	--	--	--	--	--	-	-	-
45	PC-190	Unigene25297_All	3	1057-1077	1068	0	0.054425	27	2.7	1154	524	29.5097	--	--	--	--	--	--	--	--	--	--	--	--	--	--	--	--	--	--	-	-	-
46	PC-271	Unigene125336_All	1	84-107	98	3	0.0560968	2	0.45	368	7	1.2362	--	--	--	--	--	--	--	--	--	--	--	--	--	--	--	--	--	--	-	-	-
47	2a-osa-miR818b-p3_L+2R-2_11ss6AG7AG8TA10TG11GA12TA13AG14CG15TG17TG20TA	Unigene47733_All	3	1947-1967	1958	3	0.0581904	3	0.6	3008	1877	40.5532	--	--	--	--	--	--	--	--	--	--	--	--	--	--	--	--	--	--	-	-	-
48	PC-243	Unigene122652_All	3.5	71-93	84	1	0.0585263	2	1	458	3	0.4257	--	--	--	--	--	--	--	--	--	--	--	--	--	--	--	--	--	--	-	-	-
49	PC-271	Unigene28559_All	2	366-389	380	3	0.0592354	2	0.7	567	194	22.236	--	--	--	--	--	--	--	--	--	--	--	--	--	--	--	--	--	--	-	-	-
50	PC-116	Unigene126710_All	3.5	136-159	150	3	0.0602793	2	0.2	272	0	0	--	--	--	--	--	--	--	--	--	--	--	--	--	--	--	--	--	--	-	-	-
51	PC-510	Unigene73005_All	3.5	85-108	99	3	0.0602793	2	0.25	321	49	9.9204	--	--	--	--	--	--	--	--	--	--	--	--	--	--	--	--	--	--	-	-	-
52	1a-tae-miR1130_L-1R+2	Unigene135502_All	2.5	132-155	146	0	0.0602864	11	4.33333	337	15	2.8927	--	--	--	--	--	--	--	--	--	--	--	--	--	--	--	--	--	--	-	-	-
53	PC-10	Unigene92379_All	3	159-179	170	2	0.0607377	8	2.72619	205	11	3.4872	--	--	--	--	--	--	--	--	--	--	--	--	--	--	--	--	--	--	-	-	-
54	PC-229	Unigene137362_All	3	290-309	300	2	0.0607377	2	2	1747	53	1.9716	gi|115449087|ref|NP_001048323.1|	710	0	Os02g0783100 [Oryza sativa (japonica cultivar-group)] >gi|47497486|dbj|BAD19540.1| mitochondrial transcription termination factor-like [Oryza sativa Japonica Group] >gi|113537854|dbj|BAF10237.1| Os02g0783100 [Oryza sativa Japonica Group]	Q17RH7	85.5	1e-15	TPRXL_HUMAN Putative protein TPRXL OS=Homo sapiens GN=TPRXL PE=2 SV=2	SPBC28F2.12	68.6	1e-11	COG0086	DNA-directed RNA polymerase, beta' subunit/160 kD subunit	K03006	9e-12	67.8	ath:AT4G35800	DNA-directed RNA polymerase II subunit A [EC:2.7.7.6]	-	-	-
55	2a-bdi-miR5181b-p5	Unigene125200_All	3	398-418	409	1	0.0618604	2	1	723	8	0.7191	--	--	--	--	--	--	--	--	--	--	--	--	--	--	--	--	--	--	-	-	-
56	1a-tae-miR1136-L-10R+10	Unigene139968_All	4	4-27	18	0	0.0661114	17	4.2	306	3	0.6371	--	--	--	--	--	--	--	--	--	--	--	--	--	--	--	--	--	--	-	-	-
57	PC-509	Unigene46858_All	1	506-526	517	0	0.0669406	31	3.1	770	191	16.1206	--	--	--	--	--	--	--	--	--	--	--	--	--	--	--	--	--	--	-	-	-
58	2b-hvu-miR5050-p5	Unigene18770_All	2.5	108-129	120	2	0.0672544	3	1	438	32	4.748	--	--	--	--	--	--	--	--	--	--	--	--	--	--	--	--	--	--	-	-	-
59	PC-179	Unigene82104_All	2.5	160-183	174	2	0.0672544	2	0.666667	224	7	2.0309	--	--	--	--	--	--	--	--	--	--	--	--	--	--	--	--	--	--	-	-	-
60	PC-190	Unigene134631_All	4	311-331	322	3	0.0675541	8	0.8	614	39	4.128	--	--	--	--	--	--	--	--	--	--	--	--	--	--	--	--	--	--	-	-	-
61	PC-495	Unigene77090_All	3	109-129	120	0	0.0694238	5	2.08333	250	36	9.3584	--	--	--	--	--	--	--	--	--	--	--	--	--	--	--	--	--	--	-	-	-
62	PC-495	Unigene123380_All	3	107-127	118	0	0.0694238	3	3	244	0	0	--	--	--	--	--	--	--	--	--	--	--	--	--	--	--	--	--	--	-	-	-
63	PC-495	Unigene102430_All	3	41-61	52	0	0.0694238	31	3.1	247	23	6.0516	gi|39546208|emb|CAE04633.3|	52.8	2e-06	OSJNBa0028I23.15 [Oryza sativa (japonica cultivar-group)]	--	--	--	--	--	--	--	--	--	--	--	--	--	--	-	-	GO:0005739//mitochondrion
64	PC-332	Unigene8124_All	2	914-937	928	3	0.0706546	2	0.416667	1265	657	33.7531	--	--	--	--	--	--	--	--	--	--	--	--	--	--	--	--	--	--	-	-	-
65	PC-414	Unigene28559_All	2	366-389	380	3	0.0706546	2	0.7	567	194	22.236	--	--	--	--	--	--	--	--	--	--	--	--	--	--	--	--	--	--	-	-	-
66	PC-116	Unigene71522_All	2	114-137	128	3	0.0706546	2	0.2	499	30	3.9071	--	--	--	--	--	--	--	--	--	--	--	--	--	--	--	--	--	--	-	-	-
67	PC-208	Unigene9619_All	4	370-393	384	4	0.0728868	1	0.333333	450	67	9.6761	--	--	--	--	--	--	--	--	--	--	--	--	--	--	--	--	--	--	-	-	-
68	PC-369	Unigene31250_All	4	248-271	262	4	0.0728868	1	0.25	819	122	9.6809	--	--	--	--	--	--	--	--	--	--	--	--	--	--	--	--	--	--	-	-	-
69	PC-303	Unigene114678_All	4	5-28	19	4	0.0728868	1	1	242	5	1.3427	--	--	--	--	--	--	--	--	--	--	--	--	--	--	--	--	--	--	-	-	-
70	PC-319	Unigene41513_All	4	98-121	112	4	0.0728868	1	0.25	753	105	9.0622	gi|226502114|ref|NP_001149019.1|	60.5	1e-10	F-box domain containing protein [Zea mays] >gi|195624026|gb|ACG33843.1| F-box domain containing protein [Zea mays]	--	--	--	--	--	--	--	--	--	--	--	--	--	--	-	-	-
71	1b-bdi-miR171a	Unigene13973_All	2	88-108	99	2	0.0737259	5	5	1249	133	6.9203	gi|255679610|dbj|BAF27160.2|	531	1e-149	Os10g0551200 [Oryza sativa Japonica Group]	O81316	269	3e-71	SCL6_ARATH Scarecrow-like protein 6 OS=Arabidopsis thaliana GN=SLC6 PE=2 SV=1	SPBC28F2.12	60.5	6e-09	COG0086	DNA-directed RNA polymerase, beta' subunit/160 kD subunit	K03006	8e-12	68.6	vvi:100264310	DNA-directed RNA polymerase II subunit A [EC:2.7.7.6]	-	-	-
72	PC-273	Unigene9834_All	2	107-127	118	2	0.0737259	2	0.583333	510	45	5.7343	--	--	--	--	--	--	--	--	--	--	--	--	--	--	--	--	--	--	-	-	-
73	PC-319	Unigene95592_All	2	65-88	79	2	0.0737259	2	0.75	217	5	1.4974	--	--	--	--	--	--	--	--	--	--	--	--	--	--	--	--	--	--	-	-	-
74	PC-509	Unigene5039_All	2	74-94	85	2	0.0737259	24	2.4	368	132	23.3112	--	--	--	--	--	--	--	--	--	--	--	--	--	--	--	--	--	--	-	-	-
75	PC-369	Unigene8124_All	1.5	912-935	926	3	0.0768248	2	0.45	1265	657	33.7531	--	--	--	--	--	--	--	--	--	--	--	--	--	--	--	--	--	--	-	-	-
76	PC-251	Unigene93223_All	3	171-194	185	3	0.0768248	2	0.4	208	5	1.5622	--	--	--	--	--	--	--	--	--	--	--	--	--	--	--	--	--	--	-	-	-
77	PC-45	Unigene5039_All	3	73-93	84	3	0.0768248	2	0.2	368	132	23.3112	--	--	--	--	--	--	--	--	--	--	--	--	--	--	--	--	--	--	-	-	-
78	tae-miR1120	Unigene39179_All	3	19-41	33	3	0.0768248	2	0.583333	332	36	7.047	--	--	--	--	--	--	--	--	--	--	--	--	--	--	--	--	--	--	-	-	-
79	1a-tae-miR156_R-1	Unigene613_All	1.5	367-386	377	2	0.0801525	2	2	872	159	11.85	gi|115469386|ref|NP_001058292.1|	87	5e-16	Os06g0663500 [Oryza sativa (japonica cultivar-group)] >gi|75114661|sp|Q653Z5.1|SPL11_ORYSJ RecName: Full=Squamosa promoter-binding-like protein 11	Q653Z5	87	1e-16	SPL11_ORYSJ Squamosa promoter-binding-like protein 11 OS=Oryza sativa subsp. japonica GN=SPL11 PE=2 SV=1	--	--	--	--	--	--	--	--	--	--	-	-	-
80	PC-490	Unigene8446_All	1.5	888-908	899	2	0.0801525	2	0.375	962	216	14.5921	--	--	--	--	--	--	--	--	--	--	--	--	--	--	--	--	--	--	-	-	-
81	PC-251	Unigene58253_All	4	644-667	658	3	0.0819352	2	0.4	678	689	66.0432	--	--	--	--	--	--	--	--	--	--	--	--	--	--	--	--	--	--	-	-	-
82	PC-305	Unigene48771_All	2	2609-2632	2623	3	0.0819352	2	0.25	2738	470	11.1559	gi|115484559|ref|NP_001067423.1|	1355	0	Os11g0195100 [Oryza sativa (japonica cultivar-group)] >gi|113644645|dbj|BAF27786.1| Os11g0195100 [Oryza sativa Japonica Group]	Q2JW99	485	1e-136	SECA_SYNJA Protein translocase subunit secA OS=Synechococcus sp. (strain JA-3-3Ab) GN=secA PE=3 SV=1	alr4851	468	1e-131	COG0653	Preprotein translocase subunit SecA (ATPase, RNA helicase)	K03070	0	1355	osa:4349987	preprotein translocase subunit SecA	-	-	GO:0009536//plastid
83	PC-202	Unigene127841_All	3.5	415-438	429	4	0.0828562	1	1	583	2	0.2229	--	--	--	--	--	--	--	--	--	--	--	--	--	--	--	--	--	--	-	-	-
84	PC-459	Unigene41513_All	3.5	98-121	112	4	0.0828562	1	0.25	753	105	9.0622	gi|226502114|ref|NP_001149019.1|	60.5	1e-10	F-box domain containing protein [Zea mays] >gi|195624026|gb|ACG33843.1| F-box domain containing protein [Zea mays]	--	--	--	--	--	--	--	--	--	--	--	--	--	--	-	-	-
85	2b-zma-miR393a_R-4	Unigene25698_All	4	431-448	439	0	0.0833707	16	16	593	376	41.2071	gi|115485655|ref|NP_001067971.1|	304	7e-82	Os11g0515500 [Oryza sativa (japonica cultivar-group)]	Q2R3K5	304	2e-82	TIRC_ORYSJ Transport inhibitor response 1-like protein Os11g0515500 OS=Oryza sativa subsp. japonica GN=Os11g0515500 PE=2 SV=1	--	--	--	--	--	K13463	6e-22	100	osa:4338955	coronatine-insensitive protein 1	-	GO:0005515//protein binding	-
86	PC-509	Unigene91341_All	0.5	6-26	17	0	0.0833707	3	3	202	9	2.8955	--	--	--	--	--	--	--	--	--	--	--	--	--	--	--	--	--	--	-	-	-
87	PC-509	Unigene48771_All	0.5	2621-2641	2632	0	0.0833707	27	2.7	2738	470	11.1559	gi|115484559|ref|NP_001067423.1|	1355	0	Os11g0195100 [Oryza sativa (japonica cultivar-group)] >gi|113644645|dbj|BAF27786.1| Os11g0195100 [Oryza sativa Japonica Group]	Q2JW99	485	1e-136	SECA_SYNJA Protein translocase subunit secA OS=Synechococcus sp. (strain JA-3-3Ab) GN=secA PE=3 SV=1	alr4851	468	1e-131	COG0653	Preprotein translocase subunit SecA (ATPase, RNA helicase)	K03070	0	1355	osa:4349987	preprotein translocase subunit SecA	-	-	GO:0009536//plastid
88	PC-203	Unigene96773_All	2	2-20	11	0	0.0841846	5	1.12857	221	6	1.7644	gi|47934042|gb|AAS67855.2|	63.9	9e-10	root hair defective 3 GTP-binding protein [Triticum aestivum]	--	--	--	--	--	--	--	--	--	--	--	--	--	--	-	-	-
89	PC-495	Unigene91341_All	2	6-26	17	0	0.0841846	3	3	202	9	2.8955	--	--	--	--	--	--	--	--	--	--	--	--	--	--	--	--	--	--	-	-	-
90	PC-495	Unigene48771_All	2	2621-2641	2632	0	0.0841846	27	2.7	2738	470	11.1559	gi|115484559|ref|NP_001067423.1|	1355	0	Os11g0195100 [Oryza sativa (japonica cultivar-group)] >gi|113644645|dbj|BAF27786.1| Os11g0195100 [Oryza sativa Japonica Group]	Q2JW99	485	1e-136	SECA_SYNJA Protein translocase subunit secA OS=Synechococcus sp. (strain JA-3-3Ab) GN=secA PE=3 SV=1	alr4851	468	1e-131	COG0653	Preprotein translocase subunit SecA (ATPase, RNA helicase)	K03070	0	1355	osa:4349987	preprotein translocase subunit SecA	-	-	GO:0009536//plastid
91	1a-tae-miR1121-p3	Unigene33243_All	3.5	353-373	364	3	0.0849879	2	0.416667	545	167	19.914	gi|145340395|ref|NP_193599.3|	75.9	4e-13	MRH1 (morphogenesis of root hair 1); ATP binding / protein binding / protein kinase/ protein serine/threonine kinase/ protein tyrosine kinase [Arabidopsis thaliana] >gi|263505146|sp|C0LGQ4.1|MRH1_ARATH RecName: Full=Probable LRR receptor-like serine/threonine-protein kinase MRH1; AltName: Full=Protein MORPHOGENESIS OF ROOT HAIR 1; Flags: Precursor >gi|224589612|gb|ACN59339.1| leucine-rich repeat …	--	--	--	--	--	--	--	--	--	--	--	--	--	--	GO:0006468//protein amino acid phosphorylation;GO:0007169//transmembrane receptor protein tyrosine kinase signaling pathway	GO:0004674//protein serine/threonine kinase activity	-
92	PC-304	Unigene84390_All	3.5	201-224	215	3	0.0849879	2	0.5	250	9	2.3396	--	--	--	--	--	--	--	--	--	--	--	--	--	--	--	--	--	--	-	-	-
93	PC-162	Unigene130584_All	3	123-146	137	3	0.0860032	2	0.2	556	101	11.8055	--	--	--	--	--	--	--	--	--	--	--	--	--	--	--	--	--	--	-	-	-
94	PC-495	Unigene2702_All	3	177-197	188	3	0.0860032	2	0.2	658	113	11.1607	--	--	--	--	--	--	--	--	--	--	--	--	--	K12878	8e-06	47.4	rcu:RCOM_1264550	THO complex subunit 1	-	-	-
95	tae-miR171b	Unigene13973_All	1	85-105	96	2	0.0865345	4	4	1249	133	6.9203	gi|255679610|dbj|BAF27160.2|	531	1e-149	Os10g0551200 [Oryza sativa Japonica Group]	O81316	269	3e-71	SCL6_ARATH Scarecrow-like protein 6 OS=Arabidopsis thaliana GN=SLC6 PE=2 SV=1	SPBC28F2.12	60.5	6e-09	COG0086	DNA-directed RNA polymerase, beta' subunit/160 kD subunit	K03006	8e-12	68.6	vvi:100264310	DNA-directed RNA polymerase II subunit A [EC:2.7.7.6]	-	-	-
96	PC-96	Unigene44218_All	4	160-178	169	3	0.0890424	2	2	244	39	10.3876	--	--	--	--	--	--	--	--	--	--	--	--	--	--	--	--	--	--	-	-	-
97	PC-96	Unigene56422_All	4	224-244	235	3	0.0890424	2	2	566	158	18.1418	gi|222637725|gb|EEE67857.1|	82.8	4e-15	hypothetical protein OsJ_25665 [Oryza sativa Japonica Group]	--	--	--	--	--	--	--	--	--	--	--	--	--	--	-	-	-
98	PC-183	Unigene101023_All	3	205-225	216	4	0.0927183	1	1	240	7	1.8955	--	--	--	--	--	--	--	--	--	--	--	--	--	--	--	--	--	--	-	-	-
99	PC-223	Unigene124349_All	3	38-61	52	4	0.0927183	1	0.333333	269	4	0.9664	--	--	--	--	--	--	--	--	--	--	--	--	--	--	--	--	--	--	-	-	-
100	PC-328	Unigene53415_All	3	115-137	128	4	0.0927183	1	1	329	50	9.8767	--	--	--	--	--	--	--	--	--	--	--	--	--	--	--	--	--	--	-	-	-
101	PC-472	Unigene66801_All	4	39-62	53	2	0.0928722	2	0.5	207	9	2.8256	--	--	--	--	--	--	--	--	--	--	--	--	--	--	--	--	--	--	-	-	-
102	PC-179	Unigene137242_All	0.5	139-162	153	2	0.0928722	2	0.666667	626	4	0.4153	--	--	--	--	--	--	--	--	--	--	--	--	--	--	--	--	--	--	-	-	-
103	PC-344	Unigene36666_All	0.5	133-156	147	2	0.0928722	2	2	971	264	17.6695	--	--	--	--	--	--	--	--	--	--	--	--	--	--	--	--	--	--	-	-	-
104	PC-79	Unigene95592_All	4	65-88	79	2	0.0928722	2	0.75	217	5	1.4974	--	--	--	--	--	--	--	--	--	--	--	--	--	--	--	--	--	--	-	-	-
105	PC-451	Unigene137665_All	2	136-160	151	3	0.0930789	4	1.41667	381	1808	308.398	--	--	--	--	--	--	--	--	--	--	--	--	--	--	--	--	--	--	-	-	-
106	PC-377	Unigene21481_All	2.5	94-110	101	3	0.0950904	2	0.2	230	26	7.3466	--	--	--	--	--	--	--	--	--	--	--	--	--	--	--	--	--	--	-	-	-
107	PC-377	Unigene86579_All	2.5	678-694	685	3	0.0950904	3	0.3	987	175	11.5228	--	--	--	--	--	--	--	--	--	--	--	--	--	--	--	--	--	--	-	-	-
108	PC-307	Unigene99890_All	3	35-56	47	1	0.0985645	4	4	235	12	3.3186	--	--	--	--	--	--	--	--	--	--	--	--	--	--	--	--	--	--	-	-	-
109	PC-10	Unigene24425_All	0	645-665	656	2	0.0991659	7	1.47619	677	17	1.6319	--	--	--	--	--	--	--	--	--	--	--	--	--	--	--	--	--	--	-	-	-
110	tae-miR171a	Unigene13973_All	0	88-108	99	2	0.0991659	5	5	1249	133	6.9203	gi|255679610|dbj|BAF27160.2|	531	1e-149	Os10g0551200 [Oryza sativa Japonica Group]	O81316	269	3e-71	SCL6_ARATH Scarecrow-like protein 6 OS=Arabidopsis thaliana GN=SLC6 PE=2 SV=1	SPBC28F2.12	60.5	6e-09	COG0086	DNA-directed RNA polymerase, beta' subunit/160 kD subunit	K03006	8e-12	68.6	vvi:100264310	DNA-directed RNA polymerase II subunit A [EC:2.7.7.6]	-	-	-
111	PC-451	Unigene128324_All	1.5	894-916	907	0	0.10111	3	3	931	19	1.3263	gi|115486805|ref|NP_001068546.1|	60.8	3e-12	Os11g0704700 [Oryza sativa (japonica cultivar-group)] >gi|77552711|gb|ABA95508.1| RNA recognition motif family protein, expressed [Oryza sativa (japonica cultivar-group)] >gi|113645768|dbj|BAF28909.1| Os11g0704700 [Oryza sativa Japonica Group]	--	--	--	--	--	--	--	--	--	--	--	--	--	--	-	-	-
112	PC-204	Unigene142810_All	2.5	266-288	279	4	0.102474	1	1	447	11	1.5993	--	--	--	--	--	--	--	--	--	--	--	--	--	--	--	--	--	--	-	-	-
113	PC-376	Unigene42233_All	2.5	93-116	107	4	0.102474	1	0.166667	668	114	11.0909	--	--	--	--	--	--	--	--	--	--	--	--	--	--	--	--	--	--	-	-	-
114	PC-131	Unigene116867_All	4	156-180	170	3	0.103092	3	0.616667	238	35	9.5572	--	--	--	--	--	--	--	--	--	--	--	--	--	--	--	--	--	--	-	-	-
115	1a-tae-miR1128-p3	Unigene131991_All	3.5	288-311	302	2	0.105416	3	1	421	12	1.8524	--	--	--	--	--	--	--	--	--	--	--	--	--	--	--	--	--	--	-	-	-
116	PC-109	Unigene131023_All	3.5	31-54	45	2	0.105416	5	3.16667	251	1	0.2589	--	--	--	--	--	--	--	--	--	--	--	--	--	--	--	--	--	--	-	-	-
117	PC-214	Unigene83458_All	3.5	458-482	473	2	0.105416	3	1.25	819	121	9.6015	--	--	--	--	--	--	--	--	--	--	--	--	--	--	--	--	--	--	-	-	-
118	PC-114	Unigene55677_All	4	228-248	239	1	0.105731	2	0.416667	293	109	24.1767	--	--	--	--	--	--	--	--	--	--	--	--	--	--	--	--	--	--	-	-	-
119	PC-432	Unigene94447_All	4	141-160	151	3	0.110035	3	1.2	213	50	15.2556	--	--	--	--	--	--	--	--	--	--	--	--	--	--	--	--	--	--	-	-	-
120	PC-102	Unigene8666_All	2	449-469	460	4	0.112126	1	0.333333	534	109	13.2655	gi|125523160|gb|ABN45792.1|	53.9	2e-06	serine/threonine protein kinase [Hordeum vulgare subsp. vulgare]	--	--	--	--	--	--	--	--	--	--	--	--	--	--	-	-	-
121	PC-263	Unigene130969_All	2	22-42	33	4	0.112126	1	0.5	265	20	4.9048	--	--	--	--	--	--	--	--	--	--	--	--	--	--	--	--	--	--	-	-	-
122	PC-408	Unigene70511_All	2	140-163	154	4	0.112126	1	1	329	89	17.5806	--	--	--	--	--	--	--	--	--	--	--	--	--	--	--	--	--	--	-	-	-
123	PC-421	Unigene97062_All	2	56-77	68	4	0.112126	1	0.5	223	6	1.7486	--	--	--	--	--	--	--	--	--	--	--	--	--	--	--	--	--	--	-	-	-
124	PC-490	Unigene42233_All	2	93-116	107	4	0.112126	1	0.166667	668	114	11.0909	--	--	--	--	--	--	--	--	--	--	--	--	--	--	--	--	--	--	-	-	-
125	1a-tae-miR1127_L+2	Unigene99890_All	2	36-56	47	1	0.114806	4	4	235	12	3.3186	--	--	--	--	--	--	--	--	--	--	--	--	--	--	--	--	--	--	-	-	-
126	tae-miR1132	Unigene83203_All	2	348-366	357	3	0.114962	2	0.4	377	3	0.5172	--	--	--	--	--	--	--	--	--	--	--	--	--	--	--	--	--	--	-	-	-
127	1a-tae-miR1120-p5	Unigene68694_All	3.5	144-160	151	3	0.116925	2	0.342857	245	14	3.7136	--	--	--	--	--	--	--	--	--	--	--	--	--	--	--	--	--	--	-	-	-
128	PC-375	Unigene136815_All	3	566-589	580	2	0.117786	4	0.866667	666	40	3.9032	--	--	--	--	--	--	--	--	--	--	--	--	--	--	--	--	--	--	-	-	-
129	PC-277	Unigene146278_All	3	68-91	82	2	0.117786	7	2.66667	214	1	0.3037	--	--	--	--	--	--	--	--	--	--	--	--	--	--	--	--	--	--	-	-	-
130	PC-452	Unigene64377_All	3	146-169	160	2	0.117786	4	1.33333	265	29	7.112	--	--	--	--	--	--	--	--	--	--	--	--	--	--	--	--	--	--	-	-	-
131	PC-510	Unigene37165_All	1.5	121-144	135	4	0.121673	1	0.333333	843	150	11.5638	--	--	--	--	--	--	--	--	--	--	--	--	--	--	--	--	--	--	-	-	-
132	PC-332	Unigene2720_All	4	489-512	503	3	0.123761	2	0.416667	864	100	7.5219	--	--	--	--	--	--	--	--	--	--	--	--	--	--	--	--	--	--	-	-	-
133	PC-392	Unigene44340_All	4	12-35	26	3	0.123761	2	0.4	277	35	8.2116	--	--	--	--	--	--	--	--	--	--	--	--	--	--	--	--	--	--	-	-	-
134	1a-tae-miR1120-p5	Unigene99950_All	2.5	64-80	71	3	0.124734	2	0.583333	235	9	2.4889	--	--	--	--	--	--	--	--	--	--	--	--	--	--	--	--	--	--	-	-	-
135	1a-tae-miR1120-p5	Unigene135351_All	2.5	153-169	160	3	0.124734	2	0.25	610	2	0.2131	--	--	--	--	--	--	--	--	--	--	--	--	--	--	--	--	--	--	-	-	-
136	2a-osa-miR806g-p3	Unigene34177_All	3.5	132-151	142	3	0.124734	2	0.583333	316	94	19.3321	--	--	--	--	--	--	--	--	--	--	--	--	--	--	--	--	--	--	-	-	-
137	PC-451	Unigene41094_All	1.5	143-166	157	3	0.124734	2	0.666667	445	54	7.8863	--	--	--	--	--	--	--	--	--	--	--	--	--	--	--	--	--	--	-	-	-
138	PC-203	Unigene28772_All	3	7-25	16	0	0.127077	7	2.83333	276	32	7.5349	gi|15215736|gb|AAK91413.1|	59.7	2e-08	AT5g19690/T29J13_110 [Arabidopsis thaliana] >gi|16974315|gb|AAL31142.1| AT5g19690/T29J13_110 [Arabidopsis thaliana]	--	--	--	--	--	--	--	--	--	K07151	4e-10	59.7	ath:AT5G19690	dolichyl-diphosphooligosaccharide--protein glycosyltransferase [EC:2.4.1.119]	GO:0006486//protein amino acid glycosylation	GO:0016740//transferase activity	GO:0016020//membrane
139	tae-miR1127	Unigene49098_All	1	6-24	15	0	0.1294	3	3	310	64	13.417	--	--	--	--	--	--	--	--	--	--	--	--	--	--	--	--	--	--	-	-	-
140	1a-tae-miR1135_L+1R-4	Unigene136060_All	4	219-239	230	3	0.130545	2	0.366667	368	29	5.1214	--	--	--	--	--	--	--	--	--	--	--	--	--	--	--	--	--	--	-	-	-
141	PC-221	Unigene9506_All	1	240-261	252	4	0.131118	1	0.2	278	20	4.6755	--	--	--	--	--	--	--	--	--	--	--	--	--	--	--	--	--	--	-	-	-
142	PC-369	Unigene87256_All	1	473-496	487	4	0.131118	1	0.333333	1090	102	6.0815	gi|115449089|ref|NP_001048324.1|	68.2	3e-10	Os02g0783700 [Oryza sativa (japonica cultivar-group)] >gi|113537855|dbj|BAF10238.1| Os02g0783700 [Oryza sativa Japonica Group]	Q9SMZ4	55.5	7e-07	AASS_ARATH Alpha-aminoadipic semialdehyde synthase OS=Arabidopsis thaliana GN=LKR/SDH PE=1 SV=1	--	--	--	--	--	--	--	--	--	--	GO:0019477//L-lysine catabolic process	GO:0004753//saccharopine dehydrogenase activity	GO:0005829//cytosol
143	PC-111	Unigene133736_All	1	652-676	667	4	0.131118	1	0.25	708	6	0.5508	gi|255677867|dbj|BAH93975.1|	48.5	8e-06	Os07g0548100 [Oryza sativa Japonica Group]	--	--	--	--	--	--	--	--	--	--	--	--	--	--	-	-	-
144	PC-20	Unigene9364_All	1	86-109	100	4	0.131118	1	0.5	326	35	6.9773	--	--	--	--	--	--	--	--	--	--	--	--	--	--	--	--	--	--	-	-	-
145	PC-224	Unigene129350_All	1	261-281	272	4	0.131118	1	1	550	0	0	--	--	--	--	--	--	--	--	--	--	--	--	--	--	--	--	--	--	-	-	-
146	PC-271	Unigene34527_All	1	219-239	230	4	0.131118	1	0.166667	1891	1164	40.0037	gi|115440277|ref|NP_001044418.1|	457	1e-127	Os01g0776800 [Oryza sativa (japonica cultivar-group)] >gi|113533949|dbj|BAF06332.1| Os01g0776800 [Oryza sativa Japonica Group]	Q02817	69.7	7e-11	MUC2_HUMAN Mucin-2 OS=Homo sapiens GN=MUC2 PE=1 SV=2	YPO2725	54.3	7e-07	COG3501	Uncharacterized protein conserved in bacteria	K03006	6e-06	49.7	ppp:PHYPADRAFT_101222	DNA-directed RNA polymerase II subunit A [EC:2.7.7.6]	-	-	-
147	PC-417	Unigene11305_All	1	80-100	91	4	0.131118	1	0.1	266	70	17.1023	--	--	--	--	--	--	--	--	--	--	--	--	--	--	--	--	--	--	-	-	-
148	PC-142	Unigene18122_All	4	86-105	97	2	0.136022	2	1	253	91	23.3754	--	--	--	--	--	--	--	--	--	--	--	--	--	--	--	--	--	--	-	-	-
149	tae-miR1130	Unigene34193_All	3.5	93-115	106	0	0.138631	3	2.5	316	93	19.1265	--	--	--	--	--	--	--	--	--	--	--	--	--	--	--	--	--	--	-	-	-
150	PC-190	Unigene56378_All	0.5	67-87	78	4	0.140461	1	0.5	505	64	8.2362	--	--	--	--	--	--	--	--	--	--	--	--	--	--	--	--	--	--	-	-	-
151	PC-274	Unigene85906_All	4	808-831	822	4	0.140461	1	0.2	1680	305	11.7986	--	--	--	--	--	--	--	--	--	--	--	--	--	--	--	--	--	--	-	-	-
152	2b-hvu-miR5050-p5	Unigene23351_All	2	764-785	776	2	0.142016	10	4.16667	1471	206	9.1011	--	--	--	--	Q0DKP3	48.5	6e-06	TIR1A_ORYSJ Transport inhibitor response 1-like protein Os05g0150500 OS=Oryza sativa subsp. japonica GN=Os05g0150500 PE=2 SV=1	--	--	--	--	--	--	--	--	--	--	-	-	-
153	PC-472	Unigene126268_All	2	76-99	90	2	0.142016	2	0.5	220	5	1.477	--	--	--	--	--	--	--	--	--	--	--	--	--	--	--	--	--	--	-	-	-
154	2a-osa-miR806g-p3	Unigene118244_All	2.5	64-83	74	3	0.143954	2	0.333333	209	0	0	--	--	--	--	--	--	--	--	--	--	--	--	--	--	--	--	--	--	-	-	-
155	2a-osa-miR806g-p3	Unigene93683_All	2.5	177-196	187	3	0.143954	2	0.333333	210	3	0.9284	--	--	--	--	--	--	--	--	--	--	--	--	--	--	--	--	--	--	-	-	-
156	2a-osa-miR806g-p3	Unigene52875_All	2.5	259-278	269	3	0.143954	3	0.559524	496	75	9.8269	--	--	--	--	--	--	--	--	--	--	--	--	--	--	--	--	--	--	-	-	-
157	PC-304	Unigene63011_All	4	276-299	290	3	0.143954	2	0.333333	312	19	3.9577	--	--	--	--	--	--	--	--	--	--	--	--	--	--	--	--	--	--	-	-	-
158	PC-116	Unigene52936_All	1.5	231-254	245	3	0.147747	3	0.3	330	102	20.0875	--	--	--	--	--	--	--	--	--	--	--	--	--	--	--	--	--	--	-	-	-
159	PC-116	Unigene20962_All	1.5	134-157	148	3	0.147747	3	0.3	323	14	2.8169	--	--	--	--	--	--	--	--	--	--	--	--	--	--	--	--	--	--	-	-	-
160	PC-116	Unigene119937_All	1.5	797-820	811	3	0.147747	2	0.2	1019	0	0	gi|117653923|gb|ABK55377.1|	417	1e-115	CBFIVb-D20 [Triticum aestivum]	Q3T5N4	224	6e-58	DRE1B_ORYSJ Dehydration-responsive element-binding protein 1B OS=Oryza sativa subsp. japonica GN=DREB1B PE=2 SV=1	--	--	--	--	--	K09286	3e-32	135	ath:AT4G25480	EREBP-like factor	-	-	-
161	1a-tae-miR1139_L-5R+7	Unigene155422_All	0	10-33	24	4	0.149704	1	1	331	17	3.3378	--	--	--	--	--	--	--	--	--	--	--	--	--	--	--	--	--	--	-	-	-
162	1a-tae-miR1433-p5	Unigene24613_All	0	716-738	729	4	0.149704	1	1	797	153	12.4759	--	--	--	--	--	--	--	--	--	--	--	--	--	--	--	--	--	--	-	-	-
163	PC-36	Unigene141288_All	0	153-173	164	4	0.149704	1	0.5	320	9	1.8278	--	--	--	--	--	--	--	--	--	--	--	--	--	--	--	--	--	--	-	-	-
164	PC-451	Unigene121985_All	0	79-102	93	4	0.149704	1	0.25	809	89	7.1496	--	--	--	--	--	--	--	--	--	--	--	--	--	--	--	--	--	--	-	-	-
165	1a-tae-miR1130_L-1R+2	Unigene3999_All	3.5	267-290	281	0	0.150787	5	1.66667	396	16	2.6258	--	--	--	--	--	--	--	--	--	--	--	--	--	--	--	--	--	--	-	-	-
166	PC-116	Unigene43888_All	2.5	89-112	103	3	0.153406	7	0.7	246	149	39.3631	--	--	--	--	--	--	--	--	--	--	--	--	--	--	--	--	--	--	-	-	-
167	PC-116	Unigene72646_All	2.5	93-116	107	3	0.153406	6	0.6	240	22	5.9573	--	--	--	--	--	--	--	--	--	--	--	--	--	--	--	--	--	--	-	-	-
168	1a-tae-miR156-p3	Unigene25390_All	3.5	1096-1115	1106	2	0.153881	2	2	1297	179	8.9692	gi|115468756|ref|NP_001057977.1|	516	1e-145	Os06g0593800 [Oryza sativa (japonica cultivar-group)] >gi|113596017|dbj|BAF19891.1| Os06g0593800 [Oryza sativa Japonica Group]	Q9LR44	254	9e-67	IABG1_ARATH Indole-3-acetate beta-glucosyltransferase 1 OS=Arabidopsis thaliana GN=UGT75B1 PE=1 SV=1	Rv3876	68.6	2e-11	COG0455	ATPases involved in chromosome partitioning	K12338	7e-65	244	ath:AT4G14090	anthocyanin 5-O-glucosyltransferase [EC:2.4.1.-]	-	-	-
169	PC-395	Unigene61651_All	1.5	149-170	161	2	0.153881	4	2.33333	245	0	0	--	--	--	--	--	--	--	--	--	--	--	--	--	--	--	--	--	--	-	-	-
170	PC-501	Unigene35246_All	3.5	879-899	890	2	0.153881	14	14	929	350	24.4845	gi|115489724|ref|NP_001067349.1|	253	5e-66	Os12g0633000 [Oryza sativa (japonica cultivar-group)]	Q3MIF4	84.3	1e-15	XYLB_RAT Xylulose kinase OS=Rattus norvegicus GN=Xylb PE=2 SV=1	--	--	--	--	--	K00854	2e-70	262	sbi:SORBI_08g022800	xylulokinase [EC:2.7.1.17]	-	GO:0004856//xylulokinase activity	-
171	PC-421	Unigene25297_All	4	1061-1082	1073	3	0.157157	2	0.45	1154	524	29.5097	--	--	--	--	--	--	--	--	--	--	--	--	--	--	--	--	--	--	-	-	-
172	PC-421	Unigene20996_All	3.5	1-22	13	4	0.158847	1	0.25	268	64	15.5197	--	--	--	--	--	--	--	--	--	--	--	--	--	--	--	--	--	--	-	-	-
173	tae-miR1127	Unigene131991_All	1	335-353	344	3	0.159026	2	0.285714	421	12	1.8524	--	--	--	--	--	--	--	--	--	--	--	--	--	--	--	--	--	--	-	-	-
174	1a-tae-miR1121-p3	Unigene143446_All	2	1017-1037	1028	0	0.161282	4	4	1113	6	0.3503	gi|115477523|ref|NP_001062357.1|	454	1e-126	Os08g0535700 [Oryza sativa (japonica cultivar-group)] >gi|38175529|dbj|BAD01222.1| PHO85-like protein [Oryza sativa Japonica Group] >gi|45736082|dbj|BAD13107.1| PHO85-like protein [Oryza sativa Japonica Group] >gi|113624326|dbj|BAF24271.1| Os08g0535700 [Oryza sativa Japonica Group]	Q02979	115	7e-25	GDE1_YEAST Glycerophosphodiester phosphodiesterase GDE1 OS=Saccharomyces cerevisiae GN=GDE1 PE=1 SV=1	YPL110c_3	115	2e-25	COG0584	Glycerophosphoryl diester phosphodiesterase	--	--	--	--	--	GO:0006071//glycerol metabolic process	-	-
175	2a-ae-miR1132-p3	Unigene82816_All	3.5	147-164	155	3	0.162753	2	0.666667	215	33	9.975	--	--	--	--	--	--	--	--	--	--	--	--	--	--	--	--	--	--	-	-	-
176	PC-451	Unigene10091_All	1	421-444	435	2	0.165581	5	1.25	569	98	11.1932	gi|226500334|ref|NP_001150025.1|	153	2e-36	gibberellin receptor GID1L2 [Zea mays] >gi|195636186|gb|ACG37561.1| gibberellin receptor GID1L2 [Zea mays]	--	--	--	--	--	--	--	--	--	--	--	--	--	--	-	-	-
177	PC-451	Unigene54906_All	1	250-272	263	2	0.165581	4	1	475	141	19.2914	--	--	--	--	--	--	--	--	--	--	--	--	--	--	--	--	--	--	-	-	-
178	PC-10	Unigene83174_All	1	126-146	137	2	0.165581	7	1.47619	316	70	14.3963	--	--	--	--	--	--	--	--	--	--	--	--	--	--	--	--	--	--	-	-	-
179	PC-10	Unigene123770_All	1	132-152	143	2	0.165581	7	1.47619	327	23	4.5711	--	--	--	--	--	--	--	--	--	--	--	--	--	--	--	--	--	--	-	-	-
180	1a-tae-miR1127-p3	Unigene25580_All	4	762-785	776	3	0.170156	2	0.25	984	130	8.5859	--	--	--	--	--	--	--	--	--	--	--	--	--	--	--	--	--	--	-	-	-
181	PC-198	Unigene21549_All	0.5	229-249	240	3	0.170156	2	0.25	351	52	9.628	--	--	--	--	--	--	--	--	--	--	--	--	--	--	--	--	--	--	-	-	-
182	PC-495	Unigene126248_All	4	107-127	118	3	0.170156	2	0.2	238	0	0	--	--	--	--	--	--	--	--	--	--	--	--	--	--	--	--	--	--	-	-	-
183	PC-495	Unigene62254_All	4	229-249	240	3	0.170156	3	0.3	356	75	13.6915	--	--	--	--	--	--	--	--	--	--	--	--	--	--	--	--	--	--	-	-	-
184	2b-zma-miR169a_1ss21AG	Unigene52814_All	3	226-246	237	2	0.17137	16	8	458	117	16.6019	--	--	--	--	--	--	--	--	--	--	--	--	--	--	--	--	--	--	-	-	-
185	2b-zma-miR169a_1ss21AG	Unigene47572_All	3	262-282	273	2	0.17137	16	8	524	112	13.8907	--	--	--	--	--	--	--	--	--	--	--	--	--	--	--	--	--	--	-	-	-
186	PC-404	Unigene37165_All	3	119-142	133	2	0.17137	3	1.33333	843	150	11.5638	--	--	--	--	--	--	--	--	--	--	--	--	--	--	--	--	--	--	-	-	-
187	2a-osa-miR818a-p3	Unigene12860_All	2.5	528-548	539	3	0.171997	2	0.285714	703	518	47.8865	gi|115455443|ref|NP_001051322.1|	195	6e-49	Os03g0757200 [Oryza sativa (japonica cultivar-group)] >gi|113549793|dbj|BAF13236.1| Os03g0757200 [Oryza sativa Japonica Group]	Q9MB73	109	1e-23	LGT_CITUN Limonoid UDP-glucosyltransferase OS=Citrus unshiu PE=2 SV=1	--	--	--	--	--	K13068	5e-28	121	ath:AT3G21560	sinapate 1-glucosyltransferase [EC:2.4.1.120]	-	-	-
188	1a-tae-miR1127-p3	Unigene134631_All	3	229-252	243	3	0.172916	2	0.25	614	39	4.128	--	--	--	--	--	--	--	--	--	--	--	--	--	--	--	--	--	--	-	-	-
189	PC-111	Unigene144532_All	3	95-119	110	4	0.17684	1	0.25	205	3	0.9511	--	--	--	--	--	--	--	--	--	--	--	--	--	--	--	--	--	--	-	-	-
190	PC-277	Unigene50390_All	3	201-224	215	4	0.17684	1	0.333333	297	712	155.798	--	--	--	--	--	--	--	--	--	--	--	--	--	--	--	--	--	--	-	-	-
191	PC-97	Unigene24013_All	4	691-714	705	2	0.177119	2	1	730	157	13.977	--	--	--	--	--	--	--	--	--	--	--	--	--	--	--	--	--	--	-	-	-
192	PC-116	Unigene97633_All	4	191-214	205	2	0.177119	2	0.2	225	6	1.733	--	--	--	--	--	--	--	--	--	--	--	--	--	--	--	--	--	--	-	-	-
193	PC-116	Unigene89989_All	4	58-81	72	2	0.177119	4	0.4	1155	133	7.4836	--	--	--	--	--	--	--	--	--	--	--	--	--	--	--	--	--	--	-	-	-
194	1a-tae-miR1120_L-4	Unigene81083_All	4	233-253	244	0	0.180431	2	0.392857	280	50	11.6051	--	--	--	--	--	--	--	--	--	--	--	--	--	--	--	--	--	--	-	-	-
195	2b-bdi-miR5064_L-3R-1	Unigene5210_All	3	8-25	16	0	0.181158	9	9	496	8	1.0482	--	--	--	--	--	--	--	--	--	--	--	--	--	--	--	--	--	--	-	-	-
196	2a-tae-miR1120-p3_13ss2CT4AT5AG7AG8CA9AC10TG11TG12CA13TG14TG15AG17AG	Unigene90463_All	2.5	134-150	141	2	0.188498	3	0.6	200	16	5.1991	--	--	--	--	--	--	--	--	--	--	--	--	--	--	--	--	--	--	-	-	-
197	PC-451	Unigene133193_All	2.5	92-115	106	2	0.188498	2	0.666667	552	2	0.2355	--	--	--	--	--	--	--	--	--	--	--	--	--	--	--	--	--	--	-	-	-
198	PC-203	Unigene9834_All	0	119-137	128	2	0.188498	2	0.75	510	45	5.7343	--	--	--	--	--	--	--	--	--	--	--	--	--	--	--	--	--	--	-	-	-
199	PC-331	Unigene42233_All	2.5	70-93	84	2	0.188498	3	1.08333	668	114	11.0909	--	--	--	--	--	--	--	--	--	--	--	--	--	--	--	--	--	--	-	-	-
200	PC-490	Unigene45995_All	4	95-115	106	1	0.192801	3	1.5	1217	306	16.3407	gi|195611886|gb|ACG27773.1|	452	1e-126	transparent testa 12 protein [Zea mays]	Q9LYT3	242	3e-63	TT12_ARATH Protein TRANSPARENT TESTA 12 OS=Arabidopsis thaliana GN=TT12 PE=2 SV=1	SPCC4B3.13	125	1e-28	COG0534	Na+-driven multidrug efflux pump	--	--	--	--	--	-	-	-
201	PC-263	Unigene37165_All	2.5	128-148	139	4	0.194448	1	0.25	843	150	11.5638	--	--	--	--	--	--	--	--	--	--	--	--	--	--	--	--	--	--	-	-	-
202	PC-343	Unigene118161_All	2.5	107-130	121	4	0.194448	1	0.333333	295	6	1.3218	--	--	--	--	--	--	--	--	--	--	--	--	--	--	--	--	--	--	-	-	-
203	PC-75	Unigene62697_All	2.5	121-144	135	4	0.194448	1	0.1	411	22	3.4787	--	--	--	--	--	--	--	--	--	--	--	--	--	--	--	--	--	--	-	-	-
204	tae-miR1122	Unigene3816_All	2.5	107-126	117	4	0.194448	1	0.166667	262	9	2.2324	--	--	--	--	--	--	--	--	--	--	--	--	--	--	--	--	--	--	-	-	-
205	PC-112	Unigene70771_All	4	33-53	44	3	0.195556	2	0.222222	205	16	5.0723	--	--	--	--	--	--	--	--	--	--	--	--	--	--	--	--	--	--	-	-	-
206	PC-417	Unigene100240_All	4	142-162	153	3	0.195556	2	1.16667	236	11	3.0291	--	--	--	--	--	--	--	--	--	--	--	--	--	--	--	--	--	--	-	-	-
207	PC-377	Unigene126248_All	2	105-121	112	3	0.19734	2	0.2	238	0	0	--	--	--	--	--	--	--	--	--	--	--	--	--	--	--	--	--	--	-	-	-
208	PC-198	Unigene3884_All	2.5	133-153	144	3	0.199121	2	0.25	252	48	12.3788	--	--	--	--	--	--	--	--	--	--	--	--	--	--	--	--	--	--	-	-	-
209	PC-198	Unigene52158_All	2.5	84-104	95	3	0.199121	2	0.25	389	68	11.3605	--	--	--	--	--	--	--	--	--	--	--	--	--	--	--	--	--	--	-	-	-
210	PC-198	Unigene24013_All	2.5	692-712	703	3	0.199121	2	0.25	730	157	13.977	--	--	--	--	--	--	--	--	--	--	--	--	--	--	--	--	--	--	-	-	-
211	PC-198	Unigene134631_All	1.5	232-252	243	3	0.202669	2	0.25	614	39	4.128	--	--	--	--	--	--	--	--	--	--	--	--	--	--	--	--	--	--	-	-	-
212	3a-osa-miR535	Unigene25956_All	4	231-252	242	4	0.20311	1	0.5	262	45	11.1622	gi|115469386|ref|NP_001058292.1|	75.5	3e-13	Os06g0663500 [Oryza sativa (japonica cultivar-group)] >gi|75114661|sp|Q653Z5.1|SPL11_ORYSJ RecName: Full=Squamosa promoter-binding-like protein 11	Q653Z5	75.5	9e-14	SPL11_ORYSJ Squamosa promoter-binding-like protein 11 OS=Oryza sativa subsp. japonica GN=SPL11 PE=2 SV=1	--	--	--	--	--	--	--	--	--	--	-	-	-
213	PC-224	Unigene154453_All	2	16-36	27	2	0.205272	6	1	300	4	0.8665	--	--	--	--	--	--	--	--	--	--	--	--	--	--	--	--	--	--	-	-	-
214	tae-miR1127	Unigene121985_All	2	167-185	176	3	0.207083	2	0.4	809	89	7.1496	--	--	--	--	--	--	--	--	--	--	--	--	--	--	--	--	--	--	-	-	-
215	PC-354	Unigene80076_All	2	33-56	47	4	0.211679	1	0.333333	253	5	1.2844	--	--	--	--	--	--	--	--	--	--	--	--	--	--	--	--	--	--	-	-	-
216	PC-452	Unigene18902_All	2	129-152	143	4	0.211679	1	0.25	907	174	12.4675	gi|115461555|ref|NP_001054377.1|	93.2	7e-18	Os05g0100900 [Oryza sativa (japonica cultivar-group)]	--	--	--	--	--	--	--	--	--	--	--	--	--	--	-	-	-
217	PC-510	Unigene46512_All	2	88-111	102	4	0.211679	1	0.333333	1542	320	13.4867	gi|195612280|gb|ACG27970.1|	305	2e-81	receptor protein kinase CRINKLY4 precursor [Zea mays]	Q9LY50	166	4e-40	ACCR3_ARATH Putative serine/threonine-protein kinase-like protein CCR3 OS=Arabidopsis thaliana GN=CCR3 PE=2 SV=1	MT0017_1	73.9	7e-13	COG0515	Serine/threonine protein kinase	K00924	3e-39	159	osa:4333525	[EC:2.7.1.-]	-	-	-
218	PC-198	Unigene56117_All	3.5	272-292	283	3	0.213222	2	0.25	316	73	15.0132	--	--	--	--	--	--	--	--	--	--	--	--	--	--	--	--	--	--	-	-	-
219	PC-427	Unigene36830_All	4	80-103	94	2	0.216261	2	1.33333	1831	249	8.8379	--	--	--	--	--	--	--	--	--	--	--	--	--	--	--	--	--	--	-	-	-
220	tae-miR1132	Unigene116284_All	3	75-93	84	3	0.221044	2	0.222222	204	9	2.8672	--	--	--	--	--	--	--	--	--	--	--	--	--	--	--	--	--	--	-	-	-
221	tae-miR1132	Unigene29326_All	3	153-171	162	3	0.221044	2	0.222222	243	90	24.0699	--	--	--	--	--	--	--	--	--	--	--	--	--	--	--	--	--	--	-	-	-
222	1a-tae-miR1136-p3	Unigene85447_All	1.5	151-174	165	2	0.221699	2	0.533333	459	131	18.548	gi|115475269|ref|NP_001061231.1|	61.2	7e-09	Os08g0205100 [Oryza sativa (japonica cultivar-group)] >gi|113623200|dbj|BAF23145.1| Os08g0205100 [Oryza sativa Japonica Group]	--	--	--	--	--	--	--	--	--	--	--	--	--	--	-	-	-
223	1a-tae-miR1136-p3	Unigene19926_All	1.5	83-106	97	2	0.221699	2	0.533333	609	105	11.205	--	--	--	--	--	--	--	--	--	--	--	--	--	--	--	--	--	--	-	-	-
224	PC-451	Unigene18902_All	3	60-82	73	2	0.221699	4	1.25	907	174	12.4675	gi|115461555|ref|NP_001054377.1|	93.2	7e-18	Os05g0100900 [Oryza sativa (japonica cultivar-group)]	--	--	--	--	--	--	--	--	--	--	--	--	--	--	-	-	-
225	tae-miR1117	Unigene143349_All	3	786-809	800	2	0.221699	3	2	1644	8	0.3162	--	--	--	--	--	--	--	--	--	--	--	--	--	--	--	--	--	--	-	-	-
226	tae-miR1134	Unigene20394_All	3	491-515	506	2	0.221699	3	3	541	134	16.097	gi|9255753|gb|AAF86307.1|AF181661_1	237	8e-62	EF-hand Ca2+-binding protein CCD1 [Triticum aestivum]	P43646	65.1	2e-10	CATR_TETST Caltractin (Fragment) OS=Tetraselmis striata PE=2 SV=1	YOR257w	54.7	9e-08	COG5126	Ca2+-binding protein (EF-Hand superfamily)	K13448	7e-08	53.5	pop:POPTR_709761	calcium-binding protein CML	-	GO:0005509//calcium ion binding	-
227	tae-miR1136	Unigene25297_All	3	1044-1067	1058	2	0.221699	5	2.5	1154	524	29.5097	--	--	--	--	--	--	--	--	--	--	--	--	--	--	--	--	--	--	-	-	-
228	tae-miR156	Unigene613_All	3	366-386	377	2	0.221699	2	2	872	159	11.85	gi|115469386|ref|NP_001058292.1|	87	5e-16	Os06g0663500 [Oryza sativa (japonica cultivar-group)] >gi|75114661|sp|Q653Z5.1|SPL11_ORYSJ RecName: Full=Squamosa promoter-binding-like protein 11	Q653Z5	87	1e-16	SPL11_ORYSJ Squamosa promoter-binding-like protein 11 OS=Oryza sativa subsp. japonica GN=SPL11 PE=2 SV=1	--	--	--	--	--	--	--	--	--	--	-	-	-
229	2a-osa-miR818a-p3	Unigene129667_All	3	83-104	95	0	0.225724	3	1.28571	300	11	2.3829	--	--	--	--	--	--	--	--	--	--	--	--	--	--	--	--	--	--	-	-	-
230	1a-tae-miR1136-L-10R+10	Unigene67312_All	1.5	136-159	150	4	0.228542	1	0.333333	290	27	6.0507	--	--	--	--	--	--	--	--	--	--	--	--	--	--	--	--	--	--	-	-	-
231	1a-tae-miR1136-L-10R+10	Unigene103699_All	1.5	220-243	234	4	0.228542	1	0.5	255	20	5.0972	--	--	--	--	--	--	--	--	--	--	--	--	--	--	--	--	--	--	-	-	-
232	PC-243	Unigene69600_All	1.5	72-95	86	4	0.228542	1	1	277	18	4.2231	--	--	--	--	--	--	--	--	--	--	--	--	--	--	--	--	--	--	-	-	-
233	PC-413	Unigene85876_All	3.5	113-136	127	4	0.228542	1	0.5	252	35	9.0262	gi|115462139|ref|NP_001054669.1|	67.8	6e-11	Os05g0150900 [Oryza sativa (japonica cultivar-group)] >gi|109940176|sp|P93422.2|SYH_ORYSJ RecName: Full=Histidyl-tRNA synthetase; AltName: Full=Histidine--tRNA ligase; Short=HisRS >gi|54291833|gb|AAV32201.1| histidyl-tRNA synthetase [Oryza sativa Japonica Group] >gi|113578220|dbj|BAF16583.1| Os05g0150900 [Oryza sativa Japonica Group]	P93422	67.8	2e-11	SYH_ORYSJ Histidyl-tRNA synthetase OS=Oryza sativa subsp. japonica GN=Os05g0150900 PE=2 SV=2	--	--	--	--	--	K01892	1e-12	67.8	osa:4337830	histidyl-tRNA synthetase [EC:6.1.1.21]	GO:0006427//histidyl-tRNA aminoacylation	GO:0005524//ATP binding;GO:0004821//histidine-tRNA ligase activity	GO:0009536//plastid
234	PC-524	Unigene46512_All	1.5	88-111	102	4	0.228542	1	0.333333	1542	320	13.4867	gi|195612280|gb|ACG27970.1|	305	2e-81	receptor protein kinase CRINKLY4 precursor [Zea mays]	Q9LY50	166	4e-40	ACCR3_ARATH Putative serine/threonine-protein kinase-like protein CCR3 OS=Arabidopsis thaliana GN=CCR3 PE=2 SV=1	MT0017_1	73.9	7e-13	COG0515	Serine/threonine protein kinase	K00924	3e-39	159	osa:4333525	[EC:2.7.1.-]	-	-	-
235	tae-miR1136	Unigene52058_All	3.5	195-218	209	4	0.228542	1	1	291	23	5.1366	--	--	--	--	--	--	--	--	--	--	--	--	--	--	--	--	--	--	-	-	-
236	PC-305	Unigene82679_All	1	170-193	184	2	0.237787	2	0.25	418	25	3.8869	--	--	--	--	--	--	--	--	--	--	--	--	--	--	--	--	--	--	-	-	-
237	1a-tae-miR1128-p5	Unigene18902_All	2.5	109-132	123	2	0.243075	3	1.16667	907	174	12.4675	gi|115461555|ref|NP_001054377.1|	93.2	7e-18	Os05g0100900 [Oryza sativa (japonica cultivar-group)]	--	--	--	--	--	--	--	--	--	--	--	--	--	--	-	-	-
238	1a-tae-miR1132_L+4R+1	Unigene152160_All	3.5	6-29	20	2	0.243075	3	3	260	38	9.4984	--	--	--	--	--	--	--	--	--	--	--	--	--	--	--	--	--	--	-	-	-
239	PC-203	Unigene84678_All	3.5	230-248	239	2	0.243075	2	1.5	311	38	7.9408	gi|115485639|ref|NP_001067963.1|	91.7	4e-18	Os11g0514000 [Oryza sativa (japonica cultivar-group)] >gi|113645185|dbj|BAF28326.1| Os11g0514000 [Oryza sativa Japonica Group]	--	--	--	--	--	--	--	--	--	--	--	--	--	--	-	-	-
240	PC-242	Unigene63817_All	2.5	140-163	154	2	0.243075	2	0.4	330	21	4.1357	--	--	--	--	--	--	--	--	--	--	--	--	--	--	--	--	--	--	-	-	-
241	PC-263	Unigene123380_All	3.5	102-122	113	2	0.243075	15	1.5	244	0	0	--	--	--	--	--	--	--	--	--	--	--	--	--	--	--	--	--	--	-	-	-
242	PC-509	Unigene111703_All	3.5	254-274	265	2	0.243075	5	0.5	378	77	13.2385	--	--	--	--	--	--	--	--	--	--	--	--	--	--	--	--	--	--	-	-	-
243	1a-tae-miR1132_L+4R+1	Unigene31723_All	1	365-388	379	4	0.245044	1	0.2	438	142	21.0694	--	--	--	--	--	--	--	--	--	--	--	--	--	--	--	--	--	--	-	-	-
244	1a-tae-miR1139_L-5R+7	Unigene77050_All	1	190-213	204	4	0.245044	1	0.25	297	87	19.0371	--	--	--	--	--	--	--	--	--	--	--	--	--	--	--	--	--	--	-	-	-
245	1a-tae-miR1139_L-5R+7	Unigene23779_All	1	30-53	44	4	0.245044	1	0.25	612	148	15.7163	gi|125563716|gb|EAZ09096.1|	75.1	1e-12	hypothetical protein OsI_31362 [Oryza sativa Indica Group]	--	--	--	--	--	--	--	--	--	--	--	--	--	--	-	-	-
246	PC-340	Unigene121022_All	1	97-117	108	4	0.245044	1	0.25	203	0	0	--	--	--	--	--	--	--	--	--	--	--	--	--	--	--	--	--	--	-	-	-
247	PC-387	Unigene32626_All	1	109-132	123	4	0.245044	1	0.5	314	181	37.4617	--	--	--	--	--	--	--	--	--	--	--	--	--	--	--	--	--	--	-	-	-
248	PC-473	Unigene66801_All	1	87-107	98	4	0.245044	1	1	207	9	2.8256	--	--	--	--	--	--	--	--	--	--	--	--	--	--	--	--	--	--	-	-	-
249	PC-198	Unigene25580_All	4	765-785	776	3	0.2499	2	0.25	984	130	8.5859	--	--	--	--	--	--	--	--	--	--	--	--	--	--	--	--	--	--	-	-	-
250	1a-tae-miR1120_L-4	Unigene153282_All	3	103-123	114	3	0.251563	2	0.392857	276	43	10.1251	--	--	--	--	--	--	--	--	--	--	--	--	--	--	--	--	--	--	-	-	-
251	2b-zma-miR169a_1ss21AG	Unigene24613_All	3	718-738	729	4	0.253162	1	1	797	153	12.4759	--	--	--	--	--	--	--	--	--	--	--	--	--	--	--	--	--	--	-	-	-
252	PC-305	Unigene46512_All	3	88-111	102	4	0.253162	1	0.333333	1542	320	13.4867	gi|195612280|gb|ACG27970.1|	305	2e-81	receptor protein kinase CRINKLY4 precursor [Zea mays]	Q9LY50	166	4e-40	ACCR3_ARATH Putative serine/threonine-protein kinase-like protein CCR3 OS=Arabidopsis thaliana GN=CCR3 PE=2 SV=1	MT0017_1	73.9	7e-13	COG0515	Serine/threonine protein kinase	K00924	3e-39	159	osa:4333525	[EC:2.7.1.-]	-	-	-
253	PC-354	Unigene109765_All	3	2-25	16	4	0.253162	1	0.166667	326	16	3.1896	--	--	--	--	--	--	--	--	--	--	--	--	--	--	--	--	--	--	-	-	-
254	PC-358	Unigene60193_All	4	233-253	244	2	0.253542	2	0.533333	727	42	3.7545	gi|115444293|ref|NP_001045926.1|	392	1e-108	Os02g0153400 [Oryza sativa (japonica cultivar-group)] >gi|113535457|dbj|BAF07840.1| Os02g0153400 [Oryza sativa Japonica Group]	Q9C7S5	285	2e-76	PSYR1_ARATH Tyrosine-sulfated glycopeptide receptor 1 OS=Arabidopsis thaliana GN=PSYR1 PE=2 SV=1	PA0074_1	83.2	4e-16	COG0515	Serine/threonine protein kinase	K13415	2e-49	192	sbi:SORBI_03g032990	protein brassinosteroid insensitive 1 [EC:2.7.10.1 2.7.11.1]	-	-	-
255	2a-bdi-miR5181b-p5	Unigene44998_All	4	41-61	52	3	0.255707	2	0.4	310	60	12.5785	--	--	--	--	--	--	--	--	--	--	--	--	--	--	--	--	--	--	-	-	-
256	2a-bdi-miR5181b-p5	Unigene46045_All	4	49-69	60	3	0.255707	3	0.6	2533	819	21.013	gi|115473013|ref|NP_001060105.1|	1226	0	Os07g0581300 [Oryza sativa (japonica cultivar-group)] >gi|113611641|dbj|BAF22019.1| Os07g0581300 [Oryza sativa Japonica Group]	--	--	--	--	--	--	--	--	--	--	--	--	--	--	-	-	-
257	PC-203	Unigene16090_All	4	170-188	179	0	0.258043	5	3.58333	390	33	5.4991	--	--	--	--	--	--	--	--	--	--	--	--	--	--	--	--	--	--	-	-	-
258	3a-zma-miR827	Unigene36112_All	4	208-228	219	4	0.261193	1	1	480	103	13.9455	--	--	--	--	--	--	--	--	--	--	--	--	--	--	--	--	--	--	-	-	-
259	PC-102	Unigene83174_All	4	129-149	140	4	0.261193	1	0.333333	316	70	14.3963	--	--	--	--	--	--	--	--	--	--	--	--	--	--	--	--	--	--	-	-	-
260	PC-102	Unigene123770_All	4	135-155	146	4	0.261193	1	0.333333	327	23	4.5711	--	--	--	--	--	--	--	--	--	--	--	--	--	--	--	--	--	--	-	-	-
261	PC-369	Unigene22906_All	0.5	665-688	679	4	0.261193	1	0.333333	5408	726	8.7245	gi|116317784|emb|CAH65761.1|	802	0	H0215A08.3 [Oryza sativa (indica cultivar-group)]	P14381	120	1e-25	YTX2_XENLA Transposon TX1 uncharacterized 149 kDa protein OS=Xenopus laevis PE=4 SV=1	--	--	--	--	--	K13148	2e-61	203	vvi:100261060	integrator complex subunit 11 [EC:3.1.27.-]	-	-	-
262	PC-273	Unigene153745_All	4	16-36	27	4	0.261193	1	0.142857	284	1	0.2288	--	--	--	--	--	--	--	--	--	--	--	--	--	--	--	--	--	--	-	-	-
263	PC-296	Unigene126797_All	4	575-598	589	4	0.261193	1	1	623	38	3.964	gi|226509803|ref|NP_001147141.1|	117	2e-25	serine-rich protein [Zea mays] >gi|195607628|gb|ACG25644.1| serine-rich protein [Zea mays]	--	--	--	--	--	--	--	--	--	--	--	--	--	--	-	-	-
264	PC-397	Unigene98868_All	4	42-65	56	4	0.261193	1	0.5	230	23	6.4989	--	--	--	--	--	--	--	--	--	--	--	--	--	--	--	--	--	--	-	-	-
265	tae-miR1118	Unigene80409_All	4	144-165	157	4	0.261193	1	0.5	558	4	0.4659	--	--	--	--	--	--	--	--	--	--	--	--	--	--	--	--	--	--	-	-	-
266	PC-331	Unigene76074_All	2	100-123	114	2	0.263864	2	2	368	92	16.2472	--	--	--	--	--	--	--	--	--	--	--	--	--	--	--	--	--	--	-	-	-
267	PC-228	Unigene129350_All	4	195-215	206	3	0.267186	3	0.7	550	0	0	--	--	--	--	--	--	--	--	--	--	--	--	--	--	--	--	--	--	-	-	-
268	1a-tae-miR1130_L-1R+2	Unigene70538_All	3	167-190	181	2	0.268971	2	2	282	17	3.9178	--	--	--	--	--	--	--	--	--	--	--	--	--	--	--	--	--	--	-	-	-
269	PC-116	Unigene2931_All	3	1045-1068	1059	2	0.268971	6	0.6	1228	124	6.5624	--	--	--	--	--	--	--	--	--	--	--	--	--	--	--	--	--	--	-	-	-
270	PC-116	Unigene90016_All	3	372-395	386	2	0.268971	5	0.5	507	18	2.3073	--	--	--	--	--	--	--	--	--	--	--	--	--	--	--	--	--	--	-	-	-
271	2a-osa-miR818a-p3	Unigene22876_All	3	78-98	89	3	0.273666	2	0.285714	282	45	10.3706	--	--	--	--	--	--	--	--	--	--	--	--	--	--	--	--	--	--	-	-	-
272	1a-tae-miR1136-L-10R+10	Unigene118084_All	2.5	96-119	110	4	0.276996	1	0.333333	243	24	6.4186	--	--	--	--	--	--	--	--	--	--	--	--	--	--	--	--	--	--	-	-	-
273	1a-tae-miR1136-L-10R+10	Unigene81653_All	2.5	30-53	44	4	0.276996	1	0.2	328	12	2.3776	--	--	--	--	--	--	--	--	--	--	--	--	--	--	--	--	--	--	-	-	-
274	PC-409	Unigene18524_All	2.5	328-348	339	4	0.276996	1	1	360	212	38.2712	--	--	--	--	--	--	--	--	--	--	--	--	--	--	--	--	--	--	-	-	-
275	PC-414	Unigene82679_All	2.5	137-160	151	4	0.276996	1	0.25	418	25	3.8869	--	--	--	--	--	--	--	--	--	--	--	--	--	--	--	--	--	--	-	-	-
276	PC-432	Unigene27608_All	2.5	15-35	26	4	0.276996	1	1	399	41	6.678	--	--	--	--	--	--	--	--	--	--	--	--	--	--	--	--	--	--	-	-	-
277	PC-432	Unigene40480_All	2.5	187-207	198	4	0.276996	1	0.333333	387	44	7.3889	--	--	--	--	--	--	--	--	--	--	--	--	--	--	--	--	--	--	-	-	-
278	tae-miR1120	Unigene78688_All	2.5	86-109	100	4	0.276996	1	0.5	598	33	3.5863	--	--	--	--	--	--	--	--	--	--	--	--	--	--	--	--	--	--	-	-	-
279	PC-82	Unigene24013_All	4	689-712	703	3	0.284073	2	0.25	730	157	13.977	--	--	--	--	--	--	--	--	--	--	--	--	--	--	--	--	--	--	-	-	-
280	1a-tae-miR1127-p3	Unigene43328_All	1.5	704-727	718	2	0.284082	2	1	766	141	11.9627	--	--	--	--	--	--	--	--	--	--	--	--	--	--	--	--	--	--	-	-	-
281	2a-bdi-miR5169-p3	Unigene32725_All	3.5	233-250	241	2	0.284082	3	3	295	236	51.9911	--	--	--	--	--	--	--	--	--	--	--	--	--	--	--	--	--	--	-	-	-
282	2a-osa-miR818b-p3_L-1R+1_11ss3AT4CT6AG7TG8AG10TC11AG12TG14TG15CG16AT	Unigene39179_All	1.5	16-31	22	2	0.284082	3	0.6	332	36	7.047	--	--	--	--	--	--	--	--	--	--	--	--	--	--	--	--	--	--	-	-	-
283	PC-395	Unigene154453_All	3.5	3-24	15	2	0.284082	2	1.25	300	4	0.8665	--	--	--	--	--	--	--	--	--	--	--	--	--	--	--	--	--	--	-	-	-
284	PC-509	Unigene73005_All	1.5	97-117	108	2	0.284082	28	2.8	321	49	9.9204	--	--	--	--	--	--	--	--	--	--	--	--	--	--	--	--	--	--	-	-	-
285	2a-far-miR437-p3	Unigene49796_All	3.5	249-267	259	3	0.286454	2	0.4	288	95	21.4373	--	--	--	--	--	--	--	--	--	--	--	--	--	--	--	--	--	--	-	-	-
286	PC-474	Unigene93800_All	4	4-23	15	2	0.289049	8	8	210	6	1.8568	--	--	--	--	--	--	--	--	--	--	--	--	--	--	--	--	--	--	-	-	-
287	2a-osa-miR806d-p3	Unigene68704_All	4	66-86	77	3	0.289616	2	0.4	211	2	0.616	--	--	--	--	--	--	--	--	--	--	--	--	--	--	--	--	--	--	-	-	-
288	2a-osa-miR806d-p3	Unigene134028_All	4	86-106	97	3	0.289616	2	0.4	229	3	0.8514	--	--	--	--	--	--	--	--	--	--	--	--	--	--	--	--	--	--	-	-	-
289	PC-307	Unigene81010_All	4	120-141	132	3	0.289616	2	0.666667	295	42	9.2526	--	--	--	--	--	--	--	--	--	--	--	--	--	--	--	--	--	--	-	-	-
290	2a-osa-miR818b-p3_L-1R+1_11ss3AT4CT6AG7TG8AG10TC11AG12TG14TG15CG16AT	Unigene151953_All	3.5	216-232	223	1	0.291153	2	1.25	257	11	2.7816	--	--	--	--	--	--	--	--	--	--	--	--	--	--	--	--	--	--	-	-	-
291	1a-tae-miR1135_L+1R-4	Unigene74260_All	3.5	214-234	225	4	0.292462	1	0.5	376	3	0.5185	--	--	--	--	--	--	--	--	--	--	--	--	--	--	--	--	--	--	-	-	-
292	PC-135	Unigene68036_All	3.5	69-92	83	4	0.292462	1	0.5	319	18	3.6671	--	--	--	--	--	--	--	--	--	--	--	--	--	--	--	--	--	--	-	-	-
293	PC-396	Unigene152160_All	3.5	51-73	64	4	0.292462	1	1	260	38	9.4984	--	--	--	--	--	--	--	--	--	--	--	--	--	--	--	--	--	--	-	-	-
294	PC-370	Unigene30459_All	3.5	425-445	436	4	0.292462	1	0.333333	863	27	2.0333	--	--	--	--	--	--	--	--	--	--	--	--	--	--	--	--	--	--	-	-	-
295	tae-miR1134	Unigene91781_All	3.5	131-154	145	4	0.292462	1	1	203	21	6.723	--	--	--	--	--	--	--	--	--	--	--	--	--	--	--	--	--	--	-	-	-
296	1a-tae-miR1136-p3	Unigene74260_All	2.5	209-232	223	2	0.293982	4	1.66667	376	3	0.5185	--	--	--	--	--	--	--	--	--	--	--	--	--	--	--	--	--	--	-	-	-
297	2b-bdi-miR5064_L-3R-1	Unigene21023_All	4	81-97	88	1	0.298035	3	3	468	125	17.3581	--	--	--	--	--	--	--	--	--	--	--	--	--	--	--	--	--	--	-	-	-
298	PC-150	Unigene75494_All	2	515-538	529	4	0.30007	1	0.25	1280	295	14.9779	--	--	--	--	--	--	--	--	--	--	--	--	--	--	--	--	--	--	-	-	-
299	PC-73	Unigene60784_All	2	212-232	223	4	0.30007	1	0.333333	246	24	6.3404	--	--	--	--	--	--	--	--	--	--	--	--	--	--	--	--	--	--	-	-	-
300	PC-308	Unigene100733_All	2	160-183	174	4	0.30007	1	0.333333	238	9	2.4576	--	--	--	--	--	--	--	--	--	--	--	--	--	--	--	--	--	--	-	-	-
301	PC-308	Unigene134518_All	2	20-43	34	4	0.30007	1	0.333333	343	0	0	--	--	--	--	--	--	--	--	--	--	--	--	--	--	--	--	--	--	-	-	-
302	tae-miR1120	Unigene21551_All	2	510-533	524	4	0.30007	1	0.5	650	255	25.4956	gi|115486025|ref|NP_001068156.1|	187	1e-46	Os11g0582300 [Oryza sativa (japonica cultivar-group)] >gi|77551758|gb|ABA94555.1| Root hair defective 3 GTP-binding protein containing protein, expressed [Oryza sativa (japonica cultivar-group)] >gi|113645378|dbj|BAF28519.1| Os11g0582300 [Oryza sativa Japonica Group]	--	--	--	--	--	--	--	--	--	--	--	--	--	--	-	-	GO:0005783//endoplasmic reticulum
303	2a-osa-miR818a-p3	Unigene130743_All	1	93-113	104	3	0.302898	2	0.285714	272	2	0.4779	--	--	--	--	--	--	--	--	--	--	--	--	--	--	--	--	--	--	-	-	-
304	1a-tae-miR1135_L+1R-4	Unigene63753_All	1	267-287	278	2	0.303744	3	0.592857	1537	381	16.1098	gi|115444117|ref|NP_001045838.1|	98.2	5e-26	Os02g0138600 [Oryza sativa (japonica cultivar-group)] >gi|113535369|dbj|BAF07752.1| Os02g0138600 [Oryza sativa Japonica Group]	P98088	61.2	1e-16	MUC5A_HUMAN Mucin-5AC (Fragments) OS=Homo sapiens GN=MUC5AC PE=1 SV=3	Rv3876	50.4	2e-08	COG0455	ATPases involved in chromosome partitioning	K10730	2e-07	54.7	osa:4336217	ATP-dependent DNA helicase Q4 [EC:3.6.1.-]	-	-	-
305	1a-tae-miR1135_L+1R-4	Unigene120732_All	1	275-295	286	2	0.303744	3	0.592857	1554	43	1.7983	gi|115444211|ref|NP_001045885.1|	67.8	6e-24	Os02g0147600 [Oryza sativa (japonica cultivar-group)] >gi|113535416|dbj|BAF07799.1| Os02g0147600 [Oryza sativa Japonica Group]	P98088	68.2	6e-13	MUC5A_HUMAN Mucin-5AC (Fragments) OS=Homo sapiens GN=MUC5AC PE=1 SV=3	SPBC28F2.12	53.1	1e-06	COG0086	DNA-directed RNA polymerase, beta' subunit/160 kD subunit	K13171	3e-08	57	vvi:100262120	serine/arginine repetitive matrix protein 1	-	-	-
306	1a-tae-miR1136-p3	Unigene136060_All	1	214-237	228	2	0.303744	2	1.2	368	29	5.1214	--	--	--	--	--	--	--	--	--	--	--	--	--	--	--	--	--	--	-	-	-
307	1a-tae-miR1136-p3	Unigene130584_All	1	61-84	75	2	0.303744	2	0.533333	556	101	11.8055	--	--	--	--	--	--	--	--	--	--	--	--	--	--	--	--	--	--	-	-	-
308	PC-116	Unigene18504_All	1	99-122	113	2	0.303744	3	3	480	24	3.2494	--	--	--	--	--	--	--	--	--	--	--	--	--	--	--	--	--	--	-	-	-
309	PC-263	Unigene85714_All	1	168-188	179	2	0.303744	14	1.4	273	26	6.1894	--	--	--	--	--	--	--	--	--	--	--	--	--	--	--	--	--	--	-	-	-
310	PC-263	Unigene46858_All	1	501-521	512	2	0.303744	16	1.6	770	191	16.1206	--	--	--	--	--	--	--	--	--	--	--	--	--	--	--	--	--	--	-	-	-
311	PC-510	Unigene82679_All	3	170-193	184	2	0.313372	2	0.25	418	25	3.8869	--	--	--	--	--	--	--	--	--	--	--	--	--	--	--	--	--	--	-	-	-
312	1a-tae-miR1136-p3	Unigene27318_All	4	203-226	217	4	0.315042	1	1	383	31	5.2602	--	--	--	--	--	--	--	--	--	--	--	--	--	--	--	--	--	--	-	-	-
313	1a-tae-miRR444_L-4	Unigene50886_All	4	47-68	59	4	0.315042	1	0.5	210	14	4.3326	--	--	--	--	--	--	--	--	--	--	--	--	--	--	--	--	--	--	-	-	-
314	PC-271	Unigene25709_All	4	105-128	119	4	0.315042	1	0.333333	789	81	6.6719	gi|255677998|dbj|BAF22317.2|	226	4e-58	Os07g0637500 [Oryza sativa Japonica Group]	Q9Z0R0	87.8	7e-17	HASP_MOUSE Serine/threonine-protein kinase haspin OS=Mus musculus GN=Gsg2 PE=1 SV=3	SPAC23C4.03	69.3	7e-12	COG5072	Serine/threonine kinase of the haspin family	--	--	--	--	--	-	GO:0016301//kinase activity	GO:0044424//intracellular part
315	PC-271	Unigene70065_All	4	276-299	290	4	0.315042	1	0.2	1150	210	11.8675	gi|115447445|ref|NP_001047502.1|	90.9	1e-33	Os02g0632100 [Oryza sativa (japonica cultivar-group)]	Q9LMN8	63.9	7e-20	WAK3_ARATH Wall-associated receptor kinase 3 OS=Arabidopsis thaliana GN=WAK3 PE=2 SV=2	--	--	--	--	--	K04733	4e-07	52	ath:AT5G38990	interleukin-1 receptor-associated kinase 4 [EC:2.7.11.1]	-	-	-
316	PC-440	Unigene21676_All	4	214-237	228	4	0.315042	1	1	251	7	1.8124	--	--	--	--	--	--	--	--	--	--	--	--	--	--	--	--	--	--	-	-	-
317	PC-440	Unigene125945_All	4	96-119	110	4	0.315042	1	0.2	222	2	0.5855	--	--	--	--	--	--	--	--	--	--	--	--	--	--	--	--	--	--	-	-	-
318	PC-404	Unigene85714_All	4	159-182	173	4	0.315042	1	0.2	273	26	6.1894	--	--	--	--	--	--	--	--	--	--	--	--	--	--	--	--	--	--	-	-	-
319	PC-404	Unigene46512_All	4	86-109	100	4	0.315042	1	0.333333	1542	320	13.4867	gi|195612280|gb|ACG27970.1|	305	2e-81	receptor protein kinase CRINKLY4 precursor [Zea mays]	Q9LY50	166	4e-40	ACCR3_ARATH Putative serine/threonine-protein kinase-like protein CCR3 OS=Arabidopsis thaliana GN=CCR3 PE=2 SV=1	MT0017_1	73.9	7e-13	COG0515	Serine/threonine protein kinase	K00924	3e-39	159	osa:4333525	[EC:2.7.1.-]	-	-	-
320	tae-miR1136	Unigene61651_All	4	145-168	159	4	0.315042	1	0.333333	245	0	0	--	--	--	--	--	--	--	--	--	--	--	--	--	--	--	--	--	--	-	-	-
321	PC-271	Unigene40668_All	2	209-232	223	2	0.318136	3	1	414	46	7.221	--	--	--	--	--	--	--	--	--	--	--	--	--	--	--	--	--	--	-	-	-
322	PC-271	Unigene137873_All	2	249-272	263	2	0.318136	3	1	804	16	1.2933	--	--	--	--	--	--	--	--	--	--	--	--	--	--	--	--	--	--	-	-	-
323	PC-271	Unigene48771_All	2	2575-2598	2589	2	0.318136	3	1	2738	470	11.1559	gi|115484559|ref|NP_001067423.1|	1355	0	Os11g0195100 [Oryza sativa (japonica cultivar-group)] >gi|113644645|dbj|BAF27786.1| Os11g0195100 [Oryza sativa Japonica Group]	Q2JW99	485	1e-136	SECA_SYNJA Protein translocase subunit secA OS=Synechococcus sp. (strain JA-3-3Ab) GN=secA PE=3 SV=1	alr4851	468	1e-131	COG0653	Preprotein translocase subunit SecA (ATPase, RNA helicase)	K03070	0	1355	osa:4349987	preprotein translocase subunit SecA	-	-	GO:0009536//plastid
324	1a-tae-miR1136-p3	Unigene51813_All	1.5	89-112	103	4	0.322408	1	0.2	286	94	21.36	--	--	--	--	--	--	--	--	--	--	--	--	--	--	--	--	--	--	-	-	-
325	1a-tae-miR1137_L+5R-1	Unigene122094_All	1.5	106-129	120	4	0.322408	1	0.333333	248	34	8.9098	--	--	--	--	--	--	--	--	--	--	--	--	--	--	--	--	--	--	-	-	-
326	PC-228	Unigene17594_All	1.5	152-172	163	4	0.322408	1	0.5	479	32	4.3416	--	--	--	--	--	--	--	--	--	--	--	--	--	--	--	--	--	--	-	-	-
327	PC-97	Unigene125945_All	3	96-119	110	4	0.322408	1	0.2	222	2	0.5855	--	--	--	--	--	--	--	--	--	--	--	--	--	--	--	--	--	--	-	-	-
328	PC-97	Unigene38781_All	3	117-140	131	4	0.322408	1	0.2	435	111	16.5834	--	--	--	--	--	--	--	--	--	--	--	--	--	--	--	--	--	--	-	-	-
329	PC-190	Unigene57094_All	1.5	127-147	138	4	0.322408	1	0.5	307	23	4.8689	--	--	--	--	--	--	--	--	--	--	--	--	--	--	--	--	--	--	-	-	-
330	PC-515	Unigene68980_All	3	153-176	167	4	0.322408	1	1	314	89	18.4204	--	--	--	--	--	--	--	--	--	--	--	--	--	--	--	--	--	--	-	-	-
331	PC-515	Unigene124169_All	3	85-108	99	4	0.322408	1	0.5	510	41	5.2246	--	--	--	--	--	--	--	--	--	--	--	--	--	--	--	--	--	--	-	-	-
332	PC-116	Unigene29141_All	3.5	154-177	168	2	0.322867	2	0.2	479	31	4.206	gi|115477060|ref|NP_001062126.1|	87	1e-16	Os08g0494000 [Oryza sativa (japonica cultivar-group)] >gi|113624095|dbj|BAF24040.1| Os08g0494000 [Oryza sativa Japonica Group]	--	--	--	--	--	--	--	--	--	--	--	--	--	--	-	-	-
333	1a-tae-miR1135_L+1R-4	Unigene18902_All	0	73-93	84	2	0.341464	3	1.33333	907	174	12.4675	gi|115461555|ref|NP_001054377.1|	93.2	7e-18	Os05g0100900 [Oryza sativa (japonica cultivar-group)]	--	--	--	--	--	--	--	--	--	--	--	--	--	--	-	-	-
334	2a-osa-miR1439-p5	Unigene108338_All	0	186-201	192	2	0.341464	2	0.666667	301	20	4.3182	--	--	--	--	--	--	--	--	--	--	--	--	--	--	--	--	--	--	-	-	-
335	PC-495	Unigene85714_All	2.5	173-193	184	2	0.341464	27	2.7	273	26	6.1894	--	--	--	--	--	--	--	--	--	--	--	--	--	--	--	--	--	--	-	-	-
336	PC-495	Unigene28559_All	2.5	414-434	425	2	0.341464	29	2.9	567	194	22.236	--	--	--	--	--	--	--	--	--	--	--	--	--	--	--	--	--	--	-	-	-
337	PC-509	Unigene70065_All	2.5	322-342	333	2	0.341464	5	1.23333	1150	210	11.8675	gi|115447445|ref|NP_001047502.1|	90.9	1e-33	Os02g0632100 [Oryza sativa (japonica cultivar-group)]	Q9LMN8	63.9	7e-20	WAK3_ARATH Wall-associated receptor kinase 3 OS=Arabidopsis thaliana GN=WAK3 PE=2 SV=2	--	--	--	--	--	K04733	4e-07	52	ath:AT5G38990	interleukin-1 receptor-associated kinase 4 [EC:2.7.11.1]	-	-	-
338	2a-far-miR437-p3	Unigene124404_All	4	51-70	61	1	0.35045	2	1	534	481	58.5386	gi|115447421|ref|NP_001047490.1|	156	2e-37	Os02g0629000 [Oryza sativa (japonica cultivar-group)] >gi|113537021|dbj|BAF09404.1| Os02g0629000 [Oryza sativa Japonica Group]	Q47RV1	58.9	2e-08	IF2_THEFY Translation initiation factor IF-2 OS=Thermobifida fusca (strain YX) GN=infB PE=3 SV=1	Rv3860	57.4	1e-08	COG0455	ATPases involved in chromosome partitioning	K13171	4e-07	51.2	ath:AT2G29210	serine/arginine repetitive matrix protein 1	-	-	-
339	1a-tae-miR1137_L+5R-1	Unigene65832_All	3.5	159-182	173	4	0.351086	1	0.333333	311	799	166.965	gi|585032|sp|P38076.1|CYSK_WHEAT	72	3e-12	RecName: Full=Cysteine synthase; AltName: Full=O-acetylserine sulfhydrylase; AltName: Full=CSase A; AltName: Full=O-acetylserine (thiol)-lyase; Short=OAS-TL A >gi|218335|dbj|BAA02438.1| O-acetylserine (thiol) lyase [Triticum aestivum]	P38076	72	1e-12	CYSK_WHEAT Cysteine synthase OS=Triticum aestivum GN=CYS1 PE=2 SV=1	--	--	--	--	--	K01738	4e-12	66.2	osa:4352839	cysteine synthase A [EC:2.5.1.47]	-	-	-
340	1a-tae-miR1137_L+5R-1	Unigene118272_All	3.5	27-50	41	4	0.351086	1	0.333333	349	10	1.8621	--	--	--	--	--	--	--	--	--	--	--	--	--	--	--	--	--	--	-	-	-
341	PC-332	Unigene107078_All	3.5	66-89	80	4	0.351086	1	0.5	285	39	8.8932	--	--	--	--	--	--	--	--	--	--	--	--	--	--	--	--	--	--	-	-	-
342	PC-332	Unigene137409_All	3.5	123-146	137	4	0.351086	1	0.5	366	3	0.5327	--	--	--	--	--	--	--	--	--	--	--	--	--	--	--	--	--	--	-	-	-
343	PC-440	Unigene74260_All	2.5	208-231	222	4	0.351086	1	1	376	3	0.5185	--	--	--	--	--	--	--	--	--	--	--	--	--	--	--	--	--	--	-	-	-
344	PC-440	Unigene18902_All	2.5	67-90	81	4	0.351086	1	0.333333	907	174	12.4675	gi|115461555|ref|NP_001054377.1|	93.2	7e-18	Os05g0100900 [Oryza sativa (japonica cultivar-group)]	--	--	--	--	--	--	--	--	--	--	--	--	--	--	-	-	-
345	PC-490	Unigene22906_All	3.5	646-666	657	4	0.351086	1	0.2	5408	726	8.7245	gi|116317784|emb|CAH65761.1|	802	0	H0215A08.3 [Oryza sativa (indica cultivar-group)]	P14381	120	1e-25	YTX2_XENLA Transposon TX1 uncharacterized 149 kDa protein OS=Xenopus laevis PE=4 SV=1	--	--	--	--	--	K13148	2e-61	203	vvi:100261060	integrator complex subunit 11 [EC:3.1.27.-]	-	-	-
346	PC-525	Unigene2702_All	3.5	134-157	148	4	0.351086	1	0.333333	658	113	11.1607	--	--	--	--	--	--	--	--	--	--	--	--	--	K12878	8e-06	47.4	rcu:RCOM_1264550	THO complex subunit 1	-	-	-
347	PC-162	Unigene83309_All	3.5	18-41	32	4	0.351086	1	0.2	214	15	4.5553	--	--	--	--	--	--	--	--	--	--	--	--	--	--	--	--	--	--	-	-	-
348	PC-162	Unigene17195_All	3.5	32-55	46	4	0.351086	1	1	343	110	20.8419	gi|115478046|ref|NP_001062618.1|	61.2	6e-09	Os09g0129600 [Oryza sativa (japonica cultivar-group)]	--	--	--	--	--	--	--	--	--	--	--	--	--	--	-	-	-
349	PC-224	Unigene116396_All	2.5	416-436	427	4	0.351086	1	0.142857	641	6	0.6083	--	--	--	--	--	--	--	--	--	--	--	--	--	--	--	--	--	--	-	-	-
350	PC-242	Unigene44879_All	2.5	224-247	238	4	0.351086	1	0.2	389	19	3.1743	--	--	--	--	--	--	--	--	--	--	--	--	--	--	--	--	--	--	-	-	-
351	PC-263	Unigene91341_All	3.5	1-21	12	4	0.351086	1	1	202	9	2.8955	--	--	--	--	--	--	--	--	--	--	--	--	--	--	--	--	--	--	-	-	-
352	PC-376	Unigene123252_All	3.5	188-210	201	4	0.351086	1	0.166667	231	14	3.9387	--	--	--	--	--	--	--	--	--	--	--	--	--	--	--	--	--	--	-	-	-
353	PC-509	Unigene47639_All	3.5	439-459	450	4	0.351086	1	0.1	750	155	13.431	gi|255676438|dbj|BAF17727.2|	88.6	1e-16	Os05g0471800 [Oryza sativa Japonica Group]	Q9SZL8	72.8	2e-12	FRS5_ARATH Protein FAR1-RELATED SEQUENCE 5 OS=Arabidopsis thaliana GN=FRS5 PE=2 SV=1	--	--	--	--	--	--	--	--	--	--	-	-	-
354	PC-58	Unigene152160_All	3.5	51-73	64	4	0.351086	1	1	260	38	9.4984	--	--	--	--	--	--	--	--	--	--	--	--	--	--	--	--	--	--	-	-	-
355	PC-190	Unigene6537_All	3	178-198	189	2	0.355077	10	1	212	7	2.1459	--	--	--	--	--	--	--	--	--	--	--	--	--	--	--	--	--	--	-	-	-
356	PC-190	Unigene3884_All	3	221-241	232	2	0.355077	6	0.6	252	48	12.3788	--	--	--	--	--	--	--	--	--	--	--	--	--	--	--	--	--	--	-	-	-
357	PC-190	Unigene20779_All	3	51-71	62	2	0.355077	9	0.9	380	19	3.2494	--	--	--	--	--	--	--	--	--	--	--	--	--	--	--	--	--	--	-	-	-
358	PC-190	Unigene8936_All	3	152-172	163	2	0.355077	30	3	644	84	8.4768	--	--	--	--	--	--	--	--	--	--	--	--	--	--	--	--	--	--	-	-	-
359	PC-242	Unigene77090_All	3.5	99-122	113	2	0.359551	2	0.4	250	36	9.3584	--	--	--	--	--	--	--	--	--	--	--	--	--	--	--	--	--	--	-	-	-
360	2a-osa-miR818a-p3	Unigene155354_All	2	129-149	140	0	0.362036	6	1.61667	329	0	0	--	--	--	--	--	--	--	--	--	--	--	--	--	--	--	--	--	--	-	-	-
361	2a-osa-miR806g-p3	Unigene13876_All	1	58-77	68	2	0.363995	3	1	886	122	8.9488	gi|226531680|ref|NP_001148818.1|	117	4e-25	shwachman-Bodian-Diamond syndrome protein [Zea mays] >gi|195622368|gb|ACG33014.1| shwachman-Bodian-Diamond syndrome protein [Zea mays]	A5D8M6	83.6	2e-15	SBDS_XENLA Ribosome maturation protein SBDS OS=Xenopus laevis GN=sbds PE=2 SV=1	SPAC4F8.03	56.6	5e-08	COG1500	Predicted exosome subunit	--	--	--	--	--	-	-	-
362	PC-293	Unigene133193_All	4	113-136	127	4	0.364967	1	0.5	552	2	0.2355	--	--	--	--	--	--	--	--	--	--	--	--	--	--	--	--	--	--	-	-	-
363	PC-414	Unigene25709_All	4	105-128	119	4	0.364967	1	0.333333	789	81	6.6719	gi|255677998|dbj|BAF22317.2|	226	4e-58	Os07g0637500 [Oryza sativa Japonica Group]	Q9Z0R0	87.8	7e-17	HASP_MOUSE Serine/threonine-protein kinase haspin OS=Mus musculus GN=Gsg2 PE=1 SV=3	SPAC23C4.03	69.3	7e-12	COG5072	Serine/threonine kinase of the haspin family	--	--	--	--	--	-	GO:0016301//kinase activity	GO:0044424//intracellular part
364	PC-414	Unigene70065_All	4	276-299	290	4	0.364967	1	0.2	1150	210	11.8675	gi|115447445|ref|NP_001047502.1|	90.9	1e-33	Os02g0632100 [Oryza sativa (japonica cultivar-group)]	Q9LMN8	63.9	7e-20	WAK3_ARATH Wall-associated receptor kinase 3 OS=Arabidopsis thaliana GN=WAK3 PE=2 SV=2	--	--	--	--	--	K04733	4e-07	52	ath:AT5G38990	interleukin-1 receptor-associated kinase 4 [EC:2.7.11.1]	-	-	-
365	PC-358	Unigene122097_All	4	233-253	244	4	0.364967	1	0.2	697	102	9.5106	gi|115444301|ref|NP_001045930.1|	408	1e-113	Os02g0153900 [Oryza sativa (japonica cultivar-group)] >gi|113535461|dbj|BAF07844.1| Os02g0153900 [Oryza sativa Japonica Group]	Q9C7S5	297	4e-80	PSYR1_ARATH Tyrosine-sulfated glycopeptide receptor 1 OS=Arabidopsis thaliana GN=PSYR1 PE=2 SV=1	BS_yloP_1	73.9	2e-13	COG0515	Serine/threonine protein kinase	K13415	1e-48	189	pop:POPTR_562744	protein brassinosteroid insensitive 1 [EC:2.7.10.1 2.7.11.1]	-	-	-
366	2a-bdi-miR5175b-p3	Unigene36267_All	2	505-523	514	0	0.368239	2	1	534	66	8.0323	--	--	--	--	--	--	--	--	--	--	--	--	--	--	--	--	--	--	-	-	-
367	1a-tae-miR1130_L-1R+2	Unigene138222_All	2	167-190	181	2	0.368407	2	0.833333	259	2	0.5018	--	--	--	--	--	--	--	--	--	--	--	--	--	--	--	--	--	--	-	-	-
368	PC-414	Unigene40668_All	2	209-232	223	2	0.368407	3	1	414	46	7.221	--	--	--	--	--	--	--	--	--	--	--	--	--	--	--	--	--	--	-	-	-
369	PC-414	Unigene137873_All	2	249-272	263	2	0.368407	3	1	804	16	1.2933	--	--	--	--	--	--	--	--	--	--	--	--	--	--	--	--	--	--	-	-	-
370	PC-414	Unigene48771_All	2	2575-2598	2589	2	0.368407	3	1	2738	470	11.1559	gi|115484559|ref|NP_001067423.1|	1355	0	Os11g0195100 [Oryza sativa (japonica cultivar-group)] >gi|113644645|dbj|BAF27786.1| Os11g0195100 [Oryza sativa Japonica Group]	Q2JW99	485	1e-136	SECA_SYNJA Protein translocase subunit secA OS=Synechococcus sp. (strain JA-3-3Ab) GN=secA PE=3 SV=1	alr4851	468	1e-131	COG0653	Preprotein translocase subunit SecA (ATPase, RNA helicase)	K03070	0	1355	osa:4349987	preprotein translocase subunit SecA	-	-	GO:0009536//plastid
371	2a-osa-miR806g-p3	Unigene80000_All	3	164-183	174	0	0.371039	2	0.583333	200	1	0.3249	--	--	--	--	--	--	--	--	--	--	--	--	--	--	--	--	--	--	-	-	-
372	PC-393	Unigene89708_All	3	22-40	31	3	0.374763	3	0.75	1127	247	14.2433	--	--	--	--	--	--	--	--	--	--	--	--	--	--	--	--	--	--	-	-	-
373	tae-miR1127	Unigene62778_All	4	7-25	16	0	0.376601	5	2.16667	228	4	1.1402	--	--	--	--	--	--	--	--	--	--	--	--	--	--	--	--	--	--	-	-	-
374	2a-tae-miR1120-p3_13ss2CT4AT5AG7AG8CA9AC10TG11TG12CA13TG14TG15AG17AG	Unigene9506_All	2	242-258	249	4	0.37855	1	1	278	20	4.6755	--	--	--	--	--	--	--	--	--	--	--	--	--	--	--	--	--	--	-	-	-
375	PC-440	Unigene73560_All	2	66-89	80	4	0.37855	1	0.333333	217	2	0.599	--	--	--	--	--	--	--	--	--	--	--	--	--	--	--	--	--	--	-	-	-
376	PC-440	Unigene63753_All	2	261-284	275	4	0.37855	1	0.25	1537	381	16.1098	gi|115444117|ref|NP_001045838.1|	98.2	5e-26	Os02g0138600 [Oryza sativa (japonica cultivar-group)] >gi|113535369|dbj|BAF07752.1| Os02g0138600 [Oryza sativa Japonica Group]	P98088	61.2	1e-16	MUC5A_HUMAN Mucin-5AC (Fragments) OS=Homo sapiens GN=MUC5AC PE=1 SV=3	Rv3876	50.4	2e-08	COG0455	ATPases involved in chromosome partitioning	K10730	2e-07	54.7	osa:4336217	ATP-dependent DNA helicase Q4 [EC:3.6.1.-]	-	-	-
377	PC-440	Unigene120732_All	2	269-292	283	4	0.37855	1	0.25	1554	43	1.7983	gi|115444211|ref|NP_001045885.1|	67.8	6e-24	Os02g0147600 [Oryza sativa (japonica cultivar-group)] >gi|113535416|dbj|BAF07799.1| Os02g0147600 [Oryza sativa Japonica Group]	P98088	68.2	6e-13	MUC5A_HUMAN Mucin-5AC (Fragments) OS=Homo sapiens GN=MUC5AC PE=1 SV=3	SPBC28F2.12	53.1	1e-06	COG0086	DNA-directed RNA polymerase, beta' subunit/160 kD subunit	K13171	3e-08	57	vvi:100262120	serine/arginine repetitive matrix protein 1	-	-	-
378	PC-473	Unigene26528_All	2	291-311	302	4	0.37855	1	0.333333	535	249	30.2471	--	--	--	--	--	--	--	--	--	--	--	--	--	--	--	--	--	--	-	-	-
379	1a-tae-miR1126_L-3R+3	Unigene74481_All	3	126-149	140	4	0.385233	1	0.25	279	12	2.7952	--	--	--	--	--	--	--	--	--	--	--	--	--	--	--	--	--	--	-	-	-
380	2a-osa-miR818c-p3	Unigene5402_All	0	83-101	92	4	0.385233	1	0.166667	231	18	5.0641	--	--	--	--	--	--	--	--	--	--	--	--	--	--	--	--	--	--	-	-	-
381	2a-osa-miR818c-p3	Unigene130743_All	0	94-112	103	4	0.385233	1	0.111111	272	2	0.4779	--	--	--	--	--	--	--	--	--	--	--	--	--	--	--	--	--	--	-	-	-
382	PC-340	Unigene118730_All	3	198-218	209	4	0.385233	1	0.25	239	6	1.6315	--	--	--	--	--	--	--	--	--	--	--	--	--	--	--	--	--	--	-	-	-
383	PC-340	Unigene81674_All	3	379-399	390	4	0.385233	1	0.25	420	63	9.7483	--	--	--	--	--	--	--	--	--	--	--	--	--	--	--	--	--	--	-	-	-
384	PC-369	Unigene4416_All	3	183-206	197	4	0.385233	1	0.5	244	49	13.051	--	--	--	--	--	--	--	--	--	--	--	--	--	--	--	--	--	--	-	-	-
385	PC-192	Unigene56296_All	3	468-485	476	4	0.385233	1	1	647	134	13.4598	--	--	--	--	--	--	--	--	--	--	--	--	--	--	--	--	--	--	-	-	-
386	1a-tae-miR1136-L-10R+10	Unigene48205_All	0.5	199-222	213	2	0.385754	2	0.7	783	92	7.636	gi|115451363|ref|NP_001049282.1|	112	9e-24	Os03g0199000 [Oryza sativa (japonica cultivar-group)] >gi|113547753|dbj|BAF11196.1| Os03g0199000 [Oryza sativa Japonica Group]	--	--	--	--	--	--	--	--	--	--	--	--	--	--	-	-	-
387	PC-116	Unigene125072_All	0.5	130-153	144	2	0.385754	3	0.3	228	1	0.285	--	--	--	--	--	--	--	--	--	--	--	--	--	--	--	--	--	--	-	-	-
388	PC-116	Unigene136624_All	0.5	178-201	192	2	0.385754	3	0.3	279	1	0.2329	--	--	--	--	--	--	--	--	--	--	--	--	--	--	--	--	--	--	-	-	-
389	PC-116	Unigene32315_All	0.5	389-412	403	2	0.385754	4	0.4	489	57	7.5754	--	--	--	--	--	--	--	--	--	--	--	--	--	--	--	--	--	--	-	-	-
390	PC-190	Unigene106459_All	2.5	20-40	31	2	0.385754	10	1	279	8	1.8635	--	--	--	--	--	--	--	--	--	--	--	--	--	--	--	--	--	--	-	-	-
391	PC-190	Unigene44340_All	2.5	90-111	102	2	0.385754	8	0.8	277	35	8.2116	--	--	--	--	--	--	--	--	--	--	--	--	--	--	--	--	--	--	-	-	-
392	PC-190	Unigene139252_All	2.5	249-269	260	2	0.385754	7	0.7	280	28	6.4989	--	--	--	--	--	--	--	--	--	--	--	--	--	--	--	--	--	--	-	-	-
393	PC-524	Unigene82679_All	2.5	170-193	184	2	0.385754	2	0.25	418	25	3.8869	--	--	--	--	--	--	--	--	--	--	--	--	--	--	--	--	--	--	-	-	-
394	1a-tae-miR1127_L+2	Unigene81010_All	3	121-141	132	3	0.393227	2	0.666667	295	42	9.2526	--	--	--	--	--	--	--	--	--	--	--	--	--	--	--	--	--	--	-	-	-
395	PC-373	Unigene89349_All	1.5	274-294	285	2	0.394248	2	1.33333	441	2	0.2947	--	--	--	--	--	--	--	--	--	--	--	--	--	--	--	--	--	--	-	-	-
396	PC-440	Unigene54906_All	1.5	257-280	271	2	0.394248	2	0.666667	475	141	19.2914	--	--	--	--	--	--	--	--	--	--	--	--	--	--	--	--	--	--	-	-	-
397	PC-421	Unigene81010_All	3	114-135	126	2	0.394248	2	1.33333	295	42	9.2526	--	--	--	--	--	--	--	--	--	--	--	--	--	--	--	--	--	--	-	-	-
398	2b-hvu-miR1436_L+1R-1	Unigene99627_All	1.5	198-218	209	4	0.404852	1	0.2	233	6	1.6735	--	--	--	--	--	--	--	--	--	--	--	--	--	--	--	--	--	--	-	-	-
399	PC-395	Unigene909_All	3.5	120-141	132	4	0.404852	1	0.333333	499	27	3.5164	--	--	--	--	--	--	--	--	--	--	--	--	--	--	--	--	--	--	-	-	-
400	PC-395	Unigene25297_All	3.5	1048-1069	1060	4	0.404852	1	0.5	1154	524	29.5097	--	--	--	--	--	--	--	--	--	--	--	--	--	--	--	--	--	--	-	-	-
401	PC-509	Unigene79604_All	1.5	169-189	180	4	0.404852	1	0.1	200	9	2.9245	--	--	--	--	--	--	--	--	--	--	--	--	--	--	--	--	--	--	-	-	-
402	PC-7	Unigene134631_All	1.5	292-312	303	4	0.404852	1	0.5	614	39	4.128	--	--	--	--	--	--	--	--	--	--	--	--	--	--	--	--	--	--	-	-	-
403	1a-tae-miR1128-p5	Unigene61651_All	0	131-154	145	2	0.406769	2	0.666667	245	0	0	--	--	--	--	--	--	--	--	--	--	--	--	--	--	--	--	--	--	-	-	-
404	1a-tae-miR1128-p5	Unigene909_All	0	102-125	116	2	0.406769	2	1.14286	499	27	3.5164	--	--	--	--	--	--	--	--	--	--	--	--	--	--	--	--	--	--	-	-	-
405	1a-tae-miR1123-p5	Unigene65058_All	4	31-51	42	4	0.411252	1	0.333333	309	27	5.6786	--	--	--	--	--	--	--	--	--	--	--	--	--	--	--	--	--	--	-	-	-
406	1a-tae-miR1123-p5	Unigene119537_All	4	16-36	27	4	0.411252	1	0.333333	341	2	0.3812	--	--	--	--	--	--	--	--	--	--	--	--	--	--	--	--	--	--	-	-	-
407	1a-tae-miR1123-p5	Unigene18723_All	4	427-447	438	4	0.411252	1	1	509	31	3.9581	gi|115460966|ref|NP_001054083.1|	66.6	2e-10	Os04g0649500 [Oryza sativa (japonica cultivar-group)] >gi|32488912|emb|CAE04493.1| OSJNBb0059K02.3 [Oryza sativa (japonica cultivar-group)] >gi|90399358|emb|CAH68259.1| H0212B02.4 [Oryza sativa (indica cultivar-group)] >gi|113565654|dbj|BAF15997.1| Os04g0649500 [Oryza sativa Japonica Group]	--	--	--	--	--	--	--	--	--	--	--	--	--	--	-	-	-
408	PC-194	Unigene152463_All	4	94-113	104	4	0.411252	1	0.5	264	0	0	--	--	--	--	--	--	--	--	--	--	--	--	--	--	--	--	--	--	-	-	-
409	1a-tae-miR1130_L-1R+2	Unigene34193_All	4	91-114	105	2	0.414972	9	1.58333	316	93	19.1265	--	--	--	--	--	--	--	--	--	--	--	--	--	--	--	--	--	--	-	-	-
410	1a-tae-miR1130_L-1R+2	Unigene122139_All	4	99-121	113	2	0.414972	2	0.533333	279	1	0.2329	--	--	--	--	--	--	--	--	--	--	--	--	--	--	--	--	--	--	-	-	-
411	1a-tae-miR1130_L-1R+2	Unigene62283_All	4	148-171	162	2	0.414972	9	2.25	237	6	1.6453	--	--	--	--	--	--	--	--	--	--	--	--	--	--	--	--	--	--	-	-	-
412	1a-tae-miR1136-L-10R+10	Unigene68980_All	4	151-174	165	2	0.414972	20	5.36667	314	89	18.4204	--	--	--	--	--	--	--	--	--	--	--	--	--	--	--	--	--	--	-	-	-
413	1a-tae-miR1136-L-10R+10	Unigene42233_All	4	74-97	88	2	0.414972	17	4.61667	668	114	11.0909	--	--	--	--	--	--	--	--	--	--	--	--	--	--	--	--	--	--	-	-	-
414	1a-tae-miR1136-L-10R+10	Unigene78908_All	4	186-209	200	2	0.414972	2	1.5	288	26	5.867	--	--	--	--	--	--	--	--	--	--	--	--	--	--	--	--	--	--	-	-	-
415	PC-155	Unigene21163_All	4	181-200	191	2	0.414972	7	1.55	518	41	5.1439	--	--	--	--	--	--	--	--	--	--	--	--	--	--	--	--	--	--	-	-	-
416	PC-432	Unigene124151_All	2	340-360	351	2	0.414972	3	1.2	374	20	3.4753	--	--	--	--	--	--	--	--	--	--	--	--	--	--	--	--	--	--	-	-	-
417	PC-413	Unigene11324_All	4	23-46	37	2	0.414972	4	0.7	369	216	38.0422	--	--	--	--	--	--	--	--	--	--	--	--	--	--	--	--	--	--	-	-	-
418	PC-413	Unigene22655_All	4	19-42	33	2	0.414972	3	0.6	438	72	10.6831	--	--	--	--	--	--	--	--	--	--	--	--	--	--	--	--	--	--	-	-	-
419	PC-525	Unigene122094_All	2.5	106-129	120	4	0.417583	1	0.333333	248	34	8.9098	--	--	--	--	--	--	--	--	--	--	--	--	--	--	--	--	--	--	-	-	-
420	PC-305	Unigene37165_All	2.5	121-144	135	4	0.417583	1	0.333333	843	150	11.5638	--	--	--	--	--	--	--	--	--	--	--	--	--	--	--	--	--	--	-	-	-
421	PC-354	Unigene61735_All	2.5	98-121	112	4	0.417583	1	0.5	297	12	2.6258	--	--	--	--	--	--	--	--	--	--	--	--	--	--	--	--	--	--	-	-	-
422	1a-tae-miR1127-p3	Unigene12315_All	1	34-57	48	2	0.419031	2	1.16667	1455	478	21.3503	gi|226506246|ref|NP_001150290.1|	663	0	3-hydroxyisobutyryl-CoA hydrolase/ catalytic [Zea mays] >gi|195638126|gb|ACG38531.1| 3-hydroxyisobutyryl-CoA hydrolase/ catalytic [Zea mays]	Q6NVY1	243	2e-63	HIBCH_HUMAN 3-hydroxyisobutyryl-CoA hydrolase, mitochondrial OS=Homo sapiens GN=HIBCH PE=1 SV=2	BMEI1196	204	3e-52	COG1024	Enoyl-CoA hydratase/carnithine racemase	K05605	3e-81	299	ppp:PHYPADRAFT_199427	3-hydroxyisobutyryl-CoA hydrolase [EC:3.1.2.4]	-	-	-
423	PC-509	Unigene85714_All	1	173-193	184	2	0.419031	27	2.7	273	26	6.1894	--	--	--	--	--	--	--	--	--	--	--	--	--	--	--	--	--	--	-	-	-
424	PC-509	Unigene28559_All	1	414-434	425	2	0.419031	29	2.9	567	194	22.236	--	--	--	--	--	--	--	--	--	--	--	--	--	--	--	--	--	--	-	-	-
425	tae-miR1132	Unigene31723_All	1	366-384	375	2	0.419031	4	0.816667	438	142	21.0694	--	--	--	--	--	--	--	--	--	--	--	--	--	--	--	--	--	--	-	-	-
426	PC-145	Unigene83374_All	3.5	77-100	91	2	0.427065	3	1	233	55	15.3407	--	--	--	--	--	--	--	--	--	--	--	--	--	--	--	--	--	--	-	-	-
427	PC-304	Unigene132598_All	3.5	208-231	222	2	0.427065	6	2.3	243	11	2.9419	--	--	--	--	--	--	--	--	--	--	--	--	--	--	--	--	--	--	-	-	-
428	PC-304	Unigene5972_All	3.5	343-366	357	2	0.427065	2	0.333333	450	12	1.733	--	--	--	--	--	--	--	--	--	--	--	--	--	--	--	--	--	--	-	-	-
429	PC-373	Unigene12315_All	3.5	37-57	48	2	0.427065	2	1.16667	1455	478	21.3503	gi|226506246|ref|NP_001150290.1|	663	0	3-hydroxyisobutyryl-CoA hydrolase/ catalytic [Zea mays] >gi|195638126|gb|ACG38531.1| 3-hydroxyisobutyryl-CoA hydrolase/ catalytic [Zea mays]	Q6NVY1	243	2e-63	HIBCH_HUMAN 3-hydroxyisobutyryl-CoA hydrolase, mitochondrial OS=Homo sapiens GN=HIBCH PE=1 SV=2	BMEI1196	204	3e-52	COG1024	Enoyl-CoA hydratase/carnithine racemase	K05605	3e-81	299	ppp:PHYPADRAFT_199427	3-hydroxyisobutyryl-CoA hydrolase [EC:3.1.2.4]	-	-	-
430	PC-451	Unigene84678_All	3.5	146-169	160	2	0.427065	3	3	311	38	7.9408	gi|115485639|ref|NP_001067963.1|	91.7	4e-18	Os11g0514000 [Oryza sativa (japonica cultivar-group)] >gi|113645185|dbj|BAF28326.1| Os11g0514000 [Oryza sativa Japonica Group]	--	--	--	--	--	--	--	--	--	--	--	--	--	--	-	-	-
431	PC-451	Unigene47005_All	3.5	208-231	222	2	0.427065	2	0.75	676	111	10.6712	--	--	--	--	--	--	--	--	--	--	--	--	--	--	--	--	--	--	-	-	-
432	1a-tae-miR1130_L-1R+2	Unigene70771_All	1	86-109	100	4	0.430041	1	0.125	205	16	5.0723	--	--	--	--	--	--	--	--	--	--	--	--	--	--	--	--	--	--	-	-	-
433	1a-tae-miR1130_L-1R+2	Unigene53563_All	1	326-349	340	4	0.430041	1	0.333333	595	260	28.3985	--	--	--	--	--	--	--	--	--	--	--	--	--	--	--	--	--	--	-	-	-
434	1a-tae-miR1130_L-1R+2	Unigene2833_All	1	802-825	816	4	0.430041	1	0.2	2779	565	13.2129	gi|115435924|ref|NP_001042720.1|	57	2e-06	Os01g0274800 [Oryza sativa (japonica cultivar-group)] >gi|113532251|dbj|BAF04634.1| Os01g0274800 [Oryza sativa Japonica Group]	Q95107	54.7	4e-06	WASL_BOVIN Neural Wiskott-Aldrich syndrome protein OS=Bos taurus GN=WASL PE=2 SV=1	--	--	--	--	--	--	--	--	--	--	-	-	-
435	PC-271	Unigene82679_All	1	137-160	151	4	0.430041	1	0.25	418	25	3.8869	--	--	--	--	--	--	--	--	--	--	--	--	--	--	--	--	--	--	-	-	-
436	PC-263	Unigene46512_All	1	95-115	106	4	0.430041	1	1	1542	320	13.4867	gi|195612280|gb|ACG27970.1|	305	2e-81	receptor protein kinase CRINKLY4 precursor [Zea mays]	Q9LY50	166	4e-40	ACCR3_ARATH Putative serine/threonine-protein kinase-like protein CCR3 OS=Arabidopsis thaliana GN=CCR3 PE=2 SV=1	MT0017_1	73.9	7e-13	COG0515	Serine/threonine protein kinase	K00924	3e-39	159	osa:4333525	[EC:2.7.1.-]	-	-	-
437	PC-75	Unigene76700_All	1	130-153	144	4	0.430041	1	0.5	493	33	4.3502	--	--	--	--	--	--	--	--	--	--	--	--	--	--	--	--	--	--	-	-	-
438	tae-miR1135	Unigene66191_All	1	6-29	20	4	0.430041	1	1	567	95	10.8888	gi|255675904|dbj|BAF16242.2|	96.3	3e-19	Os04g0686600 [Oryza sativa Japonica Group]	--	--	--	--	--	--	--	--	--	K08269	8e-08	53.5	rcu:RCOM_1340560	unc51-like kinase [EC:2.7.11.1]	-	-	-
439	tae-miR1135	Unigene18902_All	1	69-92	83	4	0.430041	1	0.25	907	174	12.4675	gi|115461555|ref|NP_001054377.1|	93.2	7e-18	Os05g0100900 [Oryza sativa (japonica cultivar-group)]	--	--	--	--	--	--	--	--	--	--	--	--	--	--	-	-	-
440	PC-224	Unigene153745_All	3	25-45	36	2	0.43104	3	0.6	284	1	0.2288	--	--	--	--	--	--	--	--	--	--	--	--	--	--	--	--	--	--	-	-	-
441	PC-495	Unigene102335_All	3	3-23	14	2	0.43104	3	1	247	10	2.6311	--	--	--	--	--	--	--	--	--	--	--	--	--	--	--	--	--	--	-	-	-
442	PC-495	Unigene73005_All	3	97-117	108	2	0.43104	28	2.8	321	49	9.9204	--	--	--	--	--	--	--	--	--	--	--	--	--	--	--	--	--	--	-	-	-
443	PC-393	Unigene121985_All	4	166-184	175	3	0.43296	2	0.4	809	89	7.1496	--	--	--	--	--	--	--	--	--	--	--	--	--	--	--	--	--	--	-	-	-
444	2a-osa-miR806g-p3	Unigene85989_All	3	212-231	222	3	0.439843	2	0.333333	295	59	12.9978	--	--	--	--	--	--	--	--	--	--	--	--	--	--	--	--	--	--	-	-	-
445	2a-osa-miR806g-p3	Unigene25297_All	3	983-1001	993	3	0.439843	2	0.45	1154	524	29.5097	--	--	--	--	--	--	--	--	--	--	--	--	--	--	--	--	--	--	-	-	-
446	2a-osa-miR818b-p3_L+2R-2_11ss6AG7AG8TA10TG11GA12TA13AG14CG15TG17TG20TA	Unigene29326_All	3	149-169	160	4	0.442233	1	0.166667	243	90	24.0699	--	--	--	--	--	--	--	--	--	--	--	--	--	--	--	--	--	--	-	-	-
447	2a-osa-miR818b-p3_L+2R-2_11ss6AG7AG8TA10TG11GA12TA13AG14CG15TG17TG20TA	Unigene57011_All	3	68-88	79	4	0.442233	1	0.142857	613	38	4.0287	--	--	--	--	--	--	--	--	--	--	--	--	--	--	--	--	--	--	-	-	-
448	PC-405	Unigene46858_All	3	462-485	476	4	0.442233	1	0.5	770	191	16.1206	--	--	--	--	--	--	--	--	--	--	--	--	--	--	--	--	--	--	-	-	-
449	PC-372	Unigene68980_All	3	157-176	167	4	0.442233	1	1	314	89	18.4204	--	--	--	--	--	--	--	--	--	--	--	--	--	--	--	--	--	--	-	-	-
450	2a-osa-miR818a-p3	Unigene25525_All	1.5	988-1008	999	2	0.4428	6	1.61667	1153	713	40.1882	gi|115438060|ref|NP_001043448.1|	290	3e-77	Os01g0590200 [Oryza sativa (japonica cultivar-group)]	--	--	--	--	--	--	--	--	--	--	--	--	--	--	-	-	-
451	PC-61	Unigene141772_All	4	55-74	65	2	0.4428	16	3.2	373	33	5.7497	gi|170793|gb|AAA50849.1|	150	7e-36	phenylalanine ammonia-lyase [Triticum aestivum]	Q43210	149	4e-36	PALY_WHEAT Phenylalanine ammonia-lyase OS=Triticum aestivum GN=PAL PE=3 SV=1	--	--	--	--	--	K10775	8e-36	145	osa:4336415	phenylalanine ammonia-lyase [EC:4.3.1.24]	GO:0009698//phenylpropanoid metabolic process;GO:0009058//biosynthetic process;GO:0006559//L-phenylalanine catabolic process	GO:0045548//phenylalanine ammonia-lyase activity;GO:0016211//ammonia ligase activity	GO:0005737//cytoplasm
452	PC-61	Unigene139977_All	4	241-260	251	2	0.4428	20	4.45	371	113	19.7944	gi|3024363|sp|Q43210.1|PALY_WHEAT	214	4e-55	RecName: Full=Phenylalanine ammonia-lyase >gi|1483610|emb|CAA68036.1| phenylalanine ammonia-lyase [Triticum aestivum]	Q43210	214	1e-55	PALY_WHEAT Phenylalanine ammonia-lyase OS=Triticum aestivum GN=PAL PE=3 SV=1	--	--	--	--	--	K10775	7e-56	211	osa:4336415	phenylalanine ammonia-lyase [EC:4.3.1.24]	-	-	-
453	1a-tae-miR1120-p5	Unigene47408_All	2	10-26	17	0	0.443601	2	1	441	20	2.9473	--	--	--	--	--	--	--	--	--	--	--	--	--	--	--	--	--	--	-	-	-
454	tae-miR1127	Unigene14543_All	4	4-22	13	3	0.446027	4	0.619048	286	37	8.4076	--	--	--	--	--	--	--	--	--	--	--	--	--	--	--	--	--	--	-	-	-
455	tae-miR1127	Unigene16256_All	4	41-59	50	3	0.446027	2	0.222222	330	83	16.3457	gi|115449471|ref|NP_001048474.1|	118	3e-26	Os02g0811200 [Oryza sativa (japonica cultivar-group)] >gi|113538005|dbj|BAF10388.1| Os02g0811200 [Oryza sativa Japonica Group]	--	--	--	--	--	--	--	--	--	--	--	--	--	--	GO:0006468//protein amino acid phosphorylation	GO:0005509//calcium ion binding;GO:0005524//ATP binding	GO:0016023//cytoplasmic membrane-bounded vesicle
456	tae-miR1127	Unigene13886_All	4	1-19	10	3	0.446027	3	0.542857	434	13	1.9467	--	--	--	--	--	--	--	--	--	--	--	--	--	--	--	--	--	--	-	-	-
457	tae-miR1127	Unigene111915_All	4	6-24	15	3	0.446027	2	0.833333	386	50	8.4182	gi|115460800|ref|NP_001054000.1|	92.4	2e-18	Os04g0634500 [Oryza sativa (japonica cultivar-group)]	Q8L7G3	68.2	1e-11	CRK7_ARATH Cysteine-rich receptor-like protein kinase 7 OS=Arabidopsis thaliana GN=CRK7 PE=2 SV=1	--	--	--	--	--	K00924	2e-09	57.8	osa:4333912	[EC:2.7.1.-]	-	-	-
458	tae-miR1127	Unigene29730_All	4	32-50	41	3	0.446027	2	0.285714	261	26	6.474	--	--	--	--	--	--	--	--	--	--	--	--	--	--	--	--	--	--	-	-	-
459	PC-243	Unigene117594_All	2	39-62	53	4	0.448231	1	0.25	213	0	0	--	--	--	--	--	--	--	--	--	--	--	--	--	--	--	--	--	--	-	-	-
460	PC-271	Unigene56967_All	2	3-26	17	4	0.448231	1	0.25	352	40	7.3851	--	--	--	--	--	--	--	--	--	--	--	--	--	--	--	--	--	--	-	-	-
461	PC-75	Unigene78125_All	2	5-28	19	4	0.448231	1	0.166667	241	2	0.5393	--	--	--	--	--	--	--	--	--	--	--	--	--	--	--	--	--	--	-	-	-
462	PC-75	Unigene11305_All	2	77-100	91	4	0.448231	1	0.1	266	70	17.1023	--	--	--	--	--	--	--	--	--	--	--	--	--	--	--	--	--	--	-	-	-
463	2a-tae-miR1120-p3_13ss2CT4AT5AG7AG8CA9AC10TG11TG12CA13TG14TG15AG17AG	Unigene110238_All	3	82-98	89	0	0.450965	3	0.7	336	38	7.3499	--	--	--	--	--	--	--	--	--	--	--	--	--	--	--	--	--	--	-	-	-
464	PC-251	Unigene31997_All	4	462-484	475	4	0.454164	1	0.2	501	454	58.8921	--	--	--	--	--	--	--	--	--	--	--	--	--	--	--	--	--	--	-	-	-
465	PC-251	Unigene34915_All	4	1273-1295	1286	4	0.454164	1	0.2	1477	677	29.7884	gi|218184716|gb|EEC67143.1|	70.1	1e-10	hypothetical protein OsI_33977 [Oryza sativa Indica Group]	--	--	--	--	--	--	--	--	--	--	--	--	--	--	-	-	-
466	PC-440	Unigene71481_All	4	81-104	95	4	0.454164	1	0.25	703	71	6.5636	--	--	--	--	--	--	--	--	--	--	--	--	--	--	--	--	--	--	-	-	-
467	PC-440	Unigene128490_All	4	85-108	99	4	0.454164	1	0.25	748	13	1.1295	--	--	--	--	--	--	--	--	--	--	--	--	--	--	--	--	--	--	-	-	-
468	PC-440	Unigene42903_All	4	5-28	19	4	0.454164	1	0.333333	740	211	18.5306	--	--	--	--	--	--	--	--	--	--	--	--	--	--	--	--	--	--	-	-	-
469	PC-53	Unigene48771_All	4	2565-2588	2579	4	0.454164	1	0.2	2738	470	11.1559	gi|115484559|ref|NP_001067423.1|	1355	0	Os11g0195100 [Oryza sativa (japonica cultivar-group)] >gi|113644645|dbj|BAF27786.1| Os11g0195100 [Oryza sativa Japonica Group]	Q2JW99	485	1e-136	SECA_SYNJA Protein translocase subunit secA OS=Synechococcus sp. (strain JA-3-3Ab) GN=secA PE=3 SV=1	alr4851	468	1e-131	COG0653	Preprotein translocase subunit SecA (ATPase, RNA helicase)	K03070	0	1355	osa:4349987	preprotein translocase subunit SecA	-	-	GO:0009536//plastid
470	PC-116	Unigene133469_All	3.5	160-183	174	4	0.454164	1	0.1	350	5	0.9284	--	--	--	--	--	--	--	--	--	--	--	--	--	--	--	--	--	--	-	-	-
471	PC-22	Unigene124169_All	3.5	88-108	99	4	0.454164	1	0.5	510	41	5.2246	--	--	--	--	--	--	--	--	--	--	--	--	--	--	--	--	--	--	-	-	-
472	PC-343	Unigene30459_All	4	422-445	436	4	0.454164	1	0.333333	863	27	2.0333	--	--	--	--	--	--	--	--	--	--	--	--	--	--	--	--	--	--	-	-	-
473	PC-45	Unigene25709_All	4	150-170	161	4	0.454164	1	0.166667	789	81	6.6719	gi|255677998|dbj|BAF22317.2|	226	4e-58	Os07g0637500 [Oryza sativa Japonica Group]	Q9Z0R0	87.8	7e-17	HASP_MOUSE Serine/threonine-protein kinase haspin OS=Mus musculus GN=Gsg2 PE=1 SV=3	SPAC23C4.03	69.3	7e-12	COG5072	Serine/threonine kinase of the haspin family	--	--	--	--	--	-	GO:0016301//kinase activity	GO:0044424//intracellular part
474	PC-45	Unigene34527_All	4	219-239	230	4	0.454164	1	0.166667	1891	1164	40.0037	gi|115440277|ref|NP_001044418.1|	457	1e-127	Os01g0776800 [Oryza sativa (japonica cultivar-group)] >gi|113533949|dbj|BAF06332.1| Os01g0776800 [Oryza sativa Japonica Group]	Q02817	69.7	7e-11	MUC2_HUMAN Mucin-2 OS=Homo sapiens GN=MUC2 PE=1 SV=2	YPO2725	54.3	7e-07	COG3501	Uncharacterized protein conserved in bacteria	K03006	6e-06	49.7	ppp:PHYPADRAFT_101222	DNA-directed RNA polymerase II subunit A [EC:2.7.7.6]	-	-	-
475	PC-510	Unigene72317_All	3.5	175-199	190	4	0.454164	1	0.333333	211	12	3.696	gi|115462867|ref|NP_001055033.1|	58.2	5e-08	Os05g0252100 [Oryza sativa (japonica cultivar-group)] >gi|113578584|dbj|BAF16947.1| Os05g0252100 [Oryza sativa Japonica Group]	--	--	--	--	--	--	--	--	--	--	--	--	--	--	-	-	-
476	tae-miR1120	Unigene62697_All	3.5	81-104	95	4	0.454164	1	0.333333	411	22	3.4787	--	--	--	--	--	--	--	--	--	--	--	--	--	--	--	--	--	--	-	-	-
477	tae-miR1127	Unigene136060_All	3	293-311	302	3	0.456385	2	0.4	368	29	5.1214	--	--	--	--	--	--	--	--	--	--	--	--	--	--	--	--	--	--	-	-	-
478	tae-miR1127	Unigene43286_All	3	243-261	252	3	0.456385	2	0.285714	519	37	4.6331	--	--	--	--	--	--	--	--	--	--	--	--	--	--	--	--	--	--	-	-	-
479	tae-miR1127	Unigene31550_All	3	562-580	571	3	0.456385	2	0.333333	685	133	12.6183	--	--	--	--	--	--	--	--	--	--	--	--	--	--	--	--	--	--	-	-	-
480	PC-369	Unigene134699_All	2	62-86	77	2	0.458104	3	1.33333	242	1	0.2685	--	--	--	--	--	--	--	--	--	--	--	--	--	--	--	--	--	--	-	-	-
481	PC-369	Unigene54313_All	2	1176-1199	1190	2	0.458104	2	1	1305	303	15.0894	gi|115489750|ref|NP_001067362.1|	404	1e-111	Os12g0636100 [Oryza sativa (japonica cultivar-group)] >gi|77557174|gb|ABA99970.1| TPR Domain containing protein, expressed [Oryza sativa (japonica cultivar-group)] >gi|113649869|dbj|BAF30381.1| Os12g0636100 [Oryza sativa Japonica Group]	Q43468	87	3e-16	STIP_SOYBN Heat shock protein STI OS=Glycine max GN=STI PE=2 SV=1	FN0178	72	2e-12	COG0666	FOG: Ankyrin repeat	K09553	4e-16	82.8	ath:AT1G62740	stress-induced-phosphoprotein 1	-	-	-
482	PC-451	Unigene79404_All	2	107-130	121	2	0.458104	6	1.5	360	26	4.6936	--	--	--	--	--	--	--	--	--	--	--	--	--	--	--	--	--	--	-	-	-
483	PC-451	Unigene63753_All	2	252-276	267	2	0.458104	7	2.5	1537	381	16.1098	gi|115444117|ref|NP_001045838.1|	98.2	5e-26	Os02g0138600 [Oryza sativa (japonica cultivar-group)] >gi|113535369|dbj|BAF07752.1| Os02g0138600 [Oryza sativa Japonica Group]	P98088	61.2	1e-16	MUC5A_HUMAN Mucin-5AC (Fragments) OS=Homo sapiens GN=MUC5AC PE=1 SV=3	Rv3876	50.4	2e-08	COG0455	ATPases involved in chromosome partitioning	K10730	2e-07	54.7	osa:4336217	ATP-dependent DNA helicase Q4 [EC:3.6.1.-]	-	-	-
484	PC-451	Unigene120732_All	2	260-284	275	2	0.458104	7	2.5	1554	43	1.7983	gi|115444211|ref|NP_001045885.1|	67.8	6e-24	Os02g0147600 [Oryza sativa (japonica cultivar-group)] >gi|113535416|dbj|BAF07799.1| Os02g0147600 [Oryza sativa Japonica Group]	P98088	68.2	6e-13	MUC5A_HUMAN Mucin-5AC (Fragments) OS=Homo sapiens GN=MUC5AC PE=1 SV=3	SPBC28F2.12	53.1	1e-06	COG0086	DNA-directed RNA polymerase, beta' subunit/160 kD subunit	K13171	3e-08	57	vvi:100262120	serine/arginine repetitive matrix protein 1	-	-	-
485	PC-271	Unigene85288_All	3.5	3-23	14	2	0.458104	3	1.5	289	41	9.2199	--	--	--	--	--	--	--	--	--	--	--	--	--	--	--	--	--	--	-	-	-
486	PC-45	Unigene85288_All	2	3-23	14	2	0.458104	3	1.5	289	41	9.2199	--	--	--	--	--	--	--	--	--	--	--	--	--	--	--	--	--	--	-	-	-
487	2a-ae-miR1132-p3	Unigene130743_All	4	96-113	104	3	0.462983	2	0.285714	272	2	0.4779	--	--	--	--	--	--	--	--	--	--	--	--	--	--	--	--	--	--	-	-	-
488	1a-tae-miR1128-p3	Unigene155073_All	0	45-68	59	2	0.465597	3	1.5	318	13	2.6568	gi|115440703|ref|NP_001044631.1|	54.7	5e-07	Os01g0818400 [Oryza sativa (japonica cultivar-group)] >gi|75286325|sp|Q5QMM3.1|WOX8_ORYSJ RecName: Full=WUSCHEL-related homeobox 8; AltName: Full=OsWOX8; AltName: Full=Protein WOX13 >gi|113534162|dbj|BAF06545.1| Os01g0818400 [Oryza sativa Japonica Group]	Q5QMM3	54.7	2e-07	WOX8_ORYSJ WUSCHEL-related homeobox 8 OS=Oryza sativa subsp. japonica GN=WOX8 PE=2 SV=1	--	--	--	--	--	--	--	--	--	--	-	-	-
489	PC-263	Unigene37720_All	3	398-419	410	2	0.465597	16	1.6	462	97	13.6448	--	--	--	--	--	--	--	--	--	--	--	--	--	--	--	--	--	--	-	-	-
490	PC-263	Unigene11831_All	3	635-655	646	2	0.465597	15	1.5	895	423	30.7154	gi|115461999|ref|NP_001054599.1|	57.4	4e-07	Os05g0140600 [Oryza sativa (japonica cultivar-group)] >gi|113578150|dbj|BAF16513.1| Os05g0140600 [Oryza sativa Japonica Group]	--	--	--	--	--	--	--	--	--	--	--	--	--	--	-	-	-
491	PC-263	Unigene48771_All	3	2616-2636	2627	2	0.465597	15	1.5	2738	470	11.1559	gi|115484559|ref|NP_001067423.1|	1355	0	Os11g0195100 [Oryza sativa (japonica cultivar-group)] >gi|113644645|dbj|BAF27786.1| Os11g0195100 [Oryza sativa Japonica Group]	Q2JW99	485	1e-136	SECA_SYNJA Protein translocase subunit secA OS=Synechococcus sp. (strain JA-3-3Ab) GN=secA PE=3 SV=1	alr4851	468	1e-131	COG0653	Preprotein translocase subunit SecA (ATPase, RNA helicase)	K03070	0	1355	osa:4349987	preprotein translocase subunit SecA	-	-	GO:0009536//plastid
492	1a-tae-miR1128-p3	Unigene134834_All	1	165-188	179	2	0.469305	2	0.5	300	8	1.733	--	--	--	--	--	--	--	--	--	--	--	--	--	--	--	--	--	--	-	-	-
493	1a-tae-miR1128-p3	Unigene68036_All	1	104-127	118	2	0.469305	3	1	319	18	3.6671	--	--	--	--	--	--	--	--	--	--	--	--	--	--	--	--	--	--	-	-	-
494	1a-tae-miR1128-p3	Unigene20149_All	1	170-193	184	2	0.469305	2	0.5	473	46	6.3203	--	--	--	--	--	--	--	--	--	--	--	--	--	--	--	--	--	--	-	-	-
495	1a-tae-miR1128-p5	Unigene68036_All	1	113-136	127	2	0.469305	2	1	319	18	3.6671	--	--	--	--	--	--	--	--	--	--	--	--	--	--	--	--	--	--	-	-	-
496	1a-tae-miR1128-p5	Unigene64377_All	1	126-149	140	2	0.469305	2	0.833333	265	29	7.112	--	--	--	--	--	--	--	--	--	--	--	--	--	--	--	--	--	--	-	-	-
497	1a-tae-miR1127-p3	Unigene78124_All	2.5	89-112	103	4	0.477266	1	1	217	9	2.6954	--	--	--	--	--	--	--	--	--	--	--	--	--	--	--	--	--	--	-	-	-
498	1a-tae-miR1127-p3	Unigene10903_All	2.5	212-235	226	4	0.477266	1	0.333333	368	29	5.1214	--	--	--	--	--	--	--	--	--	--	--	--	--	--	--	--	--	--	-	-	-
499	1a-tae-miR1135_L+1R-4	Unigene121985_All	0	93-113	104	4	0.477266	1	0.333333	809	89	7.1496	--	--	--	--	--	--	--	--	--	--	--	--	--	--	--	--	--	--	-	-	-
500	1a-tae-miR1137_L+5R-1	Unigene83988_All	2.5	102-125	116	4	0.477266	1	1	264	10	2.4617	--	--	--	--	--	--	--	--	--	--	--	--	--	--	--	--	--	--	-	-	-
501	2a-ae-miR1132-p3	Unigene31723_All	0	371-388	379	4	0.477266	1	0.2	438	142	21.0694	--	--	--	--	--	--	--	--	--	--	--	--	--	--	--	--	--	--	-	-	-
502	PC-98	Unigene68036_All	2.5	69-92	83	4	0.477266	1	0.5	319	18	3.6671	--	--	--	--	--	--	--	--	--	--	--	--	--	--	--	--	--	--	-	-	-
503	PC-473	Unigene25529_All	2.5	159-179	170	4	0.477266	1	0.333333	1010	339	21.8131	gi|115464913|ref|NP_001056056.1|	188	2e-46	Os05g0518200 [Oryza sativa (japonica cultivar-group)] >gi|113579607|dbj|BAF17970.1| Os05g0518200 [Oryza sativa Japonica Group]	--	--	--	--	--	--	--	--	--	--	--	--	--	--	-	-	-
504	PC-509	Unigene22655_All	2.5	17-37	28	4	0.477266	1	0.5	438	72	10.6831	--	--	--	--	--	--	--	--	--	--	--	--	--	--	--	--	--	--	-	-	-
505	1a-tae-miR1120-p5	Unigene92332_All	0	1-17	8	3	0.477684	2	0.833333	205	241	76.4015	--	--	--	--	--	--	--	--	--	--	--	--	--	--	--	--	--	--	-	-	-
506	1a-tae-miR1120-p5	Unigene11305_All	0	91-107	98	3	0.477684	2	0.25	266	70	17.1023	--	--	--	--	--	--	--	--	--	--	--	--	--	--	--	--	--	--	-	-	-
507	1a-tae-miR1120-p5	Unigene66878_All	0	133-149	140	3	0.477684	2	0.25	305	54	11.5062	--	--	--	--	--	--	--	--	--	--	--	--	--	--	--	--	--	--	-	-	-
508	1a-tae-miR1120-p5	Unigene9084_All	0	11-27	18	3	0.477684	2	0.25	617	140	14.7462	gi|255670402|dbj|BAF30075.2|	100	2e-20	Os12g0566700 [Oryza sativa Japonica Group]	Q9FIA1	61.6	4e-09	GDL87_ARATH GDSL esterase/lipase At5g55050 OS=Arabidopsis thaliana GN=At5g55050 PE=2 SV=1	--	--	--	--	--	--	--	--	--	--	-	-	-
509	2a-osa-miR1439-p5	Unigene10190_All	2	577-592	583	1	0.482383	2	0.666667	645	118	11.8894	--	--	--	--	--	--	--	--	--	--	--	--	--	--	--	--	--	--	-	-	-
510	PC-279	Unigene143758_All	3.5	62-85	76	2	0.487461	4	1.83333	201	11	3.5566	--	--	--	--	--	--	--	--	--	--	--	--	--	--	--	--	--	--	-	-	-
511	1a-tae-miR1128-p5	Unigene32417_All	4	174-197	188	4	0.493948	1	0.142857	270	87	20.9408	--	--	--	--	--	--	--	--	--	--	--	--	--	--	--	--	--	--	-	-	-
512	PC-362	Unigene64341_All	4	219-242	233	4	0.493948	1	0.5	396	81	13.2932	--	--	--	--	--	--	--	--	--	--	--	--	--	--	--	--	--	--	-	-	-
513	PC-190	Unigene71481_All	4	160-180	171	4	0.493948	1	0.2	703	71	6.5636	--	--	--	--	--	--	--	--	--	--	--	--	--	--	--	--	--	--	-	-	-
514	PC-190	Unigene128490_All	4	164-184	175	4	0.493948	1	0.2	748	13	1.1295	--	--	--	--	--	--	--	--	--	--	--	--	--	--	--	--	--	--	-	-	-
515	PC-395	Unigene118473_All	4	146-167	158	4	0.493948	1	0.25	233	0	0	--	--	--	--	--	--	--	--	--	--	--	--	--	--	--	--	--	--	-	-	-
516	PC-395	Unigene136276_All	4	242-263	254	4	0.493948	1	0.5	325	6	1.1998	--	--	--	--	--	--	--	--	--	--	--	--	--	--	--	--	--	--	-	-	-
517	PC-413	Unigene102430_All	3	43-66	57	4	0.493948	1	1	247	23	6.0516	gi|39546208|emb|CAE04633.3|	52.8	2e-06	OSJNBa0028I23.15 [Oryza sativa (japonica cultivar-group)]	--	--	--	--	--	--	--	--	--	--	--	--	--	--	-	-	GO:0005739//mitochondrion
518	PC-509	Unigene11831_All	0.5	640-660	651	2	0.494549	23	2.3	895	423	30.7154	gi|115461999|ref|NP_001054599.1|	57.4	4e-07	Os05g0140600 [Oryza sativa (japonica cultivar-group)] >gi|113578150|dbj|BAF16513.1| Os05g0140600 [Oryza sativa Japonica Group]	--	--	--	--	--	--	--	--	--	--	--	--	--	--	-	-	-
519	1a-tae-miR1135_L+1R-4	Unigene79404_All	3	121-141	132	2	0.498055	2	0.666667	360	26	4.6936	--	--	--	--	--	--	--	--	--	--	--	--	--	--	--	--	--	--	-	-	-
520	1a-tae-miR1135_L+1R-4	Unigene53140_All	3	361-381	372	2	0.498055	4	1.66667	509	71	9.0652	--	--	--	--	--	--	--	--	--	--	--	--	--	--	--	--	--	--	-	-	-
521	PC-203	Unigene132161_All	2	4-22	13	2	0.498055	2	1.25	229	0	0	--	--	--	--	--	--	--	--	--	--	--	--	--	--	--	--	--	--	-	-	-
522	PC-203	Unigene154453_All	2	19-37	28	2	0.498055	5	0.983333	300	4	0.8665	--	--	--	--	--	--	--	--	--	--	--	--	--	--	--	--	--	--	-	-	-
523	PC-495	Unigene11831_All	2	640-660	651	2	0.498055	23	2.3	895	423	30.7154	gi|115461999|ref|NP_001054599.1|	57.4	4e-07	Os05g0140600 [Oryza sativa (japonica cultivar-group)] >gi|113578150|dbj|BAF16513.1| Os05g0140600 [Oryza sativa Japonica Group]	--	--	--	--	--	--	--	--	--	--	--	--	--	--	-	-	-
524	1a-tae-miR1136-p3	Unigene84678_All	3.5	155-178	169	4	0.49939	1	0.166667	311	38	7.9408	gi|115485639|ref|NP_001067963.1|	91.7	4e-18	Os11g0514000 [Oryza sativa (japonica cultivar-group)] >gi|113645185|dbj|BAF28326.1| Os11g0514000 [Oryza sativa Japonica Group]	--	--	--	--	--	--	--	--	--	--	--	--	--	--	-	-	-
525	PC-242	Unigene2702_All	3.5	167-190	181	4	0.49939	1	0.2	658	113	11.1607	--	--	--	--	--	--	--	--	--	--	--	--	--	K12878	8e-06	47.4	rcu:RCOM_1264550	THO complex subunit 1	-	-	-
526	2a-osa-miR1439-p5	Unigene93499_All	1	183-198	189	3	0.499817	2	0.833333	209	68	21.1447	--	--	--	--	--	--	--	--	--	--	--	--	--	--	--	--	--	--	-	-	-
527	2a-osa-miR1439-p5	Unigene21676_All	1	216-231	222	3	0.499817	2	0.642857	251	7	1.8124	--	--	--	--	--	--	--	--	--	--	--	--	--	--	--	--	--	--	-	-	-
528	1a-tae-miR1137_L+5R-1	Unigene2702_All	1	134-157	148	4	0.504773	1	0.333333	658	113	11.1607	--	--	--	--	--	--	--	--	--	--	--	--	--	K12878	8e-06	47.4	rcu:RCOM_1264550	THO complex subunit 1	-	-	-
529	PC-45	Unigene85714_All	1	172-192	183	4	0.504773	1	0.1	273	26	6.1894	--	--	--	--	--	--	--	--	--	--	--	--	--	--	--	--	--	--	-	-	-
530	2b-bdi-miR5064_L-3R-1	Unigene76874_All	4	376-393	383	0	0.507792	11	11	445	16	2.3367	gi|226507653|ref|NP_001152070.1|	40.8	1e-08	phloem-specific lectin [Zea mays] >gi|195652327|gb|ACG45631.1| phloem-specific lectin [Zea mays]	--	--	--	--	--	--	--	--	--	--	--	--	--	--	-	-	-
531	1a-tae-miR1130_L-1R+2	Unigene136673_All	2	147-170	161	4	0.510098	1	0.333333	245	5	1.3263	--	--	--	--	--	--	--	--	--	--	--	--	--	--	--	--	--	--	-	-	-
532	1a-tae-miR1130_L-1R+2	Unigene136952_All	2	131-154	145	4	0.510098	1	0.166667	402	3	0.485	--	--	--	--	--	--	--	--	--	--	--	--	--	--	--	--	--	--	-	-	-
533	1a-tae-miR1130_L-1R+2	Unigene83570_All	2	136-159	150	4	0.510098	1	0.166667	416	37	5.7803	--	--	--	--	--	--	--	--	--	--	--	--	--	--	--	--	--	--	-	-	-
534	3a-bdi-miR5168-p5	Unigene94423_All	2	177-191	182	4	0.510098	1	0.25	212	14	4.2917	--	--	--	--	--	--	--	--	--	--	--	--	--	--	--	--	--	--	-	-	-
535	PC-414	Unigene56967_All	2	3-26	17	4	0.510098	1	0.25	352	40	7.3851	--	--	--	--	--	--	--	--	--	--	--	--	--	--	--	--	--	--	-	-	-
536	PC-413	Unigene48771_All	2	2623-2646	2637	4	0.510098	1	0.333333	2738	470	11.1559	gi|115484559|ref|NP_001067423.1|	1355	0	Os11g0195100 [Oryza sativa (japonica cultivar-group)] >gi|113644645|dbj|BAF27786.1| Os11g0195100 [Oryza sativa Japonica Group]	Q2JW99	485	1e-136	SECA_SYNJA Protein translocase subunit secA OS=Synechococcus sp. (strain JA-3-3Ab) GN=secA PE=3 SV=1	alr4851	468	1e-131	COG0653	Preprotein translocase subunit SecA (ATPase, RNA helicase)	K03070	0	1355	osa:4349987	preprotein translocase subunit SecA	-	-	GO:0009536//plastid
537	2b-bdi-miR5169_R-2	Unigene66474_All	3.5	156-174	165	2	0.515228	2	2	220	14	4.1357	--	--	--	--	--	--	--	--	--	--	--	--	--	--	--	--	--	--	-	-	-
538	PC-373	Unigene74260_All	1	208-228	219	2	0.515228	5	4.5	376	3	0.5185	--	--	--	--	--	--	--	--	--	--	--	--	--	--	--	--	--	--	-	-	-
539	PC-413	Unigene5039_All	1	76-99	90	2	0.515228	4	1.33333	368	132	23.3112	--	--	--	--	--	--	--	--	--	--	--	--	--	--	--	--	--	--	-	-	-
540	PC-377	Unigene69600_All	4	136-152	143	3	0.518345	2	0.2	277	18	4.2231	--	--	--	--	--	--	--	--	--	--	--	--	--	--	--	--	--	--	-	-	-
541	PC-377	Unigene25080_All	4	268-283	274	3	0.518345	3	3	619	34	3.5697	gi|115439381|ref|NP_001043970.1|	71.6	1e-11	Os01g0697100 [Oryza sativa (japonica cultivar-group)] >gi|22535568|dbj|BAC10743.1| glucosyltransferase-like [Oryza sativa Japonica Group] >gi|113533501|dbj|BAF05884.1| Os01g0697100 [Oryza sativa Japonica Group]	--	--	--	--	--	--	--	--	--	--	--	--	--	--	-	-	-
542	PC-418	Unigene31207_All	4	87-110	101	2	0.518592	2	0.5	560	187	21.7016	--	--	--	--	--	--	--	--	--	--	--	--	--	--	--	--	--	--	-	-	-
543	1a-tae-miR1120-p5	Unigene130150_All	2	162-178	169	3	0.519414	2	1	234	2	0.5555	--	--	--	--	--	--	--	--	--	--	--	--	--	--	--	--	--	--	-	-	-
544	1a-tae-miR1120-p5	Unigene83570_All	2	141-157	148	3	0.519414	2	0.25	416	37	5.7803	--	--	--	--	--	--	--	--	--	--	--	--	--	--	--	--	--	--	-	-	-
545	1a-tae-miR1120-p5	Unigene38800_All	4	51-66	57	3	0.522074	2	0.285714	403	15	2.4189	--	--	--	--	--	--	--	--	--	--	--	--	--	--	--	--	--	--	-	-	-
546	2a-tae-miR1120-p3_13ss2CT4AT5AG7AG8CA9AC10TG11TG12CA13TG14TG15AG17AG	Unigene49255_All	3	116-132	123	3	0.527351	2	0.45	668	5926	576.533	gi|255677849|dbj|BAF21800.2|	139	4e-32	Os07g0539400 [Oryza sativa Japonica Group]	Q9SD84	101	5e-21	E13L3_ARATH Glucan endo-1,3-beta-glucosidase-like protein 3 OS=Arabidopsis thaliana GN=At5g08000 PE=1 SV=1	--	--	--	--	--	--	--	--	--	--	-	-	GO:0016023//cytoplasmic membrane-bounded vesicle
547	1a-tae-miR1130_L-1R+2	Unigene119920_All	2.5	85-108	99	4	0.530833	1	0.333333	250	10	2.5996	--	--	--	--	--	--	--	--	--	--	--	--	--	--	--	--	--	--	-	-	-
548	1a-tae-miR1130_L-1R+2	Unigene136341_All	2.5	127-150	141	4	0.530833	1	0.25	278	5	1.1689	--	--	--	--	--	--	--	--	--	--	--	--	--	--	--	--	--	--	-	-	-
549	PC-451	Unigene78124_All	4	84-107	98	4	0.530833	1	0.5	217	9	2.6954	--	--	--	--	--	--	--	--	--	--	--	--	--	--	--	--	--	--	-	-	-
550	PC-190	Unigene78987_All	2.5	161-181	172	4	0.530833	1	0.5	313	49	10.174	--	--	--	--	--	--	--	--	--	--	--	--	--	--	--	--	--	--	-	-	-
551	PC-417	Unigene78125_All	2.5	8-28	19	4	0.530833	1	0.166667	241	2	0.5393	--	--	--	--	--	--	--	--	--	--	--	--	--	--	--	--	--	--	-	-	-
552	PC-417	Unigene121882_All	2.5	109-129	120	4	0.530833	1	0.1	302	18	3.8735	--	--	--	--	--	--	--	--	--	--	--	--	--	--	--	--	--	--	-	-	-
553	PC-509	Unigene37165_All	4	133-153	144	4	0.530833	1	0.166667	843	150	11.5638	--	--	--	--	--	--	--	--	--	--	--	--	--	--	--	--	--	--	-	-	-
554	PC-524	Unigene37165_All	2.5	121-144	135	4	0.530833	1	0.333333	843	150	11.5638	--	--	--	--	--	--	--	--	--	--	--	--	--	--	--	--	--	--	-	-	-
555	PC-82	Unigene74260_All	2	205-228	219	2	0.535062	5	4.5	376	3	0.5185	--	--	--	--	--	--	--	--	--	--	--	--	--	--	--	--	--	--	-	-	-
556	tae-miR1132	Unigene31207_All	2	91-109	100	2	0.535062	3	0.566667	560	187	21.7016	--	--	--	--	--	--	--	--	--	--	--	--	--	--	--	--	--	--	-	-	-
557	tae-miR1132	Unigene123226_All	2	77-95	86	2	0.535062	4	0.816667	274	1	0.2372	--	--	--	--	--	--	--	--	--	--	--	--	--	--	--	--	--	--	-	-	-
558	2a-osa-miR1439-p5	Unigene98868_All	3	51-66	57	1	0.537111	2	1	230	23	6.4989	--	--	--	--	--	--	--	--	--	--	--	--	--	--	--	--	--	--	-	-	-
559	2a-osa-miR1439-p5	Unigene125200_All	3	403-418	409	1	0.537111	2	1	723	8	0.7191	--	--	--	--	--	--	--	--	--	--	--	--	--	--	--	--	--	--	-	-	-
560	1a-tae-miR1136-L-10R+10	Unigene17195_All	3	14-37	28	4	0.540869	1	0.333333	343	110	20.8419	gi|115478046|ref|NP_001062618.1|	61.2	6e-09	Os09g0129600 [Oryza sativa (japonica cultivar-group)]	--	--	--	--	--	--	--	--	--	--	--	--	--	--	-	-	-
561	2a-osa-miR806d-p3	Unigene140764_All	3	311-331	322	4	0.540869	1	0.5	392	30	4.9736	--	--	--	--	--	--	--	--	--	--	--	--	--	--	--	--	--	--	-	-	-
562	3a-bdi-miR5054	Unigene1638_All	3.5	316-333	324	4	0.540869	1	0.5	691	67	6.3014	gi|31296709|gb|AAP46638.1|	266	2e-70	PG1 [Hordeum vulgare]	Q8T4N5	95.9	2e-19	TSEP_GLOPP Protein TsetseEP OS=Glossina palpalis palpalis PE=4 SV=1	XF0818	94.7	1e-19	COG2730	Endoglucanase	K12825	3e-11	65.5	ppp:PHYPADRAFT_174116	splicing factor 3A subunit 1	-	-	-
563	PC-251	Unigene133345_All	3	112-134	125	4	0.540869	1	0.2	299	14	3.043	--	--	--	--	--	--	--	--	--	--	--	--	--	--	--	--	--	--	-	-	-
564	PC-392	Unigene71481_All	3.5	81-104	95	4	0.540869	1	0.25	703	71	6.5636	--	--	--	--	--	--	--	--	--	--	--	--	--	--	--	--	--	--	-	-	-
565	PC-392	Unigene128490_All	3.5	85-108	99	4	0.540869	1	0.25	748	13	1.1295	--	--	--	--	--	--	--	--	--	--	--	--	--	--	--	--	--	--	-	-	-
566	PC-417	Unigene19264_All	3	308-328	319	4	0.540869	1	0.1	833	72	5.6173	--	--	--	--	--	--	--	--	--	--	--	--	--	--	--	--	--	--	-	-	-
567	PC-421	Unigene142646_All	3	14-35	26	4	0.540869	1	0.2	836	25	1.9434	--	--	--	--	--	--	--	--	--	--	--	--	--	--	--	--	--	--	-	-	-
568	PC-45	Unigene102430_All	3	40-60	51	4	0.540869	1	0.1	247	23	6.0516	gi|39546208|emb|CAE04633.3|	52.8	2e-06	OSJNBa0028I23.15 [Oryza sativa (japonica cultivar-group)]	--	--	--	--	--	--	--	--	--	--	--	--	--	--	-	-	GO:0005739//mitochondrion
569	PC-45	Unigene73005_All	3	96-116	107	4	0.540869	1	0.1	321	49	9.9204	--	--	--	--	--	--	--	--	--	--	--	--	--	--	--	--	--	--	-	-	-
570	PC-75	Unigene86358_All	3	207-230	221	4	0.540869	1	0.1	308	19	4.0091	--	--	--	--	--	--	--	--	--	--	--	--	--	--	--	--	--	--	-	-	-
571	PC-75	Unigene78688_All	3	126-149	140	4	0.540869	1	0.1	598	33	3.5863	--	--	--	--	--	--	--	--	--	--	--	--	--	--	--	--	--	--	-	-	-
572	PC-75	Unigene47688_All	3	661-684	675	4	0.540869	1	0.1	807	47	3.785	gi|56784134|dbj|BAD81519.1|	125	1e-27	protein kinase CDG1-like [Oryza sativa Japonica Group]	--	--	--	--	--	--	--	--	--	--	--	--	--	--	-	-	-
573	PC-112	Unigene43065_All	3.5	105-125	116	2	0.541491	2	0.5	1376	365	17.239	gi|50725255|dbj|BAD34257.1|	417	1e-115	mitochondrial transcription termination factor-like protein [Oryza sativa Japonica Group] >gi|255671020|dbj|BAH91763.1| Os02g0577501 [Oryza sativa Japonica Group]	Q17RH7	91.3	1e-17	TPRXL_HUMAN Putative protein TPRXL OS=Homo sapiens GN=TPRXL PE=2 SV=2	SPBC28F2.12	59.7	1e-08	COG0086	DNA-directed RNA polymerase, beta' subunit/160 kD subunit	K03006	2e-10	63.9	rcu:RCOM_0782880	DNA-directed RNA polymerase II subunit A [EC:2.7.7.6]	-	-	-
574	PC-13	Unigene136815_All	4	563-586	577	2	0.541491	4	0.8	666	40	3.9032	--	--	--	--	--	--	--	--	--	--	--	--	--	--	--	--	--	--	-	-	-
575	PC-152	Unigene122807_All	4	416-438	430	2	0.563301	2	0.333333	522	13	1.6185	--	--	--	--	--	--	--	--	--	--	--	--	--	--	--	--	--	--	-	-	-
576	PC-392	Unigene136815_All	4	563-586	577	2	0.563301	4	0.8	666	40	3.9032	--	--	--	--	--	--	--	--	--	--	--	--	--	--	--	--	--	--	-	-	-
577	2a-osa-miR806g-p3	Unigene5285_All	4	260-279	270	1	0.564782	2	1	648	51	5.1149	--	--	--	--	--	--	--	--	--	--	--	--	--	--	--	--	--	--	-	-	-
578	1a-tae-miR1128-p3	Unigene13646_All	4	209-233	224	4	0.565029	1	0.333333	497	112	14.6454	gi|226494740|ref|NP_001150217.1|	62.4	4e-09	aminotransferase, class IV family protein [Zea mays] >gi|195637620|gb|ACG38278.1| aminotransferase, class IV family protein [Zea mays]	Q9ASR4	50.4	5e-06	BCAL2_ARATH Branched-chain-amino-acid aminotransferase-like protein 2 OS=Arabidopsis thaliana GN=At5g27410 PE=2 SV=1	--	--	--	--	--	--	--	--	--	--	-	-	-
579	1a-tae-miR1136-L-10R+10	Unigene78437_All	4	70-93	84	4	0.565029	1	0.333333	237	5	1.3711	--	--	--	--	--	--	--	--	--	--	--	--	--	--	--	--	--	--	-	-	-
580	1a-tae-miR1136-L-10R+10	Unigene42903_All	4	60-83	74	4	0.565029	1	0.5	740	211	18.5306	--	--	--	--	--	--	--	--	--	--	--	--	--	--	--	--	--	--	-	-	-
581	PC-373	Unigene75982_All	2	74-94	85	4	0.565029	1	0.5	240	6	1.6247	--	--	--	--	--	--	--	--	--	--	--	--	--	--	--	--	--	--	-	-	-
582	PC-373	Unigene127876_All	2	20-40	31	4	0.565029	1	1	200	0	0	--	--	--	--	--	--	--	--	--	--	--	--	--	--	--	--	--	--	-	-	-
583	PC-447	Unigene25707_All	4	1702-1722	1713	4	0.565029	1	1	1925	436	14.7195	--	--	--	--	--	--	--	--	--	--	--	--	--	--	--	--	--	--	-	-	-
584	PC-432	Unigene143161_All	2	407-426	417	4	0.565029	1	0.333333	934	80	5.5665	gi|115438060|ref|NP_001043448.1|	58.9	2e-07	Os01g0590200 [Oryza sativa (japonica cultivar-group)]	--	--	--	--	--	--	--	--	--	--	--	--	--	--	-	-	-
585	PC-432	Unigene86365_All	2	411-430	421	4	0.565029	1	0.333333	1138	225	12.8493	--	--	--	--	--	--	--	--	--	--	--	--	--	--	--	--	--	--	-	-	-
586	PC-413	Unigene85288_All	4	6-29	20	4	0.565029	1	0.25	289	41	9.2199	--	--	--	--	--	--	--	--	--	--	--	--	--	--	--	--	--	--	-	-	-
587	PC-413	Unigene82679_All	4	184-207	198	4	0.565029	1	0.166667	418	25	3.8869	--	--	--	--	--	--	--	--	--	--	--	--	--	--	--	--	--	--	-	-	-
588	PC-413	Unigene34527_All	4	222-245	236	4	0.565029	1	0.25	1891	1164	40.0037	gi|115440277|ref|NP_001044418.1|	457	1e-127	Os01g0776800 [Oryza sativa (japonica cultivar-group)] >gi|113533949|dbj|BAF06332.1| Os01g0776800 [Oryza sativa Japonica Group]	Q02817	69.7	7e-11	MUC2_HUMAN Mucin-2 OS=Homo sapiens GN=MUC2 PE=1 SV=2	YPO2725	54.3	7e-07	COG3501	Uncharacterized protein conserved in bacteria	K03006	6e-06	49.7	ppp:PHYPADRAFT_101222	DNA-directed RNA polymerase II subunit A [EC:2.7.7.6]	-	-	-
589	PC-279	Unigene129667_All	2.5	81-105	96	2	0.566331	3	0.5	300	11	2.3829	--	--	--	--	--	--	--	--	--	--	--	--	--	--	--	--	--	--	-	-	-
590	PC-279	Unigene22876_All	2.5	75-99	90	2	0.566331	3	0.5	282	45	10.3706	--	--	--	--	--	--	--	--	--	--	--	--	--	--	--	--	--	--	-	-	-
591	PC-451	Unigene64377_All	1.5	75-99	90	2	0.566331	3	0.75	265	29	7.112	--	--	--	--	--	--	--	--	--	--	--	--	--	--	--	--	--	--	-	-	-
592	PC-451	Unigene53140_All	1.5	347-370	361	2	0.566331	6	1.5	509	71	9.0652	--	--	--	--	--	--	--	--	--	--	--	--	--	--	--	--	--	--	-	-	-
593	PC-304	Unigene131953_All	2	109-132	123	2	0.56934	6	1.46667	208	27	8.436	--	--	--	--	--	--	--	--	--	--	--	--	--	--	--	--	--	--	-	-	-
594	PC-304	Unigene37657_All	2	112-135	126	2	0.56934	4	0.8	553	315	37.019	--	--	--	--	--	--	--	--	--	--	--	--	--	--	--	--	--	--	-	-	-
595	PC-190	Unigene63983_All	2	181-201	192	2	0.56934	11	1.1	359	6	1.0862	--	--	--	--	--	--	--	--	--	--	--	--	--	--	--	--	--	--	-	-	-
596	PC-190	Unigene85451_All	2	20-40	31	2	0.56934	8	2	258	14	3.5265	--	--	--	--	--	--	--	--	--	--	--	--	--	--	--	--	--	--	-	-	-
597	PC-190	Unigene17737_All	2	272-293	284	2	0.56934	9	0.9	307	17	3.5987	--	--	--	--	--	--	--	--	--	--	--	--	--	--	--	--	--	--	-	-	-
598	1a-tae-miR1127-p3	Unigene18902_All	1	64-87	78	4	0.569706	1	0.333333	907	174	12.4675	gi|115461555|ref|NP_001054377.1|	93.2	7e-18	Os05g0100900 [Oryza sativa (japonica cultivar-group)]	--	--	--	--	--	--	--	--	--	--	--	--	--	--	-	-	-
599	PC-176	Unigene40668_All	1	208-231	222	4	0.569706	1	0.333333	414	46	7.221	--	--	--	--	--	--	--	--	--	--	--	--	--	--	--	--	--	--	-	-	-
600	PC-176	Unigene82679_All	1	136-159	150	4	0.569706	1	0.5	418	25	3.8869	--	--	--	--	--	--	--	--	--	--	--	--	--	--	--	--	--	--	-	-	-
601	PC-176	Unigene137873_All	1	248-271	262	4	0.569706	1	0.333333	804	16	1.2933	--	--	--	--	--	--	--	--	--	--	--	--	--	--	--	--	--	--	-	-	-
602	PC-176	Unigene48771_All	1	2574-2597	2588	4	0.569706	1	0.333333	2738	470	11.1559	gi|115484559|ref|NP_001067423.1|	1355	0	Os11g0195100 [Oryza sativa (japonica cultivar-group)] >gi|113644645|dbj|BAF27786.1| Os11g0195100 [Oryza sativa Japonica Group]	Q2JW99	485	1e-136	SECA_SYNJA Protein translocase subunit secA OS=Synechococcus sp. (strain JA-3-3Ab) GN=secA PE=3 SV=1	alr4851	468	1e-131	COG0653	Preprotein translocase subunit SecA (ATPase, RNA helicase)	K03070	0	1355	osa:4349987	preprotein translocase subunit SecA	-	-	GO:0009536//plastid
603	PC-97	Unigene133345_All	1	111-134	125	4	0.569706	1	0.2	299	14	3.043	--	--	--	--	--	--	--	--	--	--	--	--	--	--	--	--	--	--	-	-	-
604	2a-osa-miR818b-p3_L-1R+1_11ss3AT4CT6AG7TG8AG10TC11AG12TG14TG15CG16AT	Unigene153282_All	3.5	101-116	107	3	0.577487	3	0.6	276	43	10.1251	--	--	--	--	--	--	--	--	--	--	--	--	--	--	--	--	--	--	-	-	-
605	2a-far-miR437-p3	Unigene151315_All	4	199-218	209	0	0.578655	15	5	251	0	0	--	--	--	--	--	--	--	--	--	--	--	--	--	--	--	--	--	--	-	-	-
606	2a-far-miR437-p3	Unigene40605_All	4	122-141	132	0	0.578655	16	5.2	354	49	8.9956	--	--	--	--	--	--	--	--	--	--	--	--	--	--	--	--	--	--	-	-	-
607	1a-tae-miR1121-p3	Unigene88299_All	3.5	48-68	59	4	0.57891	1	0.333333	356	14	2.5557	--	--	--	--	--	--	--	--	--	--	--	--	--	--	--	--	--	--	-	-	-
608	1a-tae-miR1127-p3	Unigene68036_All	3.5	68-91	82	4	0.57891	1	0.142857	319	18	3.6671	--	--	--	--	--	--	--	--	--	--	--	--	--	--	--	--	--	--	-	-	-
609	1a-tae-miR1127-p3	Unigene20149_All	3.5	124-147	138	4	0.57891	1	0.142857	473	46	6.3203	--	--	--	--	--	--	--	--	--	--	--	--	--	--	--	--	--	--	-	-	-
610	PC-373	Unigene102141_All	3.5	134-154	145	4	0.57891	1	0.142857	246	35	9.2464	--	--	--	--	--	--	--	--	--	--	--	--	--	--	--	--	--	--	-	-	-
611	PC-451	Unigene12315_All	3.5	29-52	43	4	0.57891	1	0.333333	1455	478	21.3503	gi|226506246|ref|NP_001150290.1|	663	0	3-hydroxyisobutyryl-CoA hydrolase/ catalytic [Zea mays] >gi|195638126|gb|ACG38531.1| 3-hydroxyisobutyryl-CoA hydrolase/ catalytic [Zea mays]	Q6NVY1	243	2e-63	HIBCH_HUMAN 3-hydroxyisobutyryl-CoA hydrolase, mitochondrial OS=Homo sapiens GN=HIBCH PE=1 SV=2	BMEI1196	204	3e-52	COG1024	Enoyl-CoA hydratase/carnithine racemase	K05605	3e-81	299	ppp:PHYPADRAFT_199427	3-hydroxyisobutyryl-CoA hydrolase [EC:3.1.2.4]	-	-	-
612	PC-349	Unigene18238_All	3.5	84-104	95	4	0.57891	1	1	287	202	45.7413	--	--	--	--	--	--	--	--	--	--	--	--	--	--	--	--	--	--	-	-	-
613	tae-miR1130	Unigene66062_All	2.5	2-24	15	4	0.57891	1	0.333333	216	0	0	--	--	--	--	--	--	--	--	--	--	--	--	--	--	--	--	--	--	-	-	-
614	1a-tae-miR408-p5	Unigene114427_All	3	1182-1200	1191	4	0.583438	1	1	1284	270	13.6659	gi|226494397|ref|NP_001148114.1|	810	0	transferase, transferring glycosyl groups [Zea mays] >gi|195615884|gb|ACG29772.1| transferase, transferring glycosyl groups [Zea mays]	O08730	71.2	1e-11	GLYG_RAT Glycogenin-1 OS=Rattus norvegicus GN=Gyg1 PE=2 SV=4	SMc04081	59.3	1e-08	COG5597	Alpha-N-acetylglucosamine transferase	--	--	--	--	--	-	-	-
615	PC-162	Unigene48205_All	3	217-240	231	4	0.583438	1	0.166667	783	92	7.636	gi|115451363|ref|NP_001049282.1|	112	9e-24	Os03g0199000 [Oryza sativa (japonica cultivar-group)] >gi|113547753|dbj|BAF11196.1| Os03g0199000 [Oryza sativa Japonica Group]	--	--	--	--	--	--	--	--	--	--	--	--	--	--	-	-	-
616	PC-162	Unigene79404_All	3	178-201	192	4	0.583438	1	0.166667	360	26	4.6936	--	--	--	--	--	--	--	--	--	--	--	--	--	--	--	--	--	--	-	-	-
617	PC-224	Unigene28772_All	3	4-24	15	4	0.583438	1	0.25	276	32	7.5349	gi|15215736|gb|AAK91413.1|	59.7	2e-08	AT5g19690/T29J13_110 [Arabidopsis thaliana] >gi|16974315|gb|AAL31142.1| AT5g19690/T29J13_110 [Arabidopsis thaliana]	--	--	--	--	--	--	--	--	--	K07151	4e-10	59.7	ath:AT5G19690	dolichyl-diphosphooligosaccharide--protein glycosyltransferase [EC:2.4.1.119]	GO:0006486//protein amino acid glycosylation	GO:0016740//transferase activity	GO:0016020//membrane
618	PC-224	Unigene112707_All	3	32-52	43	4	0.583438	1	0.142857	427	36	5.4792	gi|295065727|ref|YP_003587667.1|	60.1	1e-08	photosystem I P700 chlorophyll a apoprotein A2 [Anomochloa marantoidea] >gi|251765251|gb|ACT15405.1| photosystem I P700 chlorophyll a apoprotein A2 [Anomochloa marantoidea]	P58386	60.1	4e-09	PSAB_WHEAT Photosystem I P700 chlorophyll a apoprotein A2 OS=Triticum aestivum GN=psaB PE=3 SV=1	--	--	--	--	--	K02690	1e-09	58.5	zma:845196	photosystem I core protein Ib	-	-	-
619	PC-495	Unigene79604_All	3	169-189	180	4	0.583438	1	0.1	200	9	2.9245	--	--	--	--	--	--	--	--	--	--	--	--	--	--	--	--	--	--	-	-	-
620	1a-tae-miR1135_L+1R-4	Unigene47005_All	4	222-242	233	2	0.584074	4	1	676	111	10.6712	--	--	--	--	--	--	--	--	--	--	--	--	--	--	--	--	--	--	-	-	-
621	1a-tae-miR1135_L+1R-4	Unigene25297_All	4	994-1014	1005	2	0.584074	3	1.5	1154	524	29.5097	--	--	--	--	--	--	--	--	--	--	--	--	--	--	--	--	--	--	-	-	-
622	1a-tae-miR1135_L+1R-4	Unigene85447_All	4	156-176	167	2	0.584074	3	0.866667	459	131	18.548	gi|115475269|ref|NP_001061231.1|	61.2	7e-09	Os08g0205100 [Oryza sativa (japonica cultivar-group)] >gi|113623200|dbj|BAF23145.1| Os08g0205100 [Oryza sativa Japonica Group]	--	--	--	--	--	--	--	--	--	--	--	--	--	--	-	-	-
623	1a-tae-miR1135_L+1R-4	Unigene21163_All	4	174-194	185	2	0.584074	6	0.97619	518	41	5.1439	--	--	--	--	--	--	--	--	--	--	--	--	--	--	--	--	--	--	-	-	-
624	1a-tae-miR1135_L+1R-4	Unigene19926_All	4	88-108	99	2	0.584074	2	0.666667	609	105	11.205	--	--	--	--	--	--	--	--	--	--	--	--	--	--	--	--	--	--	-	-	-
625	1a-tae-miR1135_L+1R-4	Unigene43735_All	4	558-578	569	2	0.584074	2	1	806	67	5.4023	gi|115442383|ref|NP_001045471.1|	92.4	2e-31	Os01g0961200 [Oryza sativa (japonica cultivar-group)]	--	--	--	--	--	--	--	--	--	--	--	--	--	--	-	-	GO:0009536//plastid
626	2a-osa-miR806a-p3	Unigene73005_All	3	32-52	43	2	0.584074	2	1	321	49	9.9204	--	--	--	--	--	--	--	--	--	--	--	--	--	--	--	--	--	--	-	-	-
627	2a-osa-miR806a-p3	Unigene24587_All	3	64-84	75	2	0.584074	2	0.533333	681	209	19.9452	gi|115462895|ref|NP_001055047.1|	244	9e-64	Os05g0267800 [Oryza sativa (japonica cultivar-group)] >gi|113578598|dbj|BAF16961.1| Os05g0267800 [Oryza sativa Japonica Group]	Q55CU8	68.6	4e-11	RSC5_DICDI Random slug protein 5 OS=Dictyostelium discoideum GN=rsc5 PE=2 SV=1	--	--	--	--	--	--	--	--	--	--	-	-	-
628	2a-osa-miR806g-p3	Unigene68704_All	2	67-86	77	3	0.584926	2	0.4	211	2	0.616	--	--	--	--	--	--	--	--	--	--	--	--	--	--	--	--	--	--	-	-	-
629	2a-osa-miR806g-p3	Unigene134028_All	2	87-106	97	3	0.584926	2	0.4	229	3	0.8514	--	--	--	--	--	--	--	--	--	--	--	--	--	--	--	--	--	--	-	-	-
630	2b-bdi-miR5169_R-2	Unigene53490_All	2.5	245-263	254	2	0.595497	2	2	352	19	3.5079	--	--	--	--	--	--	--	--	--	--	--	--	--	--	--	--	--	--	-	-	-
631	PC-44	Unigene94274_All	4	178-198	189	4	0.596732	1	0.5	212	7	2.1459	--	--	--	--	--	--	--	--	--	--	--	--	--	--	--	--	--	--	-	-	-
632	PC-417	Unigene62697_All	1.5	124-144	135	4	0.596732	1	0.1	411	22	3.4787	--	--	--	--	--	--	--	--	--	--	--	--	--	--	--	--	--	--	-	-	-
633	PC-417	Unigene76700_All	1.5	133-153	144	4	0.596732	1	0.5	493	33	4.3502	--	--	--	--	--	--	--	--	--	--	--	--	--	--	--	--	--	--	-	-	-
634	tae-miR1130	Unigene99415_All	4	61-83	74	4	0.596732	1	0.333333	233	27	7.5309	--	--	--	--	--	--	--	--	--	--	--	--	--	--	--	--	--	--	-	-	-
635	tae-miR1130	Unigene46450_All	4	972-994	985	4	0.596732	1	1	1134	96	5.5017	--	--	--	--	--	--	--	--	--	--	--	--	--	--	--	--	--	--	-	-	-
636	tae-miR1135	Unigene37135_All	4	617-640	631	4	0.596732	1	0.166667	662	213	20.9103	--	--	--	--	--	--	--	--	--	--	--	--	--	--	--	--	--	--	-	-	-
637	tae-miR1135	Unigene51813_All	4	90-113	104	4	0.596732	1	0.166667	286	94	21.36	--	--	--	--	--	--	--	--	--	--	--	--	--	--	--	--	--	--	-	-	-
638	tae-miR1135	Unigene136060_All	4	215-238	229	4	0.596732	1	0.166667	368	29	5.1214	--	--	--	--	--	--	--	--	--	--	--	--	--	--	--	--	--	--	-	-	-
639	tae-miR1135	Unigene130584_All	4	62-85	76	4	0.596732	1	0.166667	556	101	11.8055	--	--	--	--	--	--	--	--	--	--	--	--	--	--	--	--	--	--	-	-	-
640	tae-miR1135	Unigene19926_All	4	84-107	98	4	0.596732	1	0.166667	609	105	11.205	--	--	--	--	--	--	--	--	--	--	--	--	--	--	--	--	--	--	-	-	-
641	1a-tae-miR1127-p3	Unigene74260_All	2	205-228	219	2	0.601091	5	4.5	376	3	0.5185	--	--	--	--	--	--	--	--	--	--	--	--	--	--	--	--	--	--	-	-	-
642	3a-zma-miR159a_R-4_1ss7TC	Unigene15540_All	3	140-157	148	2	0.609336	2	2	326	34	6.778	--	--	--	--	--	--	--	--	--	--	--	--	--	--	--	--	--	--	-	-	-
643	PC-490	Unigene82429_All	3	173-193	184	2	0.609336	2	1.25	257	25	6.3219	--	--	--	--	--	--	--	--	--	--	--	--	--	--	--	--	--	--	-	-	-
644	PC-490	Unigene5972_All	3	337-357	348	2	0.609336	2	0.375	450	12	1.733	--	--	--	--	--	--	--	--	--	--	--	--	--	--	--	--	--	--	-	-	-
645	1a-tae-miR1130-p3	Unigene129667_All	3.5	85-105	96	2	0.612047	3	0.5	300	11	2.3829	--	--	--	--	--	--	--	--	--	--	--	--	--	--	--	--	--	--	-	-	-
646	1a-tae-miR1135_L+1R-4	Unigene89349_All	2	249-269	260	4	0.6138	1	0.5	441	2	0.2947	--	--	--	--	--	--	--	--	--	--	--	--	--	--	--	--	--	--	-	-	-
647	1a-tae-miR1135_L+1R-4	Unigene42646_All	2	748-768	759	4	0.6138	1	0.5	929	345	24.1347	gi|115460636|ref|NP_001053918.1|	187	3e-46	Os04g0622600 [Oryza sativa (japonica cultivar-group)] >gi|113565489|dbj|BAF15832.1| Os04g0622600 [Oryza sativa Japonica Group]	Q7XBQ9	52.4	4e-06	RGA2_SOLBU Disease resistance protein RGA2 OS=Solanum bulbocastanum GN=RGA2 PE=1 SV=1	--	--	--	--	--	--	--	--	--	--	-	-	-
648	1a-tae-miR1136-L-10R+10	Unigene63628_All	3.5	83-106	97	4	0.6138	1	0.333333	503	56	7.2353	gi|221327760|gb|ACM17577.1|	51.2	9e-06	expressed protein-RZ53 [Oryza granulata]	--	--	--	--	--	--	--	--	--	--	--	--	--	--	-	-	-
649	1a-tae-miR1136-L-10R+10	Unigene52058_All	3.5	183-207	198	4	0.6138	1	0.333333	291	23	5.1366	--	--	--	--	--	--	--	--	--	--	--	--	--	--	--	--	--	--	-	-	-
650	2a-bdi-miR5181b-p5	Unigene12354_All	2	313-333	324	4	0.6138	1	0.2	625	98	10.1902	--	--	--	--	--	--	--	--	--	--	--	--	--	--	--	--	--	--	-	-	-
651	PC-369	Unigene122992_All	2	186-209	200	4	0.6138	1	0.142857	224	2	0.5803	--	--	--	--	--	--	--	--	--	--	--	--	--	--	--	--	--	--	-	-	-
652	PC-97	Unigene31997_All	2	461-484	475	4	0.6138	1	0.2	501	454	58.8921	--	--	--	--	--	--	--	--	--	--	--	--	--	--	--	--	--	--	-	-	-
653	PC-97	Unigene34915_All	2	1272-1295	1286	4	0.6138	1	0.2	1477	677	29.7884	gi|218184716|gb|EEC67143.1|	70.1	1e-10	hypothetical protein OsI_33977 [Oryza sativa Indica Group]	--	--	--	--	--	--	--	--	--	--	--	--	--	--	-	-	-
654	PC-271	Unigene91341_All	3.5	5-25	16	4	0.6138	1	1	202	9	2.8955	--	--	--	--	--	--	--	--	--	--	--	--	--	--	--	--	--	--	-	-	-
655	PC-271	Unigene117560_All	3.5	139-159	150	4	0.6138	1	0.166667	293	0	0	--	--	--	--	--	--	--	--	--	--	--	--	--	--	--	--	--	--	-	-	-
656	PC-271	Unigene11831_All	3.5	639-659	650	4	0.6138	1	0.1	895	423	30.7154	gi|115461999|ref|NP_001054599.1|	57.4	4e-07	Os05g0140600 [Oryza sativa (japonica cultivar-group)] >gi|113578150|dbj|BAF16513.1| Os05g0140600 [Oryza sativa Japonica Group]	--	--	--	--	--	--	--	--	--	--	--	--	--	--	-	-	-
657	PC-271	Unigene14488_All	3.5	26-45	36	4	0.6138	1	0.166667	328	75	14.8602	--	--	--	--	--	--	--	--	--	--	--	--	--	--	--	--	--	--	-	-	-
658	PC-417	Unigene108913_All	2	3-22	13	4	0.6138	1	0.166667	309	98	20.6113	--	--	--	--	--	--	--	--	--	--	--	--	--	--	--	--	--	--	-	-	-
659	PC-417	Unigene133974_All	2	329-349	340	4	0.6138	1	0.1	432	27	4.0618	--	--	--	--	--	--	--	--	--	--	--	--	--	--	--	--	--	--	-	-	-
660	PC-45	Unigene91341_All	2	5-25	16	4	0.6138	1	1	202	9	2.8955	--	--	--	--	--	--	--	--	--	--	--	--	--	--	--	--	--	--	-	-	-
661	PC-45	Unigene11831_All	2	639-659	650	4	0.6138	1	0.1	895	423	30.7154	gi|115461999|ref|NP_001054599.1|	57.4	4e-07	Os05g0140600 [Oryza sativa (japonica cultivar-group)] >gi|113578150|dbj|BAF16513.1| Os05g0140600 [Oryza sativa Japonica Group]	--	--	--	--	--	--	--	--	--	--	--	--	--	--	-	-	-
662	PC-58	Unigene96622_All	2	1-24	15	4	0.6138	1	0.2	221	14	4.1169	--	--	--	--	--	--	--	--	--	--	--	--	--	--	--	--	--	--	-	-	-
663	PC-58	Unigene119920_All	2	76-99	90	4	0.6138	1	0.1	250	10	2.5996	--	--	--	--	--	--	--	--	--	--	--	--	--	--	--	--	--	--	-	-	-
664	tae-miR1130	Unigene136673_All	2	149-171	162	4	0.6138	1	0.166667	245	5	1.3263	--	--	--	--	--	--	--	--	--	--	--	--	--	--	--	--	--	--	-	-	-
665	1a-tae-miR1128-p5	Unigene12315_All	3	79-103	93	4	0.622061	1	0.333333	1455	478	21.3503	gi|226506246|ref|NP_001150290.1|	663	0	3-hydroxyisobutyryl-CoA hydrolase/ catalytic [Zea mays] >gi|195638126|gb|ACG38531.1| 3-hydroxyisobutyryl-CoA hydrolase/ catalytic [Zea mays]	Q6NVY1	243	2e-63	HIBCH_HUMAN 3-hydroxyisobutyryl-CoA hydrolase, mitochondrial OS=Homo sapiens GN=HIBCH PE=1 SV=2	BMEI1196	204	3e-52	COG1024	Enoyl-CoA hydratase/carnithine racemase	K05605	3e-81	299	ppp:PHYPADRAFT_199427	3-hydroxyisobutyryl-CoA hydrolase [EC:3.1.2.4]	-	-	-
666	PC-145	Unigene48551_All	3	222-245	236	4	0.622061	1	1	839	150	11.619	--	--	--	--	--	--	--	--	--	--	--	--	--	--	--	--	--	--	-	-	-
667	PC-373	Unigene78124_All	2.5	92-112	103	4	0.622061	1	1	217	9	2.6954	--	--	--	--	--	--	--	--	--	--	--	--	--	--	--	--	--	--	-	-	-
668	PC-440	Unigene89349_All	3	274-297	288	4	0.622061	1	0.333333	441	2	0.2947	--	--	--	--	--	--	--	--	--	--	--	--	--	--	--	--	--	--	-	-	-
669	PC-263	Unigene32604_All	3	315-335	326	4	0.622061	1	0.25	474	120	16.4529	--	--	--	--	--	--	--	--	--	--	--	--	--	--	--	--	--	--	-	-	-
670	PC-377	Unigene67175_All	2.5	3-19	10	4	0.622061	1	0.5	241	34	9.1685	--	--	--	--	--	--	--	--	--	--	--	--	--	--	--	--	--	--	-	-	-
671	tae-miR1122	Unigene61900_All	0	85-104	95	4	0.622061	1	0.166667	474	35	4.7988	gi|48209906|gb|AAT40500.1|	56.2	3e-20	Putative reverse transcriptase, identical [Solanum demissum]	--	--	--	--	--	--	--	--	--	--	--	--	--	--	-	GO:0003964//RNA-directed DNA polymerase activity	-
672	PC-304	Unigene106657_All	4	190-212	203	2	0.622702	2	0.333333	281	8	1.8502	--	--	--	--	--	--	--	--	--	--	--	--	--	--	--	--	--	--	-	-	-
673	PC-251	Unigene67054_All	2.5	143-166	157	2	0.622702	2	0.4	569	28	3.198	--	--	--	--	--	--	--	--	--	--	--	--	--	--	--	--	--	--	-	-	-
674	tae-miR1120	Unigene82813_All	4	137-160	151	2	0.622702	2	0.533333	266	11	2.6875	--	--	--	--	--	--	--	--	--	--	--	--	--	--	--	--	--	--	-	-	-
675	tae-miR1120	Unigene155354_All	4	131-153	145	2	0.622702	2	0.666667	329	0	0	--	--	--	--	--	--	--	--	--	--	--	--	--	--	--	--	--	--	-	-	-
676	tae-miR1120	Unigene52875_All	4	265-287	279	2	0.622702	2	2	496	75	9.8269	--	--	--	--	--	--	--	--	--	--	--	--	--	--	--	--	--	--	-	-	-
677	2a-tae-miR1120-p3_13ss2CT4AT5AG7AG8CA9AC10TG11TG12CA13TG14TG15AG17AG	Unigene19264_All	1	261-277	268	4	0.626125	1	0.25	833	72	5.6173	--	--	--	--	--	--	--	--	--	--	--	--	--	--	--	--	--	--	-	-	-
678	tae-miR1121	Unigene126710_All	1	108-129	120	4	0.626125	1	0.333333	272	0	0	--	--	--	--	--	--	--	--	--	--	--	--	--	--	--	--	--	--	-	-	-
679	1a-tae-miR1120_L-4	Unigene22876_All	1.5	79-99	90	2	0.633064	3	0.5	282	45	10.3706	--	--	--	--	--	--	--	--	--	--	--	--	--	--	--	--	--	--	-	-	-
680	2a-bdi-miR5181b-p5	Unigene42338_All	3	572-592	583	2	0.633064	3	1.2	1220	135	7.1914	--	--	--	--	--	--	--	--	--	--	--	--	--	--	--	--	--	--	-	-	-
681	PC-304	Unigene149669_All	3	181-205	195	2	0.633064	2	1.5	237	0	0	--	--	--	--	--	--	--	--	--	--	--	--	--	--	--	--	--	--	-	-	-
682	PC-304	Unigene46016_All	3	425-448	439	2	0.633064	2	0.333333	975	73	4.8658	--	--	--	--	--	--	--	--	--	--	--	--	--	--	--	--	--	--	-	-	-
683	PC-116	Unigene64706_All	1.5	95-118	109	2	0.633064	6	0.6	212	2	0.6131	--	--	--	--	--	--	--	--	--	--	--	--	--	--	--	--	--	--	-	-	-
684	PC-116	Unigene63690_All	1.5	127-150	141	2	0.633064	4	0.4	246	7	1.8493	--	--	--	--	--	--	--	--	--	--	--	--	--	--	--	--	--	--	-	-	-
685	PC-116	Unigene57565_All	1.5	272-295	286	2	0.633064	4	0.4	379	21	3.601	--	--	--	--	--	--	--	--	--	--	--	--	--	--	--	--	--	--	-	-	-
686	PC-116	Unigene36930_All	1.5	817-840	831	2	0.633064	5	0.5	1111	407	23.8078	gi|242051961|ref|XP_002455126.1|	55.8	2e-06	hypothetical protein SORBIDRAFT_03g004760 [Sorghum bicolor] >gi|241927101|gb|EES00246.1| hypothetical protein SORBIDRAFT_03g004760 [Sorghum bicolor]	--	--	--	--	--	--	--	--	--	--	--	--	--	--	-	-	-
687	PC-373	Unigene19280_All	4	1913-1933	1924	2	0.640649	2	2	2130	38	1.1594	gi|195627000|gb|ACG35330.1|	342	1e-141	cytochrome P450 CYP709H1 [Zea mays]	Q05047	247	1e-78	C72A1_CATRO Secologanin synthase OS=Catharanthus roseus GN=CYP72A1 PE=2 SV=1	Cj1411c	122	3e-27	COG2124	Cytochrome P450	K07424	5e-82	241	sbi:SORBI_03g028720	cytochrome P450, family 3, subfamily A [EC:1.14.14.1]	-	-	-
688	PC-224	Unigene16090_All	4	167-187	178	2	0.640649	2	2	390	33	5.4991	--	--	--	--	--	--	--	--	--	--	--	--	--	--	--	--	--	--	-	-	-
689	PC-224	Unigene133193_All	4	173-193	184	2	0.640649	2	1	552	2	0.2355	--	--	--	--	--	--	--	--	--	--	--	--	--	--	--	--	--	--	-	-	-
690	PC-224	Unigene20276_All	4	397-417	408	2	0.640649	2	1	805	34	2.7449	gi|115465113|ref|NP_001056156.1|	72.4	1e-17	Os05g0535500 [Oryza sativa (japonica cultivar-group)] >gi|113579707|dbj|BAF18070.1| Os05g0535500 [Oryza sativa Japonica Group]	Q54E29	42	4e-06	THG1_DICDI Probable tRNA(His) guanylyltransferase OS=Dictyostelium discoideum GN=thg1 PE=3 SV=1	--	--	--	--	--	K10761	3e-19	72.4	osa:4339440	tRNA(His) guanylyltransferase [EC:2.7.7.-]	-	-	-
691	PC-224	Unigene97631_All	4	79-99	90	2	0.640649	2	2	225	10	2.8884	--	--	--	--	--	--	--	--	--	--	--	--	--	--	--	--	--	--	-	-	-
692	PC-224	Unigene46450_All	4	576-596	587	2	0.640649	10	7.73333	1134	96	5.5017	--	--	--	--	--	--	--	--	--	--	--	--	--	--	--	--	--	--	-	-	-
693	PC-279	Unigene60307_All	3.5	148-171	162	4	0.645799	1	0.5	265	2	0.4905	--	--	--	--	--	--	--	--	--	--	--	--	--	--	--	--	--	--	-	-	-
694	PC-279	Unigene49065_All	3.5	774-797	788	4	0.645799	1	0.142857	1235	31	1.6313	--	--	--	--	--	--	--	--	--	--	--	--	--	--	--	--	--	--	-	-	-
695	PC-369	Unigene41841_All	3.5	337-360	351	4	0.645799	1	0.333333	371	27	4.7296	--	--	--	--	--	--	--	--	--	--	--	--	--	--	--	--	--	--	-	-	-
696	PC-369	Unigene38622_All	3.5	277-301	292	4	0.645799	1	0.333333	830	103	8.0649	--	--	--	--	--	--	--	--	--	--	--	--	--	--	--	--	--	--	-	-	-
697	PC-369	Unigene8878_All	3.5	605-628	619	4	0.645799	1	0.25	921	57	4.0221	--	--	--	--	--	--	--	--	--	--	--	--	--	--	--	--	--	--	-	-	-
698	PC-116	Unigene123347_All	2.5	161-184	175	2	0.648077	4	0.4	212	0	0	--	--	--	--	--	--	--	--	--	--	--	--	--	--	--	--	--	--	-	-	-
699	PC-116	Unigene74987_All	2.5	117-140	131	2	0.648077	2	0.2	230	7	1.9779	--	--	--	--	--	--	--	--	--	--	--	--	--	--	--	--	--	--	-	-	-
700	PC-116	Unigene119510_All	2.5	167-190	181	2	0.648077	5	0.5	301	7	1.5114	--	--	--	--	--	--	--	--	--	--	--	--	--	--	--	--	--	--	-	-	-
701	2a-osa-miR818b-p3_L-1R+1_11ss3AT4CT6AG7TG8AG10TC11AG12TG14TG15CG16AT	Unigene110238_All	2	83-98	89	0	0.648489	3	0.7	336	38	7.3499	--	--	--	--	--	--	--	--	--	--	--	--	--	--	--	--	--	--	-	-	-
702	2a-tae-miR1120-p3_13ss2CT4AT5AG7AG8CA9AC10TG11TG12CA13TG14TG15AG17AG	Unigene47733_All	4	1951-1967	1958	3	0.649769	3	0.6	3008	1877	40.5532	--	--	--	--	--	--	--	--	--	--	--	--	--	--	--	--	--	--	-	-	-
703	1b-hvu-miR399_R-3	Unigene72102_All	3.5	74-91	82	2	0.652943	7	7	235	40	11.0619	gi|1657859|gb|AAB18209.1|	86.7	5e-32	chlorophyll a/b-binding protein WCAB precursor [Triticum aestivum]	P04784	87.8	7e-30	CB21_WHEAT Chlorophyll a-b binding protein, chloroplastic OS=Triticum aestivum GN=WHAB1.6 PE=3 SV=1	--	--	--	--	--	K08912	2e-17	83.6	ath:AT2G34420	light-harvesting complex II chlorophyll a/b binding protein 1	-	-	-
704	2a-osa-miR806a-p3	Unigene82816_All	4	140-160	151	4	0.653376	1	0.333333	215	33	9.975	--	--	--	--	--	--	--	--	--	--	--	--	--	--	--	--	--	--	-	-	-
705	2a-osa-miR806a-p3	Unigene32604_All	4	266-286	277	4	0.653376	1	0.2	474	120	16.4529	--	--	--	--	--	--	--	--	--	--	--	--	--	--	--	--	--	--	-	-	-
706	2a-osa-miR806a-p3	Unigene125336_All	4	76-96	87	4	0.653376	1	0.2	368	7	1.2362	--	--	--	--	--	--	--	--	--	--	--	--	--	--	--	--	--	--	-	-	-
707	PC-131	Unigene61439_All	4	167-191	182	4	0.653376	1	1	205	21	6.6574	--	--	--	--	--	--	--	--	--	--	--	--	--	--	--	--	--	--	-	-	-
708	PC-396	Unigene96622_All	2	1-24	15	4	0.657103	1	0.2	221	14	4.1169	--	--	--	--	--	--	--	--	--	--	--	--	--	--	--	--	--	--	-	-	-
709	PC-396	Unigene119920_All	2	76-99	90	4	0.657103	1	0.1	250	10	2.5996	--	--	--	--	--	--	--	--	--	--	--	--	--	--	--	--	--	--	-	-	-
710	PC-396	Unigene86891_All	3	166-189	180	4	0.657103	1	0.1	437	15	2.2307	--	--	--	--	--	--	--	--	--	--	--	--	--	--	--	--	--	--	-	-	-
711	PC-203	Unigene32192_All	2	172-190	181	4	0.657103	1	0.142857	265	14	3.4334	--	--	--	--	--	--	--	--	--	--	--	--	--	--	--	--	--	--	-	-	-
712	PC-203	Unigene40389_All	2	4-22	13	4	0.657103	1	1	466	195	27.1949	gi|222641089|gb|EEE69221.1|	59.3	3e-08	hypothetical protein OsJ_28444 [Oryza sativa Japonica Group]	--	--	--	--	--	--	--	--	--	--	--	--	--	--	-	-	-
713	tae-miR1122	Unigene66050_All	2	45-64	55	4	0.657103	1	0.166667	294	70	15.4735	--	--	--	--	--	--	--	--	--	--	--	--	--	--	--	--	--	--	-	-	-
714	2a-far-miR437-p3	Unigene51813_All	4	84-103	94	3	0.660489	2	0.533333	286	94	21.36	--	--	--	--	--	--	--	--	--	--	--	--	--	--	--	--	--	--	-	-	-
715	PC-307	Unigene48205_All	2.5	233-254	245	4	0.66079	1	1	783	92	7.636	gi|115451363|ref|NP_001049282.1|	112	9e-24	Os03g0199000 [Oryza sativa (japonica cultivar-group)] >gi|113547753|dbj|BAF11196.1| Os03g0199000 [Oryza sativa Japonica Group]	--	--	--	--	--	--	--	--	--	--	--	--	--	--	-	-	-
716	tae-miR1127	Unigene4346_All	1	4-22	13	2	0.662475	2	1	263	10	2.4711	--	--	--	--	--	--	--	--	--	--	--	--	--	--	--	--	--	--	-	-	-
717	tae-miR1127	Unigene8936_All	1	163-181	172	2	0.662475	7	1.86667	644	84	8.4768	--	--	--	--	--	--	--	--	--	--	--	--	--	--	--	--	--	--	-	-	-
718	2a-ae-miR1132-p3	Unigene152160_All	3.5	12-29	20	2	0.671745	3	3	260	38	9.4984	--	--	--	--	--	--	--	--	--	--	--	--	--	--	--	--	--	--	-	-	-
719	2a-ae-miR1132-p3	Unigene46780_All	3.5	1728-1745	1736	2	0.671745	6	6	1968	1038	34.2776	gi|115441045|ref|NP_001044802.1|	1151	0	Os01g0848200 [Oryza sativa (japonica cultivar-group)] >gi|113534333|dbj|BAF06716.1| Os01g0848200 [Oryza sativa Japonica Group]	O04226	1026	0	P5CS_ORYSJ Delta-1-pyrroline-5-carboxylate synthetase OS=Oryza sativa subsp. japonica GN=P5CS PE=2 SV=2	sll0373	337	4e-92	COG0014	Gamma-glutamyl phosphate reductase	K12657	0	1151	osa:4324853	delta-1-pyrroline-5-carboxylate synthetase [EC:2.7.2.11 1.2.1.41]	GO:0055114//oxidation reduction;GO:0006561//proline biosynthetic process	GO:0004349//glutamate 5-kinase activity;GO:0004350//glutamate-5-semialdehyde dehydrogenase activity	GO:0005737//cytoplasm
720	PC-82	Unigene78124_All	3.5	89-112	103	4	0.675147	1	1	217	9	2.6954	--	--	--	--	--	--	--	--	--	--	--	--	--	--	--	--	--	--	-	-	-
721	PC-82	Unigene9298_All	3.5	207-230	221	4	0.675147	1	0.333333	416	12	1.8747	--	--	--	--	--	--	--	--	--	--	--	--	--	--	--	--	--	--	-	-	-
722	PC-413	Unigene85714_All	1	175-198	189	4	0.675147	1	0.166667	273	26	6.1894	--	--	--	--	--	--	--	--	--	--	--	--	--	--	--	--	--	--	-	-	-
723	PC-228	Unigene74260_All	3	207-227	218	2	0.676284	3	2	376	3	0.5185	--	--	--	--	--	--	--	--	--	--	--	--	--	--	--	--	--	--	-	-	-
724	PC-150	Unigene94274_All	4	176-199	190	4	0.67864	1	0.166667	212	7	2.1459	--	--	--	--	--	--	--	--	--	--	--	--	--	--	--	--	--	--	-	-	-
725	PC-418	Unigene43065_All	4	103-126	117	4	0.67864	1	0.25	1376	365	17.239	gi|50725255|dbj|BAD34257.1|	417	1e-115	mitochondrial transcription termination factor-like protein [Oryza sativa Japonica Group] >gi|255671020|dbj|BAH91763.1| Os02g0577501 [Oryza sativa Japonica Group]	Q17RH7	91.3	1e-17	TPRXL_HUMAN Putative protein TPRXL OS=Homo sapiens GN=TPRXL PE=2 SV=2	SPBC28F2.12	59.7	1e-08	COG0086	DNA-directed RNA polymerase, beta' subunit/160 kD subunit	K03006	2e-10	63.9	rcu:RCOM_0782880	DNA-directed RNA polymerase II subunit A [EC:2.7.7.6]	-	-	-
726	PC-432	Unigene135159_All	4	2-22	13	4	0.67864	1	0.333333	298	13	2.8351	--	--	--	--	--	--	--	--	--	--	--	--	--	--	--	--	--	--	-	-	-
727	PC-432	Unigene72137_All	4	274-294	285	4	0.67864	1	0.2	459	12	1.6991	--	--	--	--	--	--	--	--	--	--	--	--	--	--	--	--	--	--	-	-	-
728	PC-432	Unigene87256_All	4	477-497	488	4	0.67864	1	0.5	1090	102	6.0815	gi|115449089|ref|NP_001048324.1|	68.2	3e-10	Os02g0783700 [Oryza sativa (japonica cultivar-group)] >gi|113537855|dbj|BAF10238.1| Os02g0783700 [Oryza sativa Japonica Group]	Q9SMZ4	55.5	7e-07	AASS_ARATH Alpha-aminoadipic semialdehyde synthase OS=Arabidopsis thaliana GN=LKR/SDH PE=1 SV=1	--	--	--	--	--	--	--	--	--	--	GO:0019477//L-lysine catabolic process	GO:0004753//saccharopine dehydrogenase activity	GO:0005829//cytosol
729	PC-432	Unigene8124_All	4	916-936	927	4	0.67864	1	0.333333	1265	657	33.7531	--	--	--	--	--	--	--	--	--	--	--	--	--	--	--	--	--	--	-	-	-
730	PC-432	Unigene22906_All	4	669-689	680	4	0.67864	1	0.2	5408	726	8.7245	gi|116317784|emb|CAH65761.1|	802	0	H0215A08.3 [Oryza sativa (indica cultivar-group)]	P14381	120	1e-25	YTX2_XENLA Transposon TX1 uncharacterized 149 kDa protein OS=Xenopus laevis PE=4 SV=1	--	--	--	--	--	K13148	2e-61	203	vvi:100261060	integrator complex subunit 11 [EC:3.1.27.-]	-	-	-
731	PC-426	Unigene10047_All	4	26-46	37	4	0.67864	1	1	395	129	21.2242	--	--	--	--	--	--	--	--	--	--	--	--	--	--	--	--	--	--	-	-	-
732	2a-osa-miR1439-p5	Unigene108242_All	4	5-20	11	1	0.687781	3	1.5	300	5	1.0831	--	--	--	--	--	--	--	--	--	--	--	--	--	--	--	--	--	--	-	-	-
733	1a-tae-miR1127_L+2	Unigene48205_All	1.5	234-254	245	4	0.688896	1	1	783	92	7.636	gi|115451363|ref|NP_001049282.1|	112	9e-24	Os03g0199000 [Oryza sativa (japonica cultivar-group)] >gi|113547753|dbj|BAF11196.1| Os03g0199000 [Oryza sativa Japonica Group]	--	--	--	--	--	--	--	--	--	--	--	--	--	--	-	-	-
734	2a-bdi-miR5175b-p3	Unigene46976_All	1.5	551-569	560	4	0.688896	1	1	632	127	13.0595	--	--	--	--	--	--	--	--	--	--	--	--	--	--	--	--	--	--	-	-	-
735	2a-bdi-miR5175b-p3	Unigene35062_All	1.5	1070-1088	1079	4	0.688896	1	0.142857	1812	232	8.3209	--	--	--	--	--	--	--	--	--	--	--	--	--	--	--	--	--	--	-	-	-
736	PC-150	Unigene32604_All	3	269-292	283	4	0.688896	1	0.5	474	120	16.4529	--	--	--	--	--	--	--	--	--	--	--	--	--	--	--	--	--	--	-	-	-
737	PC-176	Unigene25709_All	3	104-127	118	4	0.688896	1	1	789	81	6.6719	gi|255677998|dbj|BAF22317.2|	226	4e-58	Os07g0637500 [Oryza sativa Japonica Group]	Q9Z0R0	87.8	7e-17	HASP_MOUSE Serine/threonine-protein kinase haspin OS=Mus musculus GN=Gsg2 PE=1 SV=3	SPAC23C4.03	69.3	7e-12	COG5072	Serine/threonine kinase of the haspin family	--	--	--	--	--	-	GO:0016301//kinase activity	GO:0044424//intracellular part
738	tae-miR1135	Unigene125183_All	3	45-68	59	4	0.688896	1	0.25	205	0	0	--	--	--	--	--	--	--	--	--	--	--	--	--	--	--	--	--	--	-	-	-
739	1a-tae-miR1127-p3	Unigene89349_All	4	271-294	285	2	0.689528	2	1.33333	441	2	0.2947	--	--	--	--	--	--	--	--	--	--	--	--	--	--	--	--	--	--	-	-	-
740	PC-198	Unigene28457_All	0.5	144-164	155	2	0.689528	2	0.25	256	11	2.7925	--	--	--	--	--	--	--	--	--	--	--	--	--	--	--	--	--	--	-	-	-
741	PC-190	Unigene70789_All	3.5	124-144	135	2	0.689528	9	0.9	230	3	0.8477	--	--	--	--	--	--	--	--	--	--	--	--	--	--	--	--	--	--	-	-	-
742	PC-190	Unigene21549_All	3.5	318-338	329	2	0.689528	9	0.9	351	52	9.628	--	--	--	--	--	--	--	--	--	--	--	--	--	--	--	--	--	--	-	-	-
743	PC-190	Unigene21392_All	3.5	376-396	387	2	0.689528	11	1.1	476	73	9.9668	--	--	--	--	--	--	--	--	--	--	--	--	--	--	--	--	--	--	-	-	-
744	PC-190	Unigene31118_All	3.5	329-349	340	2	0.689528	10	1	616	59	6.2246	--	--	--	--	--	--	--	--	--	--	--	--	--	--	--	--	--	--	-	-	-
745	PC-190	Unigene135643_All	3.5	79-99	90	2	0.689528	8	0.8	447	107	15.5566	--	--	--	--	--	--	--	--	--	--	--	--	--	--	--	--	--	--	-	-	-
746	PC-190	Unigene43286_All	3.5	232-252	243	2	0.689528	7	0.7	519	37	4.6331	--	--	--	--	--	--	--	--	--	--	--	--	--	--	--	--	--	--	-	-	-
747	PC-190	Unigene42468_All	3.5	275-295	286	2	0.689528	9	0.9	650	59	5.899	gi|115484701|ref|NP_001067494.1|	107	2e-22	Os11g0213000 [Oryza sativa (japonica cultivar-group)]	Q6H8D6	101	3e-21	COB23_ORYSJ Putative coatomer subunit beta'-3 OS=Oryza sativa subsp. japonica GN=Os02g0209000 PE=3 SV=2	all0283_3	56.6	3e-08	COG2319	FOG: WD40 repeat	K12662	4e-06	48.1	cre:CHLREDRAFT_120649	U4/U6 small nuclear ribonucleoprotein PRP4	-	-	-
748	PC-495	Unigene21481_All	4	96-116	107	2	0.689528	3	1	230	26	7.3466	--	--	--	--	--	--	--	--	--	--	--	--	--	--	--	--	--	--	-	-	-
749	PC-495	Unigene70065_All	4	322-342	333	2	0.689528	5	1.23333	1150	210	11.8675	gi|115447445|ref|NP_001047502.1|	90.9	1e-33	Os02g0632100 [Oryza sativa (japonica cultivar-group)]	Q9LMN8	63.9	7e-20	WAK3_ARATH Wall-associated receptor kinase 3 OS=Arabidopsis thaliana GN=WAK3 PE=2 SV=2	--	--	--	--	--	K04733	4e-07	52	ath:AT5G38990	interleukin-1 receptor-associated kinase 4 [EC:2.7.11.1]	-	-	-
750	tae-miR1130	Unigene86358_All	3.5	217-240	231	2	0.689528	2	0.5	308	19	4.0091	--	--	--	--	--	--	--	--	--	--	--	--	--	--	--	--	--	--	-	-	-
751	2a-osa-miR818a-p3	Unigene152160_All	2.5	9-29	20	2	0.693822	3	3	260	38	9.4984	--	--	--	--	--	--	--	--	--	--	--	--	--	--	--	--	--	--	-	-	-
752	2a-bdi-miR5175b-p3	Unigene28559_All	3	358-376	367	3	0.69549	3	0.428571	567	194	22.236	--	--	--	--	--	--	--	--	--	--	--	--	--	--	--	--	--	--	-	-	-
753	2a-bdi-miR5175b-p3	Unigene48771_All	3	2567-2585	2576	3	0.69549	3	0.428571	2738	470	11.1559	gi|115484559|ref|NP_001067423.1|	1355	0	Os11g0195100 [Oryza sativa (japonica cultivar-group)] >gi|113644645|dbj|BAF27786.1| Os11g0195100 [Oryza sativa Japonica Group]	Q2JW99	485	1e-136	SECA_SYNJA Protein translocase subunit secA OS=Synechococcus sp. (strain JA-3-3Ab) GN=secA PE=3 SV=1	alr4851	468	1e-131	COG0653	Preprotein translocase subunit SecA (ATPase, RNA helicase)	K03070	0	1355	osa:4349987	preprotein translocase subunit SecA	-	-	GO:0009536//plastid
754	1a-tae-miR1128-p3	Unigene38228_All	2	186-209	200	4	0.695551	1	0.333333	223	7	2.04	--	--	--	--	--	--	--	--	--	--	--	--	--	--	--	--	--	--	-	-	-
755	2a-bdi-miR5067-p5_L+40R+40R-20	Unigene109765_All	2	11-30	21	4	0.695551	1	0.25	326	16	3.1896	--	--	--	--	--	--	--	--	--	--	--	--	--	--	--	--	--	--	-	-	-
756	2a-bdi-miR5067-p5_L+40R+40R-20	Unigene132052_All	2	12-31	22	4	0.695551	1	1	348	0	0	--	--	--	--	--	--	--	--	--	--	--	--	--	--	--	--	--	--	-	-	-
757	PC-176	Unigene128483_All	2	134-157	148	4	0.695551	1	0.5	228	9	2.5653	--	--	--	--	--	--	--	--	--	--	--	--	--	--	--	--	--	--	-	-	-
758	PC-82	Unigene131991_All	2	252-275	266	4	0.695551	1	1	421	12	1.8524	--	--	--	--	--	--	--	--	--	--	--	--	--	--	--	--	--	--	-	-	-
759	PC-86	Unigene93800_All	2.5	67-90	81	4	0.695551	1	1	210	6	1.8568	--	--	--	--	--	--	--	--	--	--	--	--	--	--	--	--	--	--	-	-	-
760	PC-86	Unigene29326_All	2.5	150-173	164	4	0.695551	1	0.5	243	90	24.0699	--	--	--	--	--	--	--	--	--	--	--	--	--	--	--	--	--	--	-	-	-
761	PC-271	Unigene85714_All	2.5	172-192	183	4	0.695551	1	0.1	273	26	6.1894	--	--	--	--	--	--	--	--	--	--	--	--	--	--	--	--	--	--	-	-	-
762	PC-271	Unigene25709_All	2.5	150-170	161	4	0.695551	1	0.166667	789	81	6.6719	gi|255677998|dbj|BAF22317.2|	226	4e-58	Os07g0637500 [Oryza sativa Japonica Group]	Q9Z0R0	87.8	7e-17	HASP_MOUSE Serine/threonine-protein kinase haspin OS=Mus musculus GN=Gsg2 PE=1 SV=3	SPAC23C4.03	69.3	7e-12	COG5072	Serine/threonine kinase of the haspin family	--	--	--	--	--	-	GO:0016301//kinase activity	GO:0044424//intracellular part
763	1a-tae-miR1120-p5	Unigene70821_All	3.5	16-33	24	4	0.702063	1	1	268	39	9.4573	--	--	--	--	--	--	--	--	--	--	--	--	--	--	--	--	--	--	-	-	-
764	1a-tae-miR1120-p5	Unigene64029_All	3.5	329-345	336	4	0.702063	1	0.2	363	109	19.5146	gi|115481544|ref|NP_001064365.1|	106	2e-22	Os10g0330400 [Oryza sativa (japonica cultivar-group)] >gi|22655742|gb|AAN04159.1| Unknown protein [Oryza sativa Japonica Group] >gi|31431209|gb|AAP53024.1| Uncharacterized ACR, COG1678 family protein, expressed [Oryza sativa (japonica cultivar-group)] >gi|113638974|dbj|BAF26279.1| Os10g0330400 [Oryza sativa Japonica Group]	--	--	--	--	--	--	--	--	--	K07735	4e-24	106	osa:4348336	putative transcriptional regulator	-	-	GO:0009536//plastid
765	PC-13	Unigene135521_All	4	158-181	172	4	0.702063	1	1	239	1	0.2719	--	--	--	--	--	--	--	--	--	--	--	--	--	--	--	--	--	--	-	-	-
766	PC-13	Unigene17273_All	4	160-183	174	4	0.702063	1	1	473	1407	193.318	--	--	--	--	--	--	--	--	--	--	--	--	--	--	--	--	--	--	-	-	-
767	PC-13	Unigene48551_All	4	222-245	236	4	0.702063	1	1	839	150	11.619	--	--	--	--	--	--	--	--	--	--	--	--	--	--	--	--	--	--	-	-	-
768	PC-58	Unigene55320_All	4	122-145	136	4	0.702063	1	0.333333	268	18	4.3649	--	--	--	--	--	--	--	--	--	--	--	--	--	--	--	--	--	--	-	-	-
769	PC-58	Unigene136952_All	4	123-145	136	4	0.702063	1	0.1	402	3	0.485	--	--	--	--	--	--	--	--	--	--	--	--	--	--	--	--	--	--	-	-	-
770	PC-58	Unigene83570_All	4	128-150	141	4	0.702063	1	0.1	416	37	5.7803	--	--	--	--	--	--	--	--	--	--	--	--	--	--	--	--	--	--	-	-	-
771	PC-58	Unigene19264_All	4	304-328	319	4	0.702063	1	0.1	833	72	5.6173	--	--	--	--	--	--	--	--	--	--	--	--	--	--	--	--	--	--	-	-	-
772	1a-tae-miR1133-p5	Unigene125183_All	3	93-116	107	4	0.717741	1	0.166667	205	0	0	--	--	--	--	--	--	--	--	--	--	--	--	--	--	--	--	--	--	-	-	-
773	1a-tae-miR1133-p5	Unigene61651_All	3	137-160	151	4	0.717741	1	0.5	245	0	0	--	--	--	--	--	--	--	--	--	--	--	--	--	--	--	--	--	--	-	-	-
774	1a-tae-miR1133-p5	Unigene36787_All	3	107-130	121	4	0.717741	1	0.166667	835	155	12.0638	gi|242055631|ref|XP_002456961.1|	60.5	4e-08	hypothetical protein SORBIDRAFT_03g046420 [Sorghum bicolor] >gi|241928936|gb|EES02081.1| hypothetical protein SORBIDRAFT_03g046420 [Sorghum bicolor]	--	--	--	--	--	--	--	--	--	--	--	--	--	--	-	-	-
775	1a-tae-miR1136-L-10R+10	Unigene53140_All	1	400-423	414	4	0.717741	1	0.2	509	71	9.0652	--	--	--	--	--	--	--	--	--	--	--	--	--	--	--	--	--	--	-	-	-
776	1a-tae-miR1136-L-10R+10	Unigene136060_All	1	258-281	272	4	0.717741	1	1	368	29	5.1214	--	--	--	--	--	--	--	--	--	--	--	--	--	--	--	--	--	--	-	-	-
777	PC-73	Unigene136815_All	1	563-583	574	4	0.717741	1	0.333333	666	40	3.9032	--	--	--	--	--	--	--	--	--	--	--	--	--	--	--	--	--	--	-	-	-
778	PC-58	Unigene124009_All	1	108-131	122	4	0.717741	1	0.1	200	4	1.2998	--	--	--	--	--	--	--	--	--	--	--	--	--	--	--	--	--	--	-	-	-
779	PC-58	Unigene136673_All	1	138-161	152	4	0.717741	1	0.1	245	5	1.3263	--	--	--	--	--	--	--	--	--	--	--	--	--	--	--	--	--	--	-	-	-
780	PC-152	Unigene76163_All	4	166-189	180	4	0.723779	1	1	200	7	2.2746	--	--	--	--	--	--	--	--	--	--	--	--	--	--	--	--	--	--	-	-	-
781	PC-152	Unigene126248_All	4	44-67	58	4	0.723779	1	0.333333	238	0	0	--	--	--	--	--	--	--	--	--	--	--	--	--	--	--	--	--	--	-	-	-
782	PC-332	Unigene122992_All	4	188-211	202	4	0.723779	1	0.2	224	2	0.5803	--	--	--	--	--	--	--	--	--	--	--	--	--	--	--	--	--	--	-	-	-
783	PC-332	Unigene48262_All	4	730-753	744	4	0.723779	1	0.2	852	215	16.3998	--	--	--	--	--	--	--	--	--	--	--	--	--	--	--	--	--	--	-	-	-
784	PC-392	Unigene135521_All	4	158-181	172	4	0.723779	1	1	239	1	0.2719	--	--	--	--	--	--	--	--	--	--	--	--	--	--	--	--	--	--	-	-	-
785	PC-392	Unigene80712_All	4	410-433	424	4	0.723779	1	0.2	515	23	2.9024	--	--	--	--	--	--	--	--	--	--	--	--	--	--	--	--	--	--	-	-	-
786	PC-392	Unigene42903_All	4	5-28	19	4	0.723779	1	0.333333	740	211	18.5306	--	--	--	--	--	--	--	--	--	--	--	--	--	--	--	--	--	--	-	-	-
787	PC-75	Unigene152160_All	4	51-73	64	4	0.723779	1	1	260	38	9.4984	--	--	--	--	--	--	--	--	--	--	--	--	--	--	--	--	--	--	-	-	-
788	PC-75	Unigene121882_All	4	106-129	120	4	0.723779	1	0.1	302	18	3.8735	--	--	--	--	--	--	--	--	--	--	--	--	--	--	--	--	--	--	-	-	-
789	1a-tae-miR1120-p5	Unigene10145_All	2.5	129-145	136	4	0.726749	1	0.2	233	18	5.0206	--	--	--	--	--	--	--	--	--	--	--	--	--	--	--	--	--	--	-	-	-
790	1a-tae-miR1120-p5	Unigene66062_All	2.5	5-21	12	4	0.726749	1	1	216	0	0	--	--	--	--	--	--	--	--	--	--	--	--	--	--	--	--	--	--	-	-	-
791	1a-tae-miR1120-p5	Unigene22876_All	2.5	134-150	141	4	0.726749	1	0.2	282	45	10.3706	--	--	--	--	--	--	--	--	--	--	--	--	--	--	--	--	--	--	-	-	-
792	1a-tae-miR1120-p5	Unigene63459_All	2.5	139-155	146	4	0.726749	1	0.333333	387	1	0.1679	--	--	--	--	--	--	--	--	--	--	--	--	--	--	--	--	--	--	-	-	-
793	2a-bdi-miR5181b-p5	Unigene117358_All	2.5	188-208	199	4	0.726749	1	0.2	255	0	0	--	--	--	--	--	--	--	--	--	--	--	--	--	--	--	--	--	--	-	-	-
794	2a-bdi-miR5181b-p5	Unigene11373_All	2.5	96-116	107	4	0.726749	1	1	283	37	8.4968	--	--	--	--	--	--	--	--	--	--	--	--	--	--	--	--	--	--	-	-	-
795	2a-bdi-miR5181b-p5	Unigene87382_All	2.5	43-63	54	4	0.726749	1	0.25	337	191	36.8334	--	--	--	--	--	--	--	--	--	--	--	--	--	--	--	--	--	--	-	-	-
796	2a-bdi-miR5181b-p5	Unigene18306_All	2.5	217-237	228	4	0.726749	1	0.25	353	3	0.5523	--	--	--	--	--	--	--	--	--	--	--	--	--	--	--	--	--	--	-	-	-
797	2a-osa-miR806g-p3	Unigene104711_All	3.5	173-191	183	4	0.726749	1	1	263	9	2.224	--	--	--	--	--	--	--	--	--	--	--	--	--	--	--	--	--	--	-	-	-
798	2a-osa-miR806g-p3	Unigene39179_All	3.5	13-32	23	4	0.726749	1	0.25	332	36	7.047	--	--	--	--	--	--	--	--	--	--	--	--	--	--	--	--	--	--	-	-	-
799	2a-osa-miR818b-p3_L-1R+1_11ss3AT4CT6AG7TG8AG10TC11AG12TG14TG15CG16AT	Unigene72933_All	2.5	68-83	74	4	0.726749	1	0.5	244	7	1.8644	--	--	--	--	--	--	--	--	--	--	--	--	--	--	--	--	--	--	-	-	-
800	PC-377	Unigene85938_All	3.5	158-174	165	4	0.726749	1	0.333333	357	16	2.9127	--	--	--	--	--	--	--	--	--	--	--	--	--	--	--	--	--	--	-	-	-
801	PC-44	Unigene40668_All	2	206-226	217	2	0.727998	2	1	414	46	7.221	--	--	--	--	--	--	--	--	--	--	--	--	--	--	--	--	--	--	-	-	-
802	PC-44	Unigene28559_All	2	363-383	374	2	0.727998	2	1	567	194	22.236	--	--	--	--	--	--	--	--	--	--	--	--	--	--	--	--	--	--	-	-	-
803	PC-44	Unigene137873_All	2	246-266	257	2	0.727998	4	2	804	16	1.2933	--	--	--	--	--	--	--	--	--	--	--	--	--	--	--	--	--	--	-	-	-
804	PC-44	Unigene48771_All	2	2572-2592	2583	2	0.727998	3	1.5	2738	470	11.1559	gi|115484559|ref|NP_001067423.1|	1355	0	Os11g0195100 [Oryza sativa (japonica cultivar-group)] >gi|113644645|dbj|BAF27786.1| Os11g0195100 [Oryza sativa Japonica Group]	Q2JW99	485	1e-136	SECA_SYNJA Protein translocase subunit secA OS=Synechococcus sp. (strain JA-3-3Ab) GN=secA PE=3 SV=1	alr4851	468	1e-131	COG0653	Preprotein translocase subunit SecA (ATPase, RNA helicase)	K03070	0	1355	osa:4349987	preprotein translocase subunit SecA	-	-	GO:0009536//plastid
805	2a-osa-miR818b-p3_L-1R+1_11ss3AT4CT6AG7TG8AG10TC11AG12TG14TG15CG16AT	Unigene28559_All	2	361-376	367	3	0.729298	3	0.428571	567	194	22.236	--	--	--	--	--	--	--	--	--	--	--	--	--	--	--	--	--	--	-	-	-
806	2a-osa-miR818b-p3_L-1R+1_11ss3AT4CT6AG7TG8AG10TC11AG12TG14TG15CG16AT	Unigene49255_All	2	117-132	123	3	0.729298	2	0.45	668	5926	576.533	gi|255677849|dbj|BAF21800.2|	139	4e-32	Os07g0539400 [Oryza sativa Japonica Group]	Q9SD84	101	5e-21	E13L3_ARATH Glucan endo-1,3-beta-glucosidase-like protein 3 OS=Arabidopsis thaliana GN=At5g08000 PE=1 SV=1	--	--	--	--	--	--	--	--	--	--	-	-	GO:0016023//cytoplasmic membrane-bounded vesicle
807	2a-osa-miR818b-p3_L-1R+1_11ss3AT4CT6AG7TG8AG10TC11AG12TG14TG15CG16AT	Unigene48771_All	2	2570-2585	2576	3	0.729298	3	0.428571	2738	470	11.1559	gi|115484559|ref|NP_001067423.1|	1355	0	Os11g0195100 [Oryza sativa (japonica cultivar-group)] >gi|113644645|dbj|BAF27786.1| Os11g0195100 [Oryza sativa Japonica Group]	Q2JW99	485	1e-136	SECA_SYNJA Protein translocase subunit secA OS=Synechococcus sp. (strain JA-3-3Ab) GN=secA PE=3 SV=1	alr4851	468	1e-131	COG0653	Preprotein translocase subunit SecA (ATPase, RNA helicase)	K03070	0	1355	osa:4349987	preprotein translocase subunit SecA	-	-	GO:0009536//plastid
808	1a-tae-miR1128-p5	Unigene18306_All	2	263-286	277	4	0.729687	1	0.166667	353	3	0.5523	--	--	--	--	--	--	--	--	--	--	--	--	--	--	--	--	--	--	-	-	-
809	1a-tae-miR1128-p5	Unigene12259_All	2	57-80	71	4	0.729687	1	1	1688	530	20.4053	gi|49388983|dbj|BAD26200.1|	90.1	1e-16	leucine zipper protein-like [Oryza sativa Japonica Group] >gi|50251201|dbj|BAD27608.1| leucine zipper protein-like [Oryza sativa Japonica Group]	--	--	--	--	--	--	--	--	--	--	--	--	--	--	-	-	-
810	PC-25	Unigene32604_All	2	268-289	280	4	0.729687	1	0.25	474	120	16.4529	--	--	--	--	--	--	--	--	--	--	--	--	--	--	--	--	--	--	-	-	-
811	PC-25	Unigene24587_All	2	66-87	78	4	0.729687	1	0.25	681	209	19.9452	gi|115462895|ref|NP_001055047.1|	244	9e-64	Os05g0267800 [Oryza sativa (japonica cultivar-group)] >gi|113578598|dbj|BAF16961.1| Os05g0267800 [Oryza sativa Japonica Group]	Q55CU8	68.6	4e-11	RSC5_DICDI Random slug protein 5 OS=Dictyostelium discoideum GN=rsc5 PE=2 SV=1	--	--	--	--	--	--	--	--	--	--	-	-	-
812	PC-190	Unigene41846_All	2	267-287	278	4	0.729687	1	0.5	342	54	10.2614	--	--	--	--	--	--	--	--	--	--	--	--	--	--	--	--	--	--	-	-	-
813	PC-190	Unigene18176_All	2	105-125	116	4	0.729687	1	1	233	9	2.5103	--	--	--	--	--	--	--	--	--	--	--	--	--	--	--	--	--	--	-	-	-
814	PC-190	Unigene20894_All	2	314-334	325	4	0.729687	1	0.5	373	41	7.1435	--	--	--	--	--	--	--	--	--	--	--	--	--	--	--	--	--	--	-	-	-
815	PC-370	Unigene35479_All	2	2-21	12	4	0.729687	1	0.333333	1147	55	3.1163	--	--	--	--	--	--	--	--	--	--	--	--	--	--	--	--	--	--	-	-	-
816	2a-osa-miR1439-p5	Unigene42869_All	2	791-806	797	0	0.732626	4	1.66667	819	99	7.8558	gi|225677833|gb|EEH16117.1|	68.6	2e-10	pre-mRNA-splicing factor cwc22 [Paracoccidioides brasiliensis Pb03]	Q8BTI8	67	1e-10	SRRM2_MOUSE Serine/arginine repetitive matrix protein 2 OS=Mus musculus GN=Srrm2 PE=1 SV=2	DR2133	56.6	5e-08	COG4372	Uncharacterized protein conserved in bacteria with the myosin-like domain	K13171	2e-11	66.2	vvi:100262120	serine/arginine repetitive matrix protein 1	-	-	-
817	1a-tae-miR1130-p3	Unigene22876_All	2.5	80-99	90	2	0.73362	3	0.5	282	45	10.3706	--	--	--	--	--	--	--	--	--	--	--	--	--	--	--	--	--	--	-	-	-
818	2a-far-miR437-p3	Unigene113704_All	3	178-197	188	0	0.734755	3	1.5	541	28	3.3636	--	--	--	--	--	--	--	--	--	--	--	--	--	--	--	--	--	--	-	-	-
819	1a-tae-miR1135_L+1R-4	Unigene38228_All	4	159-179	170	4	0.743912	1	0.2	223	7	2.04	--	--	--	--	--	--	--	--	--	--	--	--	--	--	--	--	--	--	-	-	-
820	1a-tae-miR1135_L+1R-4	Unigene137665_All	4	151-171	162	4	0.743912	1	0.5	381	1808	308.398	--	--	--	--	--	--	--	--	--	--	--	--	--	--	--	--	--	--	-	-	-
821	1a-tae-miR1135_L+1R-4	Unigene37135_All	4	621-641	632	4	0.743912	1	0.166667	662	213	20.9103	--	--	--	--	--	--	--	--	--	--	--	--	--	--	--	--	--	--	-	-	-
822	1a-tae-miR1135_L+1R-4	Unigene51813_All	4	94-114	105	4	0.743912	1	0.166667	286	94	21.36	--	--	--	--	--	--	--	--	--	--	--	--	--	--	--	--	--	--	-	-	-
823	1a-tae-miR1135_L+1R-4	Unigene130584_All	4	66-86	77	4	0.743912	1	0.166667	556	101	11.8055	--	--	--	--	--	--	--	--	--	--	--	--	--	--	--	--	--	--	-	-	-
824	2a-osa-miR806a-p3	Unigene119119_All	3	55-75	66	4	0.743912	1	0.2	372	1	0.1747	--	--	--	--	--	--	--	--	--	--	--	--	--	--	--	--	--	--	-	-	-
825	PC-221	Unigene19264_All	3	259-280	271	4	0.743912	1	0.2	833	72	5.6173	--	--	--	--	--	--	--	--	--	--	--	--	--	--	--	--	--	--	-	-	-
826	PC-221	Unigene57974_All	3	140-160	151	4	0.743912	1	0.2	362	90	16.1574	--	--	--	--	--	--	--	--	--	--	--	--	--	--	--	--	--	--	-	-	-
827	PC-396	Unigene55320_All	4	122-145	136	4	0.743912	1	0.333333	268	18	4.3649	--	--	--	--	--	--	--	--	--	--	--	--	--	--	--	--	--	--	-	-	-
828	PC-396	Unigene136952_All	4	123-145	136	4	0.743912	1	0.1	402	3	0.485	--	--	--	--	--	--	--	--	--	--	--	--	--	--	--	--	--	--	-	-	-
829	PC-396	Unigene83570_All	4	128-150	141	4	0.743912	1	0.1	416	37	5.7803	--	--	--	--	--	--	--	--	--	--	--	--	--	--	--	--	--	--	-	-	-
830	PC-86	Unigene99627_All	4	195-218	209	4	0.743912	1	0.2	233	6	1.6735	--	--	--	--	--	--	--	--	--	--	--	--	--	--	--	--	--	--	-	-	-
831	PC-86	Unigene135558_All	4	122-145	136	4	0.743912	1	0.1	263	5	1.2355	--	--	--	--	--	--	--	--	--	--	--	--	--	--	--	--	--	--	-	-	-
832	PC-86	Unigene82813_All	4	130-153	144	4	0.743912	1	0.1	266	11	2.6875	--	--	--	--	--	--	--	--	--	--	--	--	--	--	--	--	--	--	-	-	-
833	PC-58	Unigene86891_All	3	166-189	180	4	0.743912	1	0.1	437	15	2.2307	--	--	--	--	--	--	--	--	--	--	--	--	--	--	--	--	--	--	-	-	-
834	1a-tae-miR1132_L+4R+1	Unigene116284_All	3	74-97	88	2	0.748052	3	0.559524	204	9	2.8672	--	--	--	--	--	--	--	--	--	--	--	--	--	--	--	--	--	--	-	-	-
835	1a-tae-miR1132_L+4R+1	Unigene56816_All	3	466-489	480	2	0.748052	3	0.559524	506	240	30.8247	--	--	--	--	--	--	--	--	--	--	--	--	--	--	--	--	--	--	-	-	-
836	PC-377	Unigene62254_All	2	227-243	234	2	0.748052	4	0.4	356	75	13.6915	--	--	--	--	--	--	--	--	--	--	--	--	--	--	--	--	--	--	-	-	-
837	2b-bdi-miR5180b-p3	Unigene76163_All	3.5	169-189	180	4	0.749389	1	1	200	7	2.2746	--	--	--	--	--	--	--	--	--	--	--	--	--	--	--	--	--	--	-	-	-
838	PC-418	Unigene9506_All	3.5	238-261	252	4	0.749389	1	0.2	278	20	4.6755	--	--	--	--	--	--	--	--	--	--	--	--	--	--	--	--	--	--	-	-	-
839	PC-440	Unigene79404_All	3.5	115-138	129	4	0.749389	1	0.25	360	26	4.6936	--	--	--	--	--	--	--	--	--	--	--	--	--	--	--	--	--	--	-	-	-
840	PC-440	Unigene53140_All	3.5	355-378	369	4	0.749389	1	0.25	509	71	9.0652	--	--	--	--	--	--	--	--	--	--	--	--	--	--	--	--	--	--	-	-	-
841	2a-osa-miR818a-p3	Unigene63191_All	3.5	157-176	167	2	0.751536	2	2	357	53	9.6482	--	--	--	--	--	--	--	--	--	--	--	--	--	--	--	--	--	--	-	-	-
842	PC-396	Unigene124009_All	1	108-131	122	4	0.75475	1	0.1	200	4	1.2998	--	--	--	--	--	--	--	--	--	--	--	--	--	--	--	--	--	--	-	-	-
843	PC-396	Unigene136673_All	1	138-161	152	4	0.75475	1	0.1	245	5	1.3263	--	--	--	--	--	--	--	--	--	--	--	--	--	--	--	--	--	--	-	-	-
844	PC-264	Unigene32604_All	2	269-289	280	4	0.759996	1	0.25	474	120	16.4529	--	--	--	--	--	--	--	--	--	--	--	--	--	--	--	--	--	--	-	-	-
845	PC-264	Unigene24587_All	2	67-87	78	4	0.759996	1	0.25	681	209	19.9452	gi|115462895|ref|NP_001055047.1|	244	9e-64	Os05g0267800 [Oryza sativa (japonica cultivar-group)] >gi|113578598|dbj|BAF16961.1| Os05g0267800 [Oryza sativa Japonica Group]	Q55CU8	68.6	4e-11	RSC5_DICDI Random slug protein 5 OS=Dictyostelium discoideum GN=rsc5 PE=2 SV=1	--	--	--	--	--	--	--	--	--	--	-	-	-
846	PC-393	Unigene14543_All	1	3-21	12	2	0.764996	2	1.125	286	37	8.4076	--	--	--	--	--	--	--	--	--	--	--	--	--	--	--	--	--	--	-	-	-
847	tae-miR1127	Unigene64377_All	2	164-182	173	2	0.766627	7	3.16667	265	29	7.112	--	--	--	--	--	--	--	--	--	--	--	--	--	--	--	--	--	--	-	-	-
848	tae-miR1127	Unigene79404_All	2	195-213	204	2	0.766627	7	1.75	360	26	4.6936	--	--	--	--	--	--	--	--	--	--	--	--	--	--	--	--	--	--	-	-	-
849	tae-miR1127	Unigene99890_All	2	36-54	45	2	0.766627	3	0.9	235	12	3.3186	--	--	--	--	--	--	--	--	--	--	--	--	--	--	--	--	--	--	-	-	-
850	tae-miR1127	Unigene53140_All	2	435-453	444	2	0.766627	4	1.33333	509	71	9.0652	--	--	--	--	--	--	--	--	--	--	--	--	--	--	--	--	--	--	-	-	-
851	PC-490	Unigene46016_All	3	419-439	430	4	0.767656	1	0.2	975	73	4.8658	--	--	--	--	--	--	--	--	--	--	--	--	--	--	--	--	--	--	-	-	-
852	PC-490	Unigene135387_All	3	111-131	122	4	0.767656	1	0.333333	288	0	0	--	--	--	--	--	--	--	--	--	--	--	--	--	--	--	--	--	--	-	-	-
853	tae-miR1121	Unigene20962_All	3	106-127	118	4	0.767656	1	0.333333	323	14	2.8169	--	--	--	--	--	--	--	--	--	--	--	--	--	--	--	--	--	--	-	-	-
854	2b-bdi-miR5169_R-2	Unigene38952_All	4	161-179	170	2	0.768246	2	2	347	54	10.1135	--	--	--	--	--	--	--	--	--	--	--	--	--	--	--	--	--	--	-	-	-
855	1a-tae-miR1130-p3	Unigene9506_All	3.5	246-265	256	4	0.770154	1	1	278	20	4.6755	--	--	--	--	--	--	--	--	--	--	--	--	--	--	--	--	--	--	-	-	-
856	1a-tae-miR1130-p3	Unigene25525_All	3.5	990-1009	1000	4	0.770154	1	0.142857	1153	713	40.1882	gi|115438060|ref|NP_001043448.1|	290	3e-77	Os01g0590200 [Oryza sativa (japonica cultivar-group)]	--	--	--	--	--	--	--	--	--	--	--	--	--	--	-	-	-
857	1a-tae-miR1130-p3	Unigene49065_All	3.5	778-797	788	4	0.770154	1	0.142857	1235	31	1.6313	--	--	--	--	--	--	--	--	--	--	--	--	--	--	--	--	--	--	-	-	-
858	1a-tae-miR1132_L+4R+1	Unigene128768_All	4	81-104	95	4	0.779882	1	0.142857	247	0	0	--	--	--	--	--	--	--	--	--	--	--	--	--	--	--	--	--	--	-	-	-
859	2a-osa-miR806g-p3	Unigene93499_All	2.5	177-196	187	4	0.779882	1	0.333333	209	68	21.1447	--	--	--	--	--	--	--	--	--	--	--	--	--	--	--	--	--	--	-	-	-
860	PC-150	Unigene68704_All	2.5	70-93	84	4	0.779882	1	0.25	211	2	0.616	--	--	--	--	--	--	--	--	--	--	--	--	--	--	--	--	--	--	-	-	-
861	PC-150	Unigene134028_All	2.5	90-113	104	4	0.779882	1	0.25	229	3	0.8514	--	--	--	--	--	--	--	--	--	--	--	--	--	--	--	--	--	--	-	-	-
862	PC-150	Unigene40668_All	2.5	204-227	218	4	0.779882	1	0.166667	414	46	7.221	--	--	--	--	--	--	--	--	--	--	--	--	--	--	--	--	--	--	-	-	-
863	PC-150	Unigene28559_All	2.5	361-384	375	4	0.779882	1	0.166667	567	194	22.236	--	--	--	--	--	--	--	--	--	--	--	--	--	--	--	--	--	--	-	-	-
864	PC-150	Unigene48771_All	2.5	2570-2593	2584	4	0.779882	1	0.166667	2738	470	11.1559	gi|115484559|ref|NP_001067423.1|	1355	0	Os11g0195100 [Oryza sativa (japonica cultivar-group)] >gi|113644645|dbj|BAF27786.1| Os11g0195100 [Oryza sativa Japonica Group]	Q2JW99	485	1e-136	SECA_SYNJA Protein translocase subunit secA OS=Synechococcus sp. (strain JA-3-3Ab) GN=secA PE=3 SV=1	alr4851	468	1e-131	COG0653	Preprotein translocase subunit SecA (ATPase, RNA helicase)	K03070	0	1355	osa:4349987	preprotein translocase subunit SecA	-	-	GO:0009536//plastid
865	PC-304	Unigene8124_All	4	899-922	913	4	0.779882	1	0.166667	1265	657	33.7531	--	--	--	--	--	--	--	--	--	--	--	--	--	--	--	--	--	--	-	-	-
866	PC-304	Unigene12374_All	4	70-94	85	4	0.779882	1	0.166667	1916	317	10.7523	gi|115487134|ref|NP_001066054.1|	114	6e-24	Os12g0127500 [Oryza sativa (japonica cultivar-group)] >gi|77553567|gb|ABA96363.1| expressed protein [Oryza sativa (japonica cultivar-group)] >gi|113648561|dbj|BAF29073.1| Os12g0127500 [Oryza sativa Japonica Group]	--	--	--	--	--	--	--	--	--	--	--	--	--	--	-	-	-
867	tae-miR1120	Unigene135558_All	4	129-152	143	4	0.779882	1	0.2	263	5	1.2355	--	--	--	--	--	--	--	--	--	--	--	--	--	--	--	--	--	--	-	-	-
868	2a-osa-miR1439-p5	Unigene92200_All	3	174-189	180	0	0.786251	3	3	205	8	2.5361	--	--	--	--	--	--	--	--	--	--	--	--	--	--	--	--	--	--	-	-	-
869	PC-128	Unigene28457_All	2	140-163	154	4	0.786907	1	0.125	256	11	2.7925	--	--	--	--	--	--	--	--	--	--	--	--	--	--	--	--	--	--	-	-	-
870	PC-128	Unigene21549_All	2	225-248	239	4	0.786907	1	0.125	351	52	9.628	--	--	--	--	--	--	--	--	--	--	--	--	--	--	--	--	--	--	-	-	-
871	PC-128	Unigene42468_All	2	199-222	213	4	0.786907	1	0.25	650	59	5.899	gi|115484701|ref|NP_001067494.1|	107	2e-22	Os11g0213000 [Oryza sativa (japonica cultivar-group)]	Q6H8D6	101	3e-21	COB23_ORYSJ Putative coatomer subunit beta'-3 OS=Oryza sativa subsp. japonica GN=Os02g0209000 PE=3 SV=2	all0283_3	56.6	3e-08	COG2319	FOG: WD40 repeat	K12662	4e-06	48.1	cre:CHLREDRAFT_120649	U4/U6 small nuclear ribonucleoprotein PRP4	-	-	-
872	PC-128	Unigene31118_All	2	246-269	260	4	0.786907	1	0.333333	616	59	6.2246	--	--	--	--	--	--	--	--	--	--	--	--	--	--	--	--	--	--	-	-	-
873	tae-miR1121	Unigene92555_All	2	2-23	14	4	0.786907	1	1	206	121	38.173	--	--	--	--	--	--	--	--	--	--	--	--	--	--	--	--	--	--	-	-	-
874	tae-miR1121	Unigene139121_All	2	309-329	320	4	0.786907	1	0.333333	473	5	0.687	--	--	--	--	--	--	--	--	--	--	--	--	--	--	--	--	--	--	-	-	-
875	1a-tae-miR1120_L-4	Unigene9506_All	1.5	245-265	256	4	0.789198	1	1	278	20	4.6755	--	--	--	--	--	--	--	--	--	--	--	--	--	--	--	--	--	--	-	-	-
876	1a-tae-miR1120_L-4	Unigene25525_All	1.5	989-1009	1000	4	0.789198	1	0.142857	1153	713	40.1882	gi|115438060|ref|NP_001043448.1|	290	3e-77	Os01g0590200 [Oryza sativa (japonica cultivar-group)]	--	--	--	--	--	--	--	--	--	--	--	--	--	--	-	-	-
877	1a-tae-miR1120_L-4	Unigene49065_All	1.5	777-797	788	4	0.789198	1	0.142857	1235	31	1.6313	--	--	--	--	--	--	--	--	--	--	--	--	--	--	--	--	--	--	-	-	-
878	1a-tae-miR1121-p3	Unigene9672_All	3	60-80	71	4	0.789198	1	0.166667	493	117	15.4233	gi|115474693|ref|NP_001060943.1|	157	6e-38	Os08g0135600 [Oryza sativa (japonica cultivar-group)]	--	--	--	--	--	--	--	--	--	--	--	--	--	--	-	-	-
879	2a-bdi-miR5181b-p5	Unigene67732_All	3	26-46	37	4	0.789198	1	0.2	206	6	1.8929	--	--	--	--	--	--	--	--	--	--	--	--	--	--	--	--	--	--	-	-	-
880	2a-bdi-miR5181b-p5	Unigene88014_All	3	79-99	90	4	0.789198	1	0.5	343	163	30.8839	gi|115467388|ref|NP_001057293.1|	73.2	2e-12	Os06g0250600 [Oryza sativa (japonica cultivar-group)]	--	--	--	--	--	--	--	--	--	--	--	--	--	--	-	-	-
881	2a-bdi-miR5181b-p5	Unigene68655_All	3	251-271	262	4	0.789198	1	0.166667	429	55	8.3319	--	--	--	--	--	--	--	--	--	--	--	--	--	--	--	--	--	--	-	-	-
882	2a-bdi-miR5181b-p5	Unigene7740_All	3	62-82	73	4	0.789198	1	0.25	408	57	9.0793	gi|195625818|gb|ACG34739.1|	107	7e-23	F-box protein interaction domain containing protein [Zea mays]	--	--	--	--	--	--	--	--	--	--	--	--	--	--	-	-	-
883	2a-bdi-miR5181b-p5	Unigene78328_All	3	148-168	159	4	0.789198	1	0.166667	245	41	10.8757	--	--	--	--	--	--	--	--	--	--	--	--	--	--	--	--	--	--	-	-	-
884	2a-bdi-miR5181b-p5	Unigene80598_All	3	110-130	121	4	0.789198	1	0.166667	326	41	8.1734	--	--	--	--	--	--	--	--	--	--	--	--	--	--	--	--	--	--	-	-	-
885	PC-302	Unigene23104_All	3.5	122-145	136	4	0.789198	1	0.1	1561	965	40.1757	gi|115472273|ref|NP_001059735.1|	472	1e-131	Os07g0506700 [Oryza sativa (japonica cultivar-group)] >gi|113611271|dbj|BAF21649.1| Os07g0506700 [Oryza sativa Japonica Group]	Q58D06	117	2e-25	WDR74_BOVIN WD repeat-containing protein 74 OS=Bos taurus GN=WDR74 PE=2 SV=1	YPL009c_1	67.8	5e-11	COG1293	Predicted RNA-binding protein homologous to eukaryotic snRNP	K11131	2e-13	74.3	ath:AT3G57150	H/ACA ribonucleoprotein complex subunit 4 [EC:5.4.99.-]	-	-	-
886	PC-304	Unigene48262_All	3	715-738	729	4	0.789198	1	0.166667	852	215	16.3998	--	--	--	--	--	--	--	--	--	--	--	--	--	--	--	--	--	--	-	-	-
887	PC-116	Unigene71585_All	1.5	125-148	139	4	0.789198	1	0.1	223	31	9.0343	--	--	--	--	--	--	--	--	--	--	--	--	--	--	--	--	--	--	-	-	-
888	PC-116	Unigene69959_All	1.5	126-149	140	4	0.789198	1	0.1	459	173	24.4947	--	--	--	--	--	--	--	--	--	--	--	--	--	--	--	--	--	--	-	-	-
889	tae-miR1122	Unigene10317_All	3	351-370	361	4	0.789198	1	0.166667	382	37	6.2947	--	--	--	--	--	--	--	--	--	--	--	--	--	--	--	--	--	--	-	-	-
890	tae-miR1122	Unigene53382_All	3	121-140	131	4	0.789198	1	0.166667	611	154	16.3802	--	--	--	--	--	--	--	--	--	--	--	--	--	--	--	--	--	--	-	-	-
891	1a-tae-miR1120_L-4	Unigene126521_All	4	182-202	193	2	0.789769	2	0.392857	234	0	0	--	--	--	--	--	--	--	--	--	--	--	--	--	--	--	--	--	--	-	-	-
892	2b-bdi-miR5064_L-3R-1	Unigene16435_All	3	181-197	188	2	0.791228	5	5	314	39	8.0719	--	--	--	--	--	--	--	--	--	--	--	--	--	--	--	--	--	--	-	-	-
893	2b-bdi-miR5064_L-3R-1	Unigene107242_All	3	254-269	260	2	0.791228	17	8.5	287	103	23.3235	gi|115461579|ref|NP_001054389.1|	113	1e-24	Os05g0102900 [Oryza sativa (japonica cultivar-group)] >gi|113577940|dbj|BAF16303.1| Os05g0102900 [Oryza sativa Japonica Group]	--	--	--	--	--	--	--	--	--	K12198	2e-26	113	osa:4337536	charged multivesicular body protein 5	-	-	-
894	PC-373	Unigene43328_All	3	707-727	718	2	0.791228	2	1	766	141	11.9627	--	--	--	--	--	--	--	--	--	--	--	--	--	--	--	--	--	--	-	-	-
895	tae-miR1132	Unigene114841_All	3	155-173	164	2	0.791228	3	1	243	7	1.8721	--	--	--	--	--	--	--	--	--	--	--	--	--	--	--	--	--	--	-	-	-
896	PC-128	Unigene47002_All	4	4-27	18	4	0.795926	1	0.25	594	83	9.0809	--	--	--	--	--	--	--	--	--	--	--	--	--	--	--	--	--	--	-	-	-
897	PC-128	Unigene24013_All	4	688-711	702	4	0.795926	1	0.125	730	157	13.977	--	--	--	--	--	--	--	--	--	--	--	--	--	--	--	--	--	--	-	-	-
898	PC-128	Unigene78621_All	4	58-81	72	4	0.795926	1	0.25	303	33	7.078	--	--	--	--	--	--	--	--	--	--	--	--	--	--	--	--	--	--	-	-	-
899	PC-243	Unigene39405_All	4	92-115	106	4	0.795926	1	0.25	557	41	4.7837	--	--	--	--	--	--	--	--	--	--	--	--	--	--	--	--	--	--	-	-	-
900	PC-373	Unigene133217_All	4	151-171	162	4	0.795926	1	1	314	69	14.281	--	--	--	--	--	--	--	--	--	--	--	--	--	--	--	--	--	--	-	-	-
901	PC-373	Unigene18902_All	4	67-87	78	4	0.795926	1	0.333333	907	174	12.4675	gi|115461555|ref|NP_001054377.1|	93.2	7e-18	Os05g0100900 [Oryza sativa (japonica cultivar-group)]	--	--	--	--	--	--	--	--	--	--	--	--	--	--	-	-	-
902	PC-224	Unigene83309_All	4	28-48	39	4	0.795926	1	0.2	214	15	4.5553	--	--	--	--	--	--	--	--	--	--	--	--	--	--	--	--	--	--	-	-	-
903	PC-224	Unigene84705_All	4	1-21	12	4	0.795926	1	0.25	272	8	1.9114	--	--	--	--	--	--	--	--	--	--	--	--	--	--	--	--	--	--	-	-	-
904	PC-224	Unigene132161_All	4	1-21	12	4	0.795926	1	0.2	229	0	0	--	--	--	--	--	--	--	--	--	--	--	--	--	--	--	--	--	--	-	-	-
905	PC-224	Unigene142646_All	4	275-295	286	4	0.795926	1	0.2	836	25	1.9434	--	--	--	--	--	--	--	--	--	--	--	--	--	--	--	--	--	--	-	-	-
906	tae-miR1121	Unigene26433_All	4	373-394	385	4	0.795926	1	0.333333	613	188	19.9313	gi|195622242|gb|ACG32951.1|	153	3e-36	vacuolar protein sorting protein 36 [Zea mays]	Q9FF81	102	2e-21	VPS36_ARATH Vacuolar protein sorting-associated protein 36 OS=Arabidopsis thaliana GN=VPS36 PE=2 SV=1	--	--	--	--	--	K12190	3e-38	154	sbi:SORBI_03g037770	ESCRT-II complex subunit VPS36	-	-	-
907	1a-tae-miR1121-p3	Unigene149892_All	4	183-203	194	2	0.79977	20	20	239	366	99.5226	--	--	--	--	--	--	--	--	--	--	--	--	--	--	--	--	--	--	-	-	-
908	2a-osa-miR818a-p3	Unigene67777_All	4	31-51	42	2	0.79977	3	0.559524	215	15	4.5341	--	--	--	--	--	--	--	--	--	--	--	--	--	--	--	--	--	--	-	-	-
909	2a-osa-miR818a-p3	Unigene108338_All	4	184-204	195	2	0.79977	2	0.666667	301	20	4.3182	--	--	--	--	--	--	--	--	--	--	--	--	--	--	--	--	--	--	-	-	-
910	PC-302	Unigene11684_All	4	815-838	829	2	0.79977	2	2	1018	145	9.2568	gi|148473091|emb|CAJ29308.1|	403	1e-111	dof zinc finger protein 2 [Hordeum vulgare subsp. vulgare]	Q84ZL0	61.6	8e-09	FH5_ORYSJ Formin-like protein 5 OS=Oryza sativa subsp. japonica GN=FH5 PE=2 SV=2	--	--	--	--	--	K13171	9e-06	48.1	vvi:100262120	serine/arginine repetitive matrix protein 1	-	-	-
911	PC-307	Unigene11706_All	3	1369-1390	1381	2	0.803908	2	1	2041	810	25.7917	gi|115442443|ref|NP_001045501.1|	55.8	1e-06	Os01g0966300 [Oryza sativa (japonica cultivar-group)] >gi|113535032|dbj|BAF07415.1| Os01g0966300 [Oryza sativa Japonica Group]	--	--	--	--	--	--	--	--	--	K01412	3e-08	55.8	osa:4324473	mitochondrial processing peptidase [EC:3.4.24.64]	-	-	-
912	2a-osa-miR1439-p5	Unigene121767_All	2	199-214	205	3	0.807697	2	0.4	235	0	0	--	--	--	--	--	--	--	--	--	--	--	--	--	--	--	--	--	--	-	-	-
913	2a-osa-miR1439-p5	Unigene33642_All	2	371-386	377	3	0.807697	2	0.333333	397	24	3.9288	--	--	--	--	--	--	--	--	--	--	--	--	--	--	--	--	--	--	-	-	-
914	PC-203	Unigene142646_All	3	278-296	287	4	0.808743	1	0.2	836	25	1.9434	--	--	--	--	--	--	--	--	--	--	--	--	--	--	--	--	--	--	-	-	-
915	PC-203	Unigene111933_All	3	285-303	294	4	0.808743	1	1	386	28	4.7142	--	--	--	--	--	--	--	--	--	--	--	--	--	--	--	--	--	--	-	-	-
916	PC-203	Unigene30937_All	3	510-527	518	4	0.808743	1	0.166667	815	123	9.8081	gi|110289187|gb|ABB47755.2|	79	1e-17	expressed protein [Oryza sativa (japonica cultivar-group)]	--	--	--	--	--	--	--	--	--	--	--	--	--	--	-	-	-
917	PC-7	Unigene18902_All	3	117-137	128	4	0.808743	1	0.25	907	174	12.4675	gi|115461555|ref|NP_001054377.1|	93.2	7e-18	Os05g0100900 [Oryza sativa (japonica cultivar-group)]	--	--	--	--	--	--	--	--	--	--	--	--	--	--	-	-	-
918	PC-98	Unigene41846_All	4	186-209	200	4	0.8108	1	1	342	54	10.2614	--	--	--	--	--	--	--	--	--	--	--	--	--	--	--	--	--	--	-	-	-
919	PC-393	Unigene141873_All	2	40-58	49	4	0.8108	1	0.333333	665	40	3.9091	gi|115465113|ref|NP_001056156.1|	57.8	2e-07	Os05g0535500 [Oryza sativa (japonica cultivar-group)] >gi|113579707|dbj|BAF18070.1| Os05g0535500 [Oryza sativa Japonica Group]	--	--	--	--	--	--	--	--	--	K10761	6e-09	57.8	osa:4339440	tRNA(His) guanylyltransferase [EC:2.7.7.-]	-	-	-
920	PC-421	Unigene17195_All	4	42-63	54	4	0.8108	1	0.2	343	110	20.8419	gi|115478046|ref|NP_001062618.1|	61.2	6e-09	Os09g0129600 [Oryza sativa (japonica cultivar-group)]	--	--	--	--	--	--	--	--	--	--	--	--	--	--	-	-	-
921	PC-421	Unigene20779_All	4	55-76	67	4	0.8108	1	0.5	380	19	3.2494	--	--	--	--	--	--	--	--	--	--	--	--	--	--	--	--	--	--	-	-	-
922	PC-421	Unigene8936_All	4	156-177	168	4	0.8108	1	0.25	644	84	8.4768	--	--	--	--	--	--	--	--	--	--	--	--	--	--	--	--	--	--	-	-	-
923	2a-osa-miR806g-p3	Unigene79404_All	4	110-128	120	0	0.811079	13	2.42143	360	26	4.6936	--	--	--	--	--	--	--	--	--	--	--	--	--	--	--	--	--	--	-	-	-
924	2a-osa-miR806g-p3	Unigene53140_All	4	350-368	360	0	0.811079	13	2.42143	509	71	9.0652	--	--	--	--	--	--	--	--	--	--	--	--	--	--	--	--	--	--	-	-	-
925	2a-osa-miR806g-p3	Unigene12354_All	4	312-331	322	0	0.811079	5	1.05	625	98	10.1902	--	--	--	--	--	--	--	--	--	--	--	--	--	--	--	--	--	--	-	-	-
926	1a-tae-miR399_R-2	Unigene72102_All	3.5	75-91	82	2	0.811931	7	7	235	40	11.0619	gi|1657859|gb|AAB18209.1|	86.7	5e-32	chlorophyll a/b-binding protein WCAB precursor [Triticum aestivum]	P04784	87.8	7e-30	CB21_WHEAT Chlorophyll a-b binding protein, chloroplastic OS=Triticum aestivum GN=WHAB1.6 PE=3 SV=1	--	--	--	--	--	K08912	2e-17	83.6	ath:AT2G34420	light-harvesting complex II chlorophyll a/b binding protein 1	-	-	-
927	tae-miR1127	Unigene147516_All	1	4-22	13	4	0.814847	1	0.25	222	4	1.171	--	--	--	--	--	--	--	--	--	--	--	--	--	--	--	--	--	--	-	-	-
928	tae-miR1127	Unigene25297_All	1	1068-1086	1077	4	0.814847	1	0.166667	1154	524	29.5097	--	--	--	--	--	--	--	--	--	--	--	--	--	--	--	--	--	--	-	-	-
929	2a-ae-miR1132-p3	Unigene25642_All	3	1879-1896	1887	2	0.815819	3	0.559524	2132	746	22.74	gi|145338992|ref|NP_189348.3|	341	1e-180	ATP binding / ATPase/ nucleoside-triphosphatase/ nucleotide binding [Arabidopsis thaliana]	Q8BPY9	220	4e-96	FIGL1_MOUSE Fidgetin-like protein 1 OS=Mus musculus GN=Fignl1 PE=2 SV=1	ECU11g1030	194	1e-83	COG0464	ATPases of the AAA+ class	K01509	3e-83	214	olu:OSTLU_6399	adenosinetriphosphatase [EC:3.6.1.3]	-	-	-
930	2a-ssp-miR1128-p3_L+1R-1_10ss2AT6GT7AG8CG9CG11AC13TG14TA15TG16AG	Unigene56466_All	3	149-166	157	2	0.815819	3	3	453	40	5.7385	--	--	--	--	--	--	--	--	--	--	--	--	--	--	--	--	--	--	-	-	-
931	2a-ae-miR1132-p3	Unigene98868_All	3.5	52-69	60	4	0.822684	1	1	230	23	6.4989	--	--	--	--	--	--	--	--	--	--	--	--	--	--	--	--	--	--	-	-	-
932	2a-ae-miR1132-p3	Unigene99627_All	3.5	203-220	211	4	0.822684	1	0.2	233	6	1.6735	--	--	--	--	--	--	--	--	--	--	--	--	--	--	--	--	--	--	-	-	-
933	2b-hvu-miR1436_L+1R-1	Unigene35103_All	3.5	589-608	599	4	0.822684	1	1	726	93	8.325	gi|195608130|gb|ACG25895.1|	181	1e-44	cytochrome c oxidase assembly protein COX19 [Zea mays] >gi|195640054|gb|ACG39495.1| cytochrome c oxidase assembly protein COX19 [Zea mays]	Q5KAH3	82.4	3e-15	COX19_CRYNE Cytochrome c oxidase assembly protein COX19 OS=Cryptococcus neoformans GN=COX19 PE=3 SV=1	--	--	--	--	--	--	--	--	--	--	-	-	-
934	2b-osa-miR818d_L-9R+8	Unigene93800_All	3.5	70-90	81	4	0.822684	1	1	210	6	1.8568	--	--	--	--	--	--	--	--	--	--	--	--	--	--	--	--	--	--	-	-	-
935	2b-osa-miR818d_L-9R+8	Unigene22876_All	3.5	75-96	87	4	0.822684	1	0.1	282	45	10.3706	--	--	--	--	--	--	--	--	--	--	--	--	--	--	--	--	--	--	-	-	-
936	PC-152	Unigene83374_All	3.5	74-97	88	4	0.822684	1	0.333333	233	55	15.3407	--	--	--	--	--	--	--	--	--	--	--	--	--	--	--	--	--	--	-	-	-
937	PC-349	Unigene116867_All	4	151-171	162	4	0.82459	1	0.5	238	35	9.5572	--	--	--	--	--	--	--	--	--	--	--	--	--	--	--	--	--	--	-	-	-
938	PC-198	Unigene133217_All	3	151-171	162	4	0.826476	1	1	314	69	14.281	--	--	--	--	--	--	--	--	--	--	--	--	--	--	--	--	--	--	-	-	-
939	PC-198	Unigene1565_All	3	363-383	374	4	0.826476	1	0.5	402	152	24.5729	--	--	--	--	--	--	--	--	--	--	--	--	--	--	--	--	--	--	-	-	-
940	PC-198	Unigene43735_All	3	552-572	563	4	0.826476	1	0.142857	806	67	5.4023	gi|115442383|ref|NP_001045471.1|	92.4	2e-31	Os01g0961200 [Oryza sativa (japonica cultivar-group)]	--	--	--	--	--	--	--	--	--	--	--	--	--	--	-	-	GO:0009536//plastid
941	PC-198	Unigene46937_All	3	399-419	410	4	0.826476	1	0.166667	547	31	3.6831	--	--	--	--	--	--	--	--	--	--	--	--	--	--	--	--	--	--	-	-	-
942	PC-228	Unigene87382_All	3	46-66	57	4	0.826476	1	1	337	191	36.8334	--	--	--	--	--	--	--	--	--	--	--	--	--	--	--	--	--	--	-	-	-
943	1a-tae-miR1136-L-10R+10	Unigene134631_All	0	287-310	301	4	0.832014	1	0.2	614	39	4.128	--	--	--	--	--	--	--	--	--	--	--	--	--	--	--	--	--	--	-	-	-
944	1a-tae-miR1136-L-10R+10	Unigene25297_All	0	1033-1056	1047	4	0.832014	1	0.333333	1154	524	29.5097	--	--	--	--	--	--	--	--	--	--	--	--	--	--	--	--	--	--	-	-	-
945	PC-19	Unigene155354_All	2	128-148	139	4	0.832014	1	0.333333	329	0	0	--	--	--	--	--	--	--	--	--	--	--	--	--	--	--	--	--	--	-	-	-
946	PC-19	Unigene56816_All	2	468-488	479	4	0.832014	1	0.142857	506	240	30.8247	--	--	--	--	--	--	--	--	--	--	--	--	--	--	--	--	--	--	-	-	-
947	PC-198	Unigene43328_All	4	707-727	718	2	0.835234	2	1	766	141	11.9627	--	--	--	--	--	--	--	--	--	--	--	--	--	--	--	--	--	--	-	-	-
948	1a-tae-miR1127-p3	Unigene75982_All	4	71-94	85	4	0.837375	1	0.5	240	6	1.6247	--	--	--	--	--	--	--	--	--	--	--	--	--	--	--	--	--	--	-	-	-
949	1a-tae-miR1127-p3	Unigene46937_All	4	396-419	410	4	0.837375	1	0.166667	547	31	3.6831	--	--	--	--	--	--	--	--	--	--	--	--	--	--	--	--	--	--	-	-	-
950	2a-rgl-miR5139_L-1	Unigene134833_All	4	104-120	111	4	0.837375	1	0.5	246	0	0	--	--	--	--	--	--	--	--	--	--	--	--	--	--	--	--	--	--	-	-	-
951	PC-190	Unigene42903_All	3.5	84-104	95	4	0.837375	1	0.25	740	211	18.5306	--	--	--	--	--	--	--	--	--	--	--	--	--	--	--	--	--	--	-	-	-
952	PC-190	Unigene25145_All	3.5	168-188	179	4	0.837375	1	0.25	746	72	6.2724	--	--	--	--	--	--	--	--	--	--	--	--	--	--	--	--	--	--	-	-	-
953	PC-190	Unigene148581_All	3.5	2-22	13	4	0.837375	1	1	229	0	0	--	--	--	--	--	--	--	--	--	--	--	--	--	--	--	--	--	--	-	-	-
954	PC-190	Unigene33902_All	3.5	54-74	65	4	0.837375	1	1	327	20	3.9749	--	--	--	--	--	--	--	--	--	--	--	--	--	--	--	--	--	--	-	-	-
955	PC-190	Unigene14403_All	3.5	7-27	18	4	0.837375	1	0.5	509	228	29.1109	gi|226506370|ref|NP_001148667.1|	198	5e-50	acetyl-CoA acetyltransferase, cytosolic 1 [Zea mays] >gi|195621240|gb|ACG32450.1| acetyl-CoA acetyltransferase, cytosolic 1 [Zea mays] >gi|195625170|gb|ACG34415.1| acetyl-CoA acetyltransferase, cytosolic 1 [Zea mays]	Q8S4Y1	173	6e-43	THIC1_ARATH Acetyl-CoA acetyltransferase, cytosolic 1 OS=Arabidopsis thaliana GN=AAT1 PE=2 SV=1	SPBC215.09c	144	8e-35	COG0183	Acetyl-CoA acetyltransferase	K00626	2e-51	198	zma:100282283	acetyl-CoA C-acetyltransferase [EC:2.3.1.9]	GO:0008152//metabolic process	GO:0016740//transferase activity	-
956	PC-307	Unigene62778_All	3.5	6-27	18	4	0.837375	1	1	228	4	1.1402	--	--	--	--	--	--	--	--	--	--	--	--	--	--	--	--	--	--	-	-	-
957	PC-495	Unigene22655_All	4	17-37	28	4	0.837375	1	0.5	438	72	10.6831	--	--	--	--	--	--	--	--	--	--	--	--	--	--	--	--	--	--	-	-	-
958	PC-495	Unigene106717_All	4	249-269	260	4	0.837375	1	0.1	281	12	2.7753	--	--	--	--	--	--	--	--	--	--	--	--	--	--	--	--	--	--	-	-	-
959	PC-495	Unigene86579_All	4	680-700	691	4	0.837375	1	0.1	987	175	11.5228	--	--	--	--	--	--	--	--	--	--	--	--	--	--	--	--	--	--	-	-	-
960	tae-miR1122	Unigene49683_All	4	23-42	33	4	0.837375	1	0.166667	244	13	3.4625	--	--	--	--	--	--	--	--	--	--	--	--	--	--	--	--	--	--	-	-	-
961	tae-miR1130	Unigene133974_All	3.5	336-359	350	4	0.837375	1	1	432	27	4.0618	--	--	--	--	--	--	--	--	--	--	--	--	--	--	--	--	--	--	-	-	-
962	tae-miR1130	Unigene19264_All	3.5	315-338	329	4	0.837375	1	0.333333	833	72	5.6173	--	--	--	--	--	--	--	--	--	--	--	--	--	--	--	--	--	--	-	-	-
963	2a-osa-miR818a-p3	Unigene143758_All	2.5	64-84	75	4	0.840854	1	0.25	201	11	3.5566	--	--	--	--	--	--	--	--	--	--	--	--	--	--	--	--	--	--	-	-	-
964	2b-hvu-miR1436_L+1R-1	Unigene93800_All	2.5	70-90	81	4	0.840854	1	1	210	6	1.8568	--	--	--	--	--	--	--	--	--	--	--	--	--	--	--	--	--	--	-	-	-
965	PC-279	Unigene135558_All	2	125-148	139	2	0.840871	3	0.5	263	5	1.2355	--	--	--	--	--	--	--	--	--	--	--	--	--	--	--	--	--	--	-	-	-
966	PC-279	Unigene82813_All	2	133-156	147	2	0.840871	3	0.5	266	11	2.6875	--	--	--	--	--	--	--	--	--	--	--	--	--	--	--	--	--	--	-	-	-
967	1a-tae-miR1127-p3	Unigene134834_All	3	119-142	133	4	0.842565	1	0.142857	300	8	1.733	--	--	--	--	--	--	--	--	--	--	--	--	--	--	--	--	--	--	-	-	-
968	1a-tae-miR1127-p3	Unigene42903_All	3	2-25	16	4	0.842565	1	0.142857	740	211	18.5306	--	--	--	--	--	--	--	--	--	--	--	--	--	--	--	--	--	--	-	-	-
969	2a-bdi-miR5181b-p5	Unigene130444_All	4	58-78	69	2	0.843072	2	0.4	229	0	0	--	--	--	--	--	--	--	--	--	--	--	--	--	--	--	--	--	--	-	-	-
970	2a-bdi-miR5181b-p5	Unigene97631_All	4	10-30	21	2	0.843072	4	0.8	225	10	2.8884	--	--	--	--	--	--	--	--	--	--	--	--	--	--	--	--	--	--	-	-	-
971	2a-bdi-miR5181b-p5	Unigene31723_All	4	365-385	376	2	0.843072	2	0.5	438	142	21.0694	--	--	--	--	--	--	--	--	--	--	--	--	--	--	--	--	--	--	-	-	-
972	2b-osa-miR818d_L-9R+8	Unigene63191_All	4	154-174	165	2	0.843072	3	3	357	53	9.6482	--	--	--	--	--	--	--	--	--	--	--	--	--	--	--	--	--	--	-	-	-
973	2b-osa-miR818d_L-9R+8	Unigene113985_All	4	569-589	580	2	0.843072	2	1	621	58	6.0698	--	--	--	--	--	--	--	--	--	--	--	--	--	--	--	--	--	--	-	-	-
974	1a-tae-miR1120_L-4	Unigene135558_All	0	128-148	139	2	0.847382	3	0.5	263	5	1.2355	--	--	--	--	--	--	--	--	--	--	--	--	--	--	--	--	--	--	-	-	-
975	1a-tae-miR1120_L-4	Unigene82813_All	0	136-156	147	2	0.847382	3	0.5	266	11	2.6875	--	--	--	--	--	--	--	--	--	--	--	--	--	--	--	--	--	--	-	-	-
976	2a-osa-miR818b-p3_L+2R-2_11ss6AG7AG8TA10TG11GA12TA13AG14CG15TG17TG20TA	Unigene66878_All	4	81-101	92	4	0.849228	1	0.142857	305	54	11.5062	--	--	--	--	--	--	--	--	--	--	--	--	--	--	--	--	--	--	-	-	-
977	2a-osa-miR818b-p3_L+2R-2_11ss6AG7AG8TA10TG11GA12TA13AG14CG15TG17TG20TA	Unigene21551_All	4	502-522	513	4	0.849228	1	0.142857	650	255	25.4956	gi|115486025|ref|NP_001068156.1|	187	1e-46	Os11g0582300 [Oryza sativa (japonica cultivar-group)] >gi|77551758|gb|ABA94555.1| Root hair defective 3 GTP-binding protein containing protein, expressed [Oryza sativa (japonica cultivar-group)] >gi|113645378|dbj|BAF28519.1| Os11g0582300 [Oryza sativa Japonica Group]	--	--	--	--	--	--	--	--	--	--	--	--	--	--	-	-	GO:0005783//endoplasmic reticulum
978	2a-osa-miR818b-p3_L+2R-2_11ss6AG7AG8TA10TG11GA12TA13AG14CG15TG17TG20TA	Unigene10145_All	4	79-99	90	4	0.849228	1	0.142857	233	18	5.0206	--	--	--	--	--	--	--	--	--	--	--	--	--	--	--	--	--	--	-	-	-
979	PC-22	Unigene68980_All	4	156-176	167	4	0.849228	1	1	314	89	18.4204	--	--	--	--	--	--	--	--	--	--	--	--	--	--	--	--	--	--	-	-	-
980	PC-22	Unigene127876_All	4	81-100	91	4	0.849228	1	0.5	200	0	0	--	--	--	--	--	--	--	--	--	--	--	--	--	--	--	--	--	--	-	-	-
981	1a-tae-miR1120-p5	Unigene139150_All	1	72-88	79	2	0.850536	2	0.833333	256	6	1.5232	--	--	--	--	--	--	--	--	--	--	--	--	--	--	--	--	--	--	-	-	-
982	1a-tae-miR1120-p5	Unigene25214_All	1	2-18	9	2	0.850536	4	1.45	1087	239	14.2892	--	--	--	--	--	--	--	--	--	--	--	--	--	--	--	--	--	--	-	-	-
983	PC-306	Unigene76163_All	4	164-186	177	2	0.850536	2	2	200	7	2.2746	--	--	--	--	--	--	--	--	--	--	--	--	--	--	--	--	--	--	-	-	-
984	PC-307	Unigene53140_All	2	434-455	446	4	0.85085	1	0.25	509	71	9.0652	--	--	--	--	--	--	--	--	--	--	--	--	--	--	--	--	--	--	-	-	-
985	PC-417	Unigene86358_All	3.5	210-230	221	4	0.85085	1	0.1	308	19	4.0091	--	--	--	--	--	--	--	--	--	--	--	--	--	--	--	--	--	--	-	-	-
986	PC-417	Unigene78688_All	3.5	129-149	140	4	0.85085	1	0.1	598	33	3.5863	--	--	--	--	--	--	--	--	--	--	--	--	--	--	--	--	--	--	-	-	-
987	PC-417	Unigene47688_All	3.5	664-684	675	4	0.85085	1	0.1	807	47	3.785	gi|56784134|dbj|BAD81519.1|	125	1e-27	protein kinase CDG1-like [Oryza sativa Japonica Group]	--	--	--	--	--	--	--	--	--	--	--	--	--	--	-	-	-
988	1a-tae-miR1127_L+2	Unigene11706_All	2	1370-1390	1381	2	0.852603	2	1	2041	810	25.7917	gi|115442443|ref|NP_001045501.1|	55.8	1e-06	Os01g0966300 [Oryza sativa (japonica cultivar-group)] >gi|113535032|dbj|BAF07415.1| Os01g0966300 [Oryza sativa Japonica Group]	--	--	--	--	--	--	--	--	--	K01412	3e-08	55.8	osa:4324473	mitochondrial processing peptidase [EC:3.4.24.64]	-	-	-
989	2a-osa-miR818b-p3_L-1R+1_11ss3AT4CT6AG7TG8AG10TC11AG12TG14TG15CG16AT	Unigene62864_All	3	51-66	57	0	0.854371	4	4	209	7	2.1767	--	--	--	--	--	--	--	--	--	--	--	--	--	--	--	--	--	--	-	-	-
990	2a-osa-miR1439-p5	Unigene152999_All	3	234-249	240	3	0.854628	3	0.916667	272	39	9.3183	--	--	--	--	--	--	--	--	--	--	--	--	--	--	--	--	--	--	-	-	-
991	PC-377	Unigene109300_All	3	288-304	295	2	0.856651	2	0.2	317	17	3.4852	--	--	--	--	--	--	--	--	--	--	--	--	--	--	--	--	--	--	-	-	-
992	PC-82	Unigene118047_All	3	77-100	91	4	0.857162	1	1	362	47	8.4378	gi|260447035|emb|CBG76448.1|	64.3	7e-10	OO_Ba0013J05-OO_Ba0033A15.35 [Oryza officinalis]	--	--	--	--	--	--	--	--	--	--	--	--	--	--	-	-	-
993	1a-tae-miR408-p5	Unigene116867_All	4	97-115	106	2	0.857646	4	4	238	35	9.5572	--	--	--	--	--	--	--	--	--	--	--	--	--	--	--	--	--	--	-	-	-
994	1a-tae-miR1130-p3	Unigene25642_All	1	1878-1897	1888	4	0.860218	1	0.25	2132	746	22.74	gi|145338992|ref|NP_189348.3|	341	1e-180	ATP binding / ATPase/ nucleoside-triphosphatase/ nucleotide binding [Arabidopsis thaliana]	Q8BPY9	220	4e-96	FIGL1_MOUSE Fidgetin-like protein 1 OS=Mus musculus GN=Fignl1 PE=2 SV=1	ECU11g1030	194	1e-83	COG0464	ATPases of the AAA+ class	K01509	3e-83	214	olu:OSTLU_6399	adenosinetriphosphatase [EC:3.6.1.3]	-	-	-
995	2b-hvu-miR1436_L+1R-1	Unigene85522_All	1	159-179	170	4	0.860218	1	0.2	310	4	0.8386	--	--	--	--	--	--	--	--	--	--	--	--	--	--	--	--	--	--	-	-	-
996	2b-hvu-miR1436_L+1R-1	Unigene87766_All	1	207-227	218	4	0.860218	1	0.2	580	22	2.4651	--	--	--	--	--	--	--	--	--	--	--	--	--	--	--	--	--	--	-	-	-
997	2b-hvu-miR1436_L+1R-1	Unigene53331_All	1	69-89	80	4	0.860218	1	0.2	732	42	3.7289	--	--	--	--	--	--	--	--	--	--	--	--	--	--	--	--	--	--	-	-	-
998	1a-tae-miR1130_L-1R+2	Unigene121882_All	3.5	114-138	129	4	0.863208	1	0.25	302	18	3.8735	--	--	--	--	--	--	--	--	--	--	--	--	--	--	--	--	--	--	-	-	-
999	1a-tae-miR1130_L-1R+2	Unigene62697_All	3.5	129-153	144	4	0.863208	1	0.333333	411	22	3.4787	--	--	--	--	--	--	--	--	--	--	--	--	--	--	--	--	--	--	-	-	-
1000	1a-tae-miR1130_L-1R+2	Unigene9084_All	3.5	5-29	20	4	0.863208	1	0.333333	617	140	14.7462	gi|255670402|dbj|BAF30075.2|	100	2e-20	Os12g0566700 [Oryza sativa Japonica Group]	Q9FIA1	61.6	4e-09	GDL87_ARATH GDSL esterase/lipase At5g55050 OS=Arabidopsis thaliana GN=At5g55050 PE=2 SV=1	--	--	--	--	--	--	--	--	--	--	-	-	-
1001	1a-tae-miR1130_L-1R+2	Unigene133809_All	3.5	203-227	218	4	0.863208	1	0.125	245	4	1.061	--	--	--	--	--	--	--	--	--	--	--	--	--	--	--	--	--	--	-	-	-
1002	1a-tae-miR1130_L-1R+2	Unigene72264_All	3.5	186-210	201	4	0.863208	1	0.125	301	60	12.9546	--	--	--	--	--	--	--	--	--	--	--	--	--	--	--	--	--	--	-	-	-
1003	2a-osa-miR818c-p3	Unigene63191_All	4	157-175	166	2	0.864417	2	2	357	53	9.6482	--	--	--	--	--	--	--	--	--	--	--	--	--	--	--	--	--	--	-	-	-
1004	PC-317	Unigene39899_All	4	187-203	195	2	0.864417	2	2	260	30	7.4987	--	--	--	--	--	--	--	--	--	--	--	--	--	--	--	--	--	--	-	-	-
1005	2a-osa-miR818a-p3	Unigene40960_All	3	1-21	12	2	0.865358	2	0.366667	411	61	9.6455	--	--	--	--	--	--	--	--	--	--	--	--	--	--	--	--	--	--	-	-	-
1006	1a-tae-miR1127_L+2	Unigene62778_All	2.5	7-27	18	4	0.8718	1	1	228	4	1.1402	--	--	--	--	--	--	--	--	--	--	--	--	--	--	--	--	--	--	-	-	-
1007	1a-tae-miR1130-p3	Unigene56816_All	2.5	471-490	481	4	0.8718	1	0.25	506	240	30.8247	--	--	--	--	--	--	--	--	--	--	--	--	--	--	--	--	--	--	-	-	-
1008	PC-86	Unigene85522_All	3.5	156-179	170	4	0.874542	1	0.2	310	4	0.8386	--	--	--	--	--	--	--	--	--	--	--	--	--	--	--	--	--	--	-	-	-
1009	PC-86	Unigene87766_All	3.5	204-227	218	4	0.874542	1	0.2	580	22	2.4651	--	--	--	--	--	--	--	--	--	--	--	--	--	--	--	--	--	--	-	-	-
1010	PC-86	Unigene86170_All	3.5	166-189	180	4	0.874542	1	0.1	313	25	5.1908	--	--	--	--	--	--	--	--	--	--	--	--	--	--	--	--	--	--	-	-	-
1011	PC-86	Unigene53331_All	3.5	66-89	80	4	0.874542	1	0.2	732	42	3.7289	--	--	--	--	--	--	--	--	--	--	--	--	--	--	--	--	--	--	-	-	-
1012	2a-osa-miR806g-p3	Unigene131953_All	4	102-121	112	3	0.875417	3	0.833333	208	27	8.436	--	--	--	--	--	--	--	--	--	--	--	--	--	--	--	--	--	--	-	-	-
1013	2a-osa-miR806g-p3	Unigene127673_All	4	115-134	125	3	0.875417	2	0.285714	219	63	18.6954	--	--	--	--	--	--	--	--	--	--	--	--	--	--	--	--	--	--	-	-	-
1014	2a-osa-miR806g-p3	Unigene137665_All	4	140-158	150	3	0.875417	5	1.35	381	1808	308.398	--	--	--	--	--	--	--	--	--	--	--	--	--	--	--	--	--	--	-	-	-
1015	PC-82	Unigene89349_All	4	271-294	285	2	0.877009	2	1.33333	441	2	0.2947	--	--	--	--	--	--	--	--	--	--	--	--	--	--	--	--	--	--	-	-	-
1016	1a-tae-miR1130-p3	Unigene116284_All	0	79-98	89	4	0.878546	1	0.25	204	9	2.8672	--	--	--	--	--	--	--	--	--	--	--	--	--	--	--	--	--	--	-	-	-
1017	2a-far-miR437-p3	Unigene31723_All	3.5	365-384	375	2	0.879552	4	0.816667	438	142	21.0694	--	--	--	--	--	--	--	--	--	--	--	--	--	--	--	--	--	--	-	-	-
1018	2a-far-miR437-p3	Unigene56466_All	3.5	147-166	157	2	0.879552	3	3	453	40	5.7385	--	--	--	--	--	--	--	--	--	--	--	--	--	--	--	--	--	--	-	-	-
1019	2a-far-miR437-p3	Unigene35062_All	3.5	1071-1090	1081	2	0.879552	2	0.666667	1812	232	8.3209	--	--	--	--	--	--	--	--	--	--	--	--	--	--	--	--	--	--	-	-	-
1020	PC-112	Unigene30391_All	4	324-344	335	4	0.879852	1	0.333333	460	39	5.5099	--	--	--	--	--	--	--	--	--	--	--	--	--	--	--	--	--	--	-	-	-
1021	PC-417	Unigene66878_All	4	122-142	133	4	0.879852	1	0.1	305	54	11.5062	--	--	--	--	--	--	--	--	--	--	--	--	--	--	--	--	--	--	-	-	-
1022	PC-417	Unigene124009_All	4	112-131	122	4	0.879852	1	0.1	200	4	1.2998	--	--	--	--	--	--	--	--	--	--	--	--	--	--	--	--	--	--	-	-	-
1023	PC-417	Unigene136673_All	4	142-161	152	4	0.879852	1	0.1	245	5	1.3263	--	--	--	--	--	--	--	--	--	--	--	--	--	--	--	--	--	--	-	-	-
1024	PC-417	Unigene152160_All	4	54-73	64	4	0.879852	1	1	260	38	9.4984	--	--	--	--	--	--	--	--	--	--	--	--	--	--	--	--	--	--	-	-	-
1025	PC-417	Unigene86891_All	4	170-189	180	4	0.879852	1	0.1	437	15	2.2307	--	--	--	--	--	--	--	--	--	--	--	--	--	--	--	--	--	--	-	-	-
1026	PC-114	Unigene149892_All	3	183-203	194	2	0.881217	20	20	239	366	99.5226	--	--	--	--	--	--	--	--	--	--	--	--	--	--	--	--	--	--	-	-	-
1027	1a-tae-miR1132_L+4R+1	Unigene29326_All	3	152-175	166	4	0.882422	1	0.142857	243	90	24.0699	--	--	--	--	--	--	--	--	--	--	--	--	--	--	--	--	--	--	-	-	-
1028	PC-114	Unigene148049_All	2	190-210	201	4	0.882422	1	0.1	226	0	0	gi|115471883|ref|NP_001059540.1|	57.4	9e-08	Os07g0447000 [Oryza sativa (japonica cultivar-group)] >gi|113611076|dbj|BAF21454.1| Os07g0447000 [Oryza sativa Japonica Group]	--	--	--	--	--	--	--	--	--	--	--	--	--	--	-	-	GO:0016020//membrane
1029	PC-114	Unigene9672_All	2	60-80	71	4	0.882422	1	0.166667	493	117	15.4233	gi|115474693|ref|NP_001060943.1|	157	6e-38	Os08g0135600 [Oryza sativa (japonica cultivar-group)]	--	--	--	--	--	--	--	--	--	--	--	--	--	--	-	-	-
1030	PC-377	Unigene107728_All	2	1-17	8	4	0.882422	1	0.25	292	4	0.8903	--	--	--	--	--	--	--	--	--	--	--	--	--	--	--	--	--	--	-	-	-
1031	PC-377	Unigene24963_All	2	212-228	219	4	0.882422	1	0.5	623	116	12.1006	gi|115464241|ref|NP_001055720.1|	54.7	1e-06	Os05g0454500 [Oryza sativa (japonica cultivar-group)] >gi|113579271|dbj|BAF17634.1| Os05g0454500 [Oryza sativa Japonica Group]	--	--	--	--	--	--	--	--	--	--	--	--	--	--	-	-	-
1032	2a-ae-miR1132-p3	Unigene116284_All	2	80-97	88	2	0.88286	3	0.559524	204	9	2.8672	--	--	--	--	--	--	--	--	--	--	--	--	--	--	--	--	--	--	-	-	-
1033	2a-ae-miR1132-p3	Unigene56816_All	2	472-489	480	2	0.88286	3	0.559524	506	240	30.8247	--	--	--	--	--	--	--	--	--	--	--	--	--	--	--	--	--	--	-	-	-
1034	2a-osa-miR806d-p3	Unigene13876_All	4	57-77	68	2	0.88286	3	1	886	122	8.9488	gi|226531680|ref|NP_001148818.1|	117	4e-25	shwachman-Bodian-Diamond syndrome protein [Zea mays] >gi|195622368|gb|ACG33014.1| shwachman-Bodian-Diamond syndrome protein [Zea mays]	A5D8M6	83.6	2e-15	SBDS_XENLA Ribosome maturation protein SBDS OS=Xenopus laevis GN=sbds PE=2 SV=1	SPAC4F8.03	56.6	5e-08	COG1500	Predicted exosome subunit	--	--	--	--	--	-	-	-
1035	PC-307	Unigene13323_All	4	5-26	17	2	0.88286	2	1.16667	322	22	4.4402	--	--	--	--	--	--	--	--	--	--	--	--	--	--	--	--	--	--	-	-	-
1036	PC-307	Unigene18944_All	4	3-24	15	2	0.88286	2	0.666667	626	75	7.7862	--	--	--	--	--	--	--	--	--	--	--	--	--	--	--	--	--	--	-	-	-
1037	2a-osa-miR818a-p3	Unigene99627_All	3.5	200-220	211	4	0.884937	1	0.2	233	6	1.6735	--	--	--	--	--	--	--	--	--	--	--	--	--	--	--	--	--	--	-	-	-
1038	2a-osa-miR818a-p3	Unigene69242_All	3.5	81-101	92	4	0.884937	1	0.2	242	0	0	--	--	--	--	--	--	--	--	--	--	--	--	--	--	--	--	--	--	-	-	-
1039	PC-198	Unigene32499_All	2.5	389-409	400	4	0.884937	1	1	560	75	8.7039	--	--	--	--	--	--	--	--	--	--	--	--	--	--	--	--	--	--	-	-	-
1040	PC-198	Unigene81010_All	2.5	31-51	42	4	0.884937	1	0.142857	295	42	9.2526	--	--	--	--	--	--	--	--	--	--	--	--	--	--	--	--	--	--	-	-	-
1041	PC-198	Unigene47002_All	2.5	8-28	19	4	0.884937	1	1	594	83	9.0809	--	--	--	--	--	--	--	--	--	--	--	--	--	--	--	--	--	--	-	-	-
1042	PC-198	Unigene134834_All	1.5	122-142	133	4	0.889807	1	0.142857	300	8	1.733	--	--	--	--	--	--	--	--	--	--	--	--	--	--	--	--	--	--	-	-	-
1043	PC-198	Unigene68036_All	1.5	71-91	82	4	0.889807	1	0.142857	319	18	3.6671	--	--	--	--	--	--	--	--	--	--	--	--	--	--	--	--	--	--	-	-	-
1044	PC-198	Unigene20149_All	1.5	127-147	138	4	0.889807	1	0.142857	473	46	6.3203	--	--	--	--	--	--	--	--	--	--	--	--	--	--	--	--	--	--	-	-	-
1045	PC-198	Unigene21163_All	1.5	168-188	179	4	0.889807	1	0.142857	518	41	5.1439	--	--	--	--	--	--	--	--	--	--	--	--	--	--	--	--	--	--	-	-	-
1046	PC-198	Unigene42903_All	1.5	5-25	16	4	0.889807	1	0.142857	740	211	18.5306	--	--	--	--	--	--	--	--	--	--	--	--	--	--	--	--	--	--	-	-	-
1047	PC-198	Unigene49794_All	1.5	211-231	222	4	0.889807	1	0.142857	1099	347	20.5197	gi|115487640|ref|NP_001066307.1|	468	1e-130	Os12g0178700 [Oryza sativa (japonica cultivar-group)]	Q55AX0	62.4	5e-09	DLPC_DICDI Dynamin-like protein C OS=Dictyostelium discoideum GN=dlpC PE=2 SV=2	--	--	--	--	--	--	--	--	--	--	-	-	-
1048	PC-449	Unigene135521_All	3	152-175	166	2	0.895208	2	1	239	1	0.2719	--	--	--	--	--	--	--	--	--	--	--	--	--	--	--	--	--	--	-	-	-
1049	PC-449	Unigene136815_All	3	557-580	571	2	0.895208	2	0.366667	666	40	3.9032	--	--	--	--	--	--	--	--	--	--	--	--	--	--	--	--	--	--	-	-	-
1050	tae-miR1127	Unigene97062_All	2	63-81	72	4	0.895605	1	0.166667	223	6	1.7486	--	--	--	--	--	--	--	--	--	--	--	--	--	--	--	--	--	--	-	-	-
1051	tae-miR1127	Unigene84705_All	2	8-26	17	4	0.895605	1	0.166667	272	8	1.9114	--	--	--	--	--	--	--	--	--	--	--	--	--	--	--	--	--	--	-	-	-
1052	tae-miR1127	Unigene85720_All	2	7-25	16	4	0.895605	1	0.25	287	65	14.7187	gi|226499296|ref|NP_001151926.1|	58.5	4e-08	ATPase [Zea mays] >gi|195651137|gb|ACG45036.1| ATPase [Zea mays]	--	--	--	--	--	--	--	--	--	--	--	--	--	--	-	-	-
1053	tae-miR1127	Unigene88723_All	2	4-22	13	4	0.895605	1	0.142857	680	95	9.0793	--	--	--	--	--	--	--	--	--	--	--	--	--	--	--	--	--	--	-	-	-
1054	2a-osa-miR818a-p3	Unigene135558_All	1	127-147	138	2	0.895935	2	0.285714	263	5	1.2355	--	--	--	--	--	--	--	--	--	--	--	--	--	--	--	--	--	--	-	-	-
1055	2a-osa-miR818a-p3	Unigene60307_All	1	150-170	161	2	0.895935	3	0.75	265	2	0.4905	--	--	--	--	--	--	--	--	--	--	--	--	--	--	--	--	--	--	-	-	-
1056	2a-osa-miR818a-p3	Unigene82813_All	1	135-155	146	2	0.895935	2	0.285714	266	11	2.6875	--	--	--	--	--	--	--	--	--	--	--	--	--	--	--	--	--	--	-	-	-
1057	1a-tae-miR1127-p3	Unigene79404_All	0	112-135	126	4	0.896728	1	0.166667	360	26	4.6936	--	--	--	--	--	--	--	--	--	--	--	--	--	--	--	--	--	--	-	-	-
1058	1a-tae-miR1127-p3	Unigene137665_All	0	142-165	156	4	0.896728	1	0.166667	381	1808	308.398	--	--	--	--	--	--	--	--	--	--	--	--	--	--	--	--	--	--	-	-	-
1059	1a-tae-miR1127-p3	Unigene54906_All	0	254-277	268	4	0.896728	1	1	475	141	19.2914	--	--	--	--	--	--	--	--	--	--	--	--	--	--	--	--	--	--	-	-	-
1060	1a-tae-miR1127-p3	Unigene53140_All	0	352-375	366	4	0.896728	1	0.166667	509	71	9.0652	--	--	--	--	--	--	--	--	--	--	--	--	--	--	--	--	--	--	-	-	-
1061	1a-tae-miR1127-p3	Unigene20276_All	0	321-344	335	4	0.896728	1	0.166667	805	34	2.7449	gi|115465113|ref|NP_001056156.1|	72.4	1e-17	Os05g0535500 [Oryza sativa (japonica cultivar-group)] >gi|113579707|dbj|BAF18070.1| Os05g0535500 [Oryza sativa Japonica Group]	Q54E29	42	4e-06	THG1_DICDI Probable tRNA(His) guanylyltransferase OS=Dictyostelium discoideum GN=thg1 PE=3 SV=1	--	--	--	--	--	K10761	3e-19	72.4	osa:4339440	tRNA(His) guanylyltransferase [EC:2.7.7.-]	-	-	-
1062	1a-tae-miR1127-p3	Unigene63753_All	0	258-281	272	4	0.896728	1	0.5	1537	381	16.1098	gi|115444117|ref|NP_001045838.1|	98.2	5e-26	Os02g0138600 [Oryza sativa (japonica cultivar-group)] >gi|113535369|dbj|BAF07752.1| Os02g0138600 [Oryza sativa Japonica Group]	P98088	61.2	1e-16	MUC5A_HUMAN Mucin-5AC (Fragments) OS=Homo sapiens GN=MUC5AC PE=1 SV=3	Rv3876	50.4	2e-08	COG0455	ATPases involved in chromosome partitioning	K10730	2e-07	54.7	osa:4336217	ATP-dependent DNA helicase Q4 [EC:3.6.1.-]	-	-	-
1063	1a-tae-miR1127-p3	Unigene120732_All	0	266-289	280	4	0.896728	1	0.5	1554	43	1.7983	gi|115444211|ref|NP_001045885.1|	67.8	6e-24	Os02g0147600 [Oryza sativa (japonica cultivar-group)] >gi|113535416|dbj|BAF07799.1| Os02g0147600 [Oryza sativa Japonica Group]	P98088	68.2	6e-13	MUC5A_HUMAN Mucin-5AC (Fragments) OS=Homo sapiens GN=MUC5AC PE=1 SV=3	SPBC28F2.12	53.1	1e-06	COG0086	DNA-directed RNA polymerase, beta' subunit/160 kD subunit	K13171	3e-08	57	vvi:100262120	serine/arginine repetitive matrix protein 1	-	-	-
1064	2b-hvu-miR1436_L+1R-1	Unigene29326_All	0	153-173	164	4	0.896728	1	0.5	243	90	24.0699	--	--	--	--	--	--	--	--	--	--	--	--	--	--	--	--	--	--	-	-	-
1065	PC-221	Unigene55320_All	4	87-108	99	4	0.896728	1	0.5	268	18	4.3649	--	--	--	--	--	--	--	--	--	--	--	--	--	--	--	--	--	--	-	-	-
1066	PC-221	Unigene43065_All	4	105-126	117	4	0.896728	1	0.25	1376	365	17.239	gi|50725255|dbj|BAD34257.1|	417	1e-115	mitochondrial transcription termination factor-like protein [Oryza sativa Japonica Group] >gi|255671020|dbj|BAH91763.1| Os02g0577501 [Oryza sativa Japonica Group]	Q17RH7	91.3	1e-17	TPRXL_HUMAN Putative protein TPRXL OS=Homo sapiens GN=TPRXL PE=2 SV=2	SPBC28F2.12	59.7	1e-08	COG0086	DNA-directed RNA polymerase, beta' subunit/160 kD subunit	K03006	2e-10	63.9	rcu:RCOM_0782880	DNA-directed RNA polymerase II subunit A [EC:2.7.7.6]	-	-	-
1067	PC-221	Unigene76700_All	4	85-105	96	4	0.896728	1	0.2	493	33	4.3502	--	--	--	--	--	--	--	--	--	--	--	--	--	--	--	--	--	--	-	-	-
1068	2a-far-miR437-p3	Unigene73005_All	2	33-52	43	2	0.899495	2	1	321	49	9.9204	--	--	--	--	--	--	--	--	--	--	--	--	--	--	--	--	--	--	-	-	-
1069	2a-far-miR437-p3	Unigene24587_All	2	65-84	75	2	0.899495	2	0.533333	681	209	19.9452	gi|115462895|ref|NP_001055047.1|	244	9e-64	Os05g0267800 [Oryza sativa (japonica cultivar-group)] >gi|113578598|dbj|BAF16961.1| Os05g0267800 [Oryza sativa Japonica Group]	Q55CU8	68.6	4e-11	RSC5_DICDI Random slug protein 5 OS=Dictyostelium discoideum GN=rsc5 PE=2 SV=1	--	--	--	--	--	--	--	--	--	--	-	-	-
1070	2a-osa-miR1439-p5	Unigene100834_All	4	212-227	218	0	0.902875	3	2.14286	239	23	6.2542	--	--	--	--	--	--	--	--	--	--	--	--	--	--	--	--	--	--	-	-	-
1071	1a-tae-miR1120-p5	Unigene93800_All	3	115-131	122	4	0.903214	1	1	210	6	1.8568	--	--	--	--	--	--	--	--	--	--	--	--	--	--	--	--	--	--	-	-	-
1072	1a-tae-miR1120-p5	Unigene10047_All	3	15-31	22	4	0.903214	1	0.2	395	129	21.2242	--	--	--	--	--	--	--	--	--	--	--	--	--	--	--	--	--	--	-	-	-
1073	1a-tae-miR1120-p5	Unigene54977_All	3	133-149	140	4	0.903214	1	0.25	2103	585	18.0782	gi|115437186|ref|NP_001043232.1|	394	1e-108	Os01g0528100 [Oryza sativa (japonica cultivar-group)]	Q9Y5Q8	118	2e-25	TF3C5_HUMAN General transcription factor 3C polypeptide 5 OS=Homo sapiens GN=GTF3C5 PE=1 SV=2	Rv3876	71.2	6e-12	COG0455	ATPases involved in chromosome partitioning	K13095	1e-07	55.8	sbi:SORBI_01g038690	splicing factor 1	-	-	-
1074	PC-198	Unigene102141_All	3.5	134-154	145	4	0.903214	1	0.142857	246	35	9.2464	--	--	--	--	--	--	--	--	--	--	--	--	--	--	--	--	--	--	-	-	-
1075	PC-198	Unigene31118_All	3.5	250-270	261	4	0.903214	1	0.5	616	59	6.2246	--	--	--	--	--	--	--	--	--	--	--	--	--	--	--	--	--	--	-	-	-
1076	PC-198	Unigene49404_All	3.5	428-448	439	4	0.903214	1	0.142857	462	5	0.7033	--	--	--	--	--	--	--	--	--	--	--	--	--	--	--	--	--	--	-	-	-
1077	PC-203	Unigene78829_All	4	1-19	10	2	0.903607	4	1.08333	367	16	2.8333	gi|115449181|ref|NP_001048370.1|	63.2	2e-09	Os02g0793500 [Oryza sativa (japonica cultivar-group)] >gi|113537901|dbj|BAF10284.1| Os02g0793500 [Oryza sativa Japonica Group]	--	--	--	--	--	--	--	--	--	--	--	--	--	--	-	-	-
1078	PC-203	Unigene113977_All	4	390-408	399	2	0.903607	3	0.783333	616	53	5.5916	--	--	--	--	--	--	--	--	--	--	--	--	--	--	--	--	--	--	-	-	-
1079	PC-203	Unigene133033_All	4	132-150	141	2	0.903607	4	1.08333	495	11	1.4442	gi|115449181|ref|NP_001048370.1|	68.9	4e-11	Os02g0793500 [Oryza sativa (japonica cultivar-group)] >gi|113537901|dbj|BAF10284.1| Os02g0793500 [Oryza sativa Japonica Group]	--	--	--	--	--	--	--	--	--	--	--	--	--	--	-	-	-
1080	PC-203	Unigene133193_All	4	176-194	185	2	0.903607	5	1.15238	552	2	0.2355	--	--	--	--	--	--	--	--	--	--	--	--	--	--	--	--	--	--	-	-	-
1081	PC-203	Unigene130584_All	4	136-154	145	2	0.903607	3	0.783333	556	101	11.8055	--	--	--	--	--	--	--	--	--	--	--	--	--	--	--	--	--	--	-	-	-
1082	PC-203	Unigene42045_All	4	226-244	235	2	0.903607	5	5	321	225	45.5529	gi|115449399|ref|NP_001048457.1|	113	1e-24	Os02g0807900 [Oryza sativa (japonica cultivar-group)] >gi|113537988|dbj|BAF10371.1| Os02g0807900 [Oryza sativa Japonica Group]	--	--	--	--	--	--	--	--	--	--	--	--	--	--	-	-	-
1083	PC-203	Unigene122992_All	4	4-22	13	2	0.903607	2	1.25	224	2	0.5803	--	--	--	--	--	--	--	--	--	--	--	--	--	--	--	--	--	--	-	-	-
1084	PC-203	Unigene20276_All	4	400-418	409	2	0.903607	5	1.15238	805	34	2.7449	gi|115465113|ref|NP_001056156.1|	72.4	1e-17	Os05g0535500 [Oryza sativa (japonica cultivar-group)] >gi|113579707|dbj|BAF18070.1| Os05g0535500 [Oryza sativa Japonica Group]	Q54E29	42	4e-06	THG1_DICDI Probable tRNA(His) guanylyltransferase OS=Dictyostelium discoideum GN=thg1 PE=3 SV=1	--	--	--	--	--	K10761	3e-19	72.4	osa:4339440	tRNA(His) guanylyltransferase [EC:2.7.7.-]	-	-	-
1085	PC-203	Unigene121985_All	4	163-181	172	2	0.903607	3	1.16667	809	89	7.1496	--	--	--	--	--	--	--	--	--	--	--	--	--	--	--	--	--	--	-	-	-
1086	PC-203	Unigene18531_All	4	338-356	347	2	0.903607	3	1	813	37	2.9577	--	--	--	--	--	--	--	--	--	--	--	--	--	--	--	--	--	--	-	-	-
1087	PC-203	Unigene46450_All	4	579-597	588	2	0.903607	5	1.625	1134	96	5.5017	--	--	--	--	--	--	--	--	--	--	--	--	--	--	--	--	--	--	-	-	-
1088	PC-203	Unigene97631_All	4	82-100	91	2	0.903607	5	2.5	225	10	2.8884	--	--	--	--	--	--	--	--	--	--	--	--	--	--	--	--	--	--	-	-	-
1089	PC-203	Unigene12315_All	4	113-131	122	2	0.903607	3	0.809524	1455	478	21.3503	gi|226506246|ref|NP_001150290.1|	663	0	3-hydroxyisobutyryl-CoA hydrolase/ catalytic [Zea mays] >gi|195638126|gb|ACG38531.1| 3-hydroxyisobutyryl-CoA hydrolase/ catalytic [Zea mays]	Q6NVY1	243	2e-63	HIBCH_HUMAN 3-hydroxyisobutyryl-CoA hydrolase, mitochondrial OS=Homo sapiens GN=HIBCH PE=1 SV=2	BMEI1196	204	3e-52	COG1024	Enoyl-CoA hydratase/carnithine racemase	K05605	3e-81	299	ppp:PHYPADRAFT_199427	3-hydroxyisobutyryl-CoA hydrolase [EC:3.1.2.4]	-	-	-
1090	PC-203	Unigene11706_All	4	1366-1384	1375	2	0.903607	2	0.583333	2041	810	25.7917	gi|115442443|ref|NP_001045501.1|	55.8	1e-06	Os01g0966300 [Oryza sativa (japonica cultivar-group)] >gi|113535032|dbj|BAF07415.1| Os01g0966300 [Oryza sativa Japonica Group]	--	--	--	--	--	--	--	--	--	K01412	3e-08	55.8	osa:4324473	mitochondrial processing peptidase [EC:3.4.24.64]	-	-	-
1091	1a-tae-miR1120_L-4	Unigene25642_All	2.5	1877-1897	1888	4	0.907311	1	0.25	2132	746	22.74	gi|145338992|ref|NP_189348.3|	341	1e-180	ATP binding / ATPase/ nucleoside-triphosphatase/ nucleotide binding [Arabidopsis thaliana]	Q8BPY9	220	4e-96	FIGL1_MOUSE Fidgetin-like protein 1 OS=Mus musculus GN=Fignl1 PE=2 SV=1	ECU11g1030	194	1e-83	COG0464	ATPases of the AAA+ class	K01509	3e-83	214	olu:OSTLU_6399	adenosinetriphosphatase [EC:3.6.1.3]	-	-	-
1092	2a-osa-miR818c-p3	Unigene6456_All	2.5	85-103	94	4	0.907311	1	0.166667	294	14	3.0947	--	--	--	--	--	--	--	--	--	--	--	--	--	--	--	--	--	--	-	-	-
1093	2a-osa-miR818c-p3	Unigene110255_All	2.5	276-294	285	4	0.907311	1	0.5	336	14	2.7079	--	--	--	--	--	--	--	--	--	--	--	--	--	--	--	--	--	--	-	-	-
1094	2b-hvu-miR1436_L+1R-1	Unigene113985_All	3	569-589	580	2	0.907551	2	1	621	58	6.0698	--	--	--	--	--	--	--	--	--	--	--	--	--	--	--	--	--	--	-	-	-
1095	1a-tae-miR1120_L-4	Unigene67777_All	4	32-52	43	4	0.911234	1	0.25	215	15	4.5341	--	--	--	--	--	--	--	--	--	--	--	--	--	--	--	--	--	--	-	-	-
1096	1a-tae-miR1120_L-4	Unigene86688_All	4	207-227	218	4	0.911234	1	1	1018	257	16.4068	--	--	--	--	--	--	--	--	--	--	--	--	--	--	--	--	--	--	-	-	-
1097	2b-bdi-miR5064_L-3R-1	Unigene868_All	3	362-378	369	4	0.912188	1	1	1166	162	9.0293	gi|38347574|emb|CAE05548.2|	316	7e-85	OSJNBb0116K07.1 [Oryza sativa (japonica cultivar-group)]	Q4HZE0	110	1e-23	ALG10_GIBZE Alpha-1,2 glucosyltransferase ALG10 OS=Gibberella zeae GN=ALG10 PE=3 SV=1	--	--	--	--	--	K03850	3e-63	239	vvi:100249516	alpha-1,2-glucosyltransferase [EC:2.4.1.-]	-	-	-
1098	2b-bdi-miR5064_L-3R-1	Unigene19942_All	3	1511-1527	1518	4	0.912188	1	1	2435	512	13.665	gi|115484621|ref|NP_001067454.1|	226	2e-57	Os11g0205500 [Oryza sativa (japonica cultivar-group)] >gi|62732927|gb|AAX95046.1| expressed protein [Oryza sativa Japonica Group] >gi|77549187|gb|ABA91984.1| expressed protein [Oryza sativa (japonica cultivar-group)] >gi|113644676|dbj|BAF27817.1| Os11g0205500 [Oryza sativa Japonica Group]	--	--	--	--	--	--	--	--	--	--	--	--	--	--	-	-	-
1099	PC-19	Unigene128589_All	3	83-103	94	4	0.912188	1	0.166667	290	0	0	--	--	--	--	--	--	--	--	--	--	--	--	--	--	--	--	--	--	-	-	-
1100	PC-373	Unigene79404_All	3	115-135	126	4	0.912188	1	0.166667	360	26	4.6936	--	--	--	--	--	--	--	--	--	--	--	--	--	--	--	--	--	--	-	-	-
1101	PC-373	Unigene10903_All	3	215-235	226	4	0.912188	1	0.333333	368	29	5.1214	--	--	--	--	--	--	--	--	--	--	--	--	--	--	--	--	--	--	-	-	-
1102	PC-373	Unigene137665_All	3	145-165	156	4	0.912188	1	0.166667	381	1808	308.398	--	--	--	--	--	--	--	--	--	--	--	--	--	--	--	--	--	--	-	-	-
1103	PC-373	Unigene54906_All	3	257-277	268	4	0.912188	1	1	475	141	19.2914	--	--	--	--	--	--	--	--	--	--	--	--	--	--	--	--	--	--	-	-	-
1104	PC-373	Unigene53140_All	3	355-375	366	4	0.912188	1	0.166667	509	71	9.0652	--	--	--	--	--	--	--	--	--	--	--	--	--	--	--	--	--	--	-	-	-
1105	PC-373	Unigene20276_All	3	324-344	335	4	0.912188	1	0.166667	805	34	2.7449	gi|115465113|ref|NP_001056156.1|	72.4	1e-17	Os05g0535500 [Oryza sativa (japonica cultivar-group)] >gi|113579707|dbj|BAF18070.1| Os05g0535500 [Oryza sativa Japonica Group]	Q54E29	42	4e-06	THG1_DICDI Probable tRNA(His) guanylyltransferase OS=Dictyostelium discoideum GN=thg1 PE=3 SV=1	--	--	--	--	--	K10761	3e-19	72.4	osa:4339440	tRNA(His) guanylyltransferase [EC:2.7.7.-]	-	-	-
1106	PC-373	Unigene63753_All	3	261-281	272	4	0.912188	1	0.5	1537	381	16.1098	gi|115444117|ref|NP_001045838.1|	98.2	5e-26	Os02g0138600 [Oryza sativa (japonica cultivar-group)] >gi|113535369|dbj|BAF07752.1| Os02g0138600 [Oryza sativa Japonica Group]	P98088	61.2	1e-16	MUC5A_HUMAN Mucin-5AC (Fragments) OS=Homo sapiens GN=MUC5AC PE=1 SV=3	Rv3876	50.4	2e-08	COG0455	ATPases involved in chromosome partitioning	K10730	2e-07	54.7	osa:4336217	ATP-dependent DNA helicase Q4 [EC:3.6.1.-]	-	-	-
1107	PC-373	Unigene120732_All	3	269-289	280	4	0.912188	1	0.5	1554	43	1.7983	gi|115444211|ref|NP_001045885.1|	67.8	6e-24	Os02g0147600 [Oryza sativa (japonica cultivar-group)] >gi|113535416|dbj|BAF07799.1| Os02g0147600 [Oryza sativa Japonica Group]	P98088	68.2	6e-13	MUC5A_HUMAN Mucin-5AC (Fragments) OS=Homo sapiens GN=MUC5AC PE=1 SV=3	SPBC28F2.12	53.1	1e-06	COG0086	DNA-directed RNA polymerase, beta' subunit/160 kD subunit	K13171	3e-08	57	vvi:100262120	serine/arginine repetitive matrix protein 1	-	-	-
1108	tae-miR1132	Unigene26099_All	3	105-123	114	4	0.912188	1	0.5	209	60	18.6571	--	--	--	--	--	--	--	--	--	--	--	--	--	--	--	--	--	--	-	-	-
1109	tae-miR1132	Unigene63459_All	3	80-98	89	4	0.912188	1	0.5	387	1	0.1679	--	--	--	--	--	--	--	--	--	--	--	--	--	--	--	--	--	--	-	-	-
1110	1a-tae-miR1130-p3	Unigene130743_All	3	95-114	105	2	0.913166	3	0.5	272	2	0.4779	--	--	--	--	--	--	--	--	--	--	--	--	--	--	--	--	--	--	-	-	-
1111	1a-tae-miR1130-p3	Unigene143758_All	3	66-85	76	2	0.913166	4	1.83333	201	11	3.5566	--	--	--	--	--	--	--	--	--	--	--	--	--	--	--	--	--	--	-	-	-
1112	1a-tae-miR1130-p3	Unigene73313_All	3	84-103	94	2	0.913166	4	1.83333	226	7	2.0129	--	--	--	--	--	--	--	--	--	--	--	--	--	--	--	--	--	--	-	-	-
1113	1a-tae-miR1130-p3	Unigene155354_All	3	131-150	141	2	0.913166	3	0.892857	329	0	0	--	--	--	--	--	--	--	--	--	--	--	--	--	--	--	--	--	--	-	-	-
1114	PC-19	Unigene21551_All	3.5	507-527	518	2	0.913769	2	1.5	650	255	25.4956	gi|115486025|ref|NP_001068156.1|	187	1e-46	Os11g0582300 [Oryza sativa (japonica cultivar-group)] >gi|77551758|gb|ABA94555.1| Root hair defective 3 GTP-binding protein containing protein, expressed [Oryza sativa (japonica cultivar-group)] >gi|113645378|dbj|BAF28519.1| Os11g0582300 [Oryza sativa Japonica Group]	--	--	--	--	--	--	--	--	--	--	--	--	--	--	-	-	GO:0005783//endoplasmic reticulum
1115	1a-tae-miR1121-p3	Unigene129927_All	4	58-78	69	4	0.917703	1	0.166667	217	18	5.3908	--	--	--	--	--	--	--	--	--	--	--	--	--	--	--	--	--	--	-	-	-
1116	1a-tae-miR1121-p3	Unigene63690_All	4	79-99	90	4	0.917703	1	0.1	246	7	1.8493	--	--	--	--	--	--	--	--	--	--	--	--	--	--	--	--	--	--	-	-	-
1117	1a-tae-miR1121-p3	Unigene136624_All	4	130-150	141	4	0.917703	1	0.1	279	1	0.2329	--	--	--	--	--	--	--	--	--	--	--	--	--	--	--	--	--	--	-	-	-
1118	1a-tae-miR1121-p3	Unigene50885_All	4	399-419	410	4	0.917703	1	1	432	48	7.221	gi|226505460|ref|NP_001150522.1|	152	3e-36	holiday junction resolvase, S1x1p, URI domain nuclease [Zea mays] >gi|195639860|gb|ACG39398.1| holiday junction resolvase, S1x1p, URI domain nuclease [Zea mays]	Q9P7M3	62.4	9e-10	SLX1_SCHPO Structure-specific endonuclease subunit slx1 OS=Schizosaccharomyces pombe GN=slx1 PE=1 SV=1	--	--	--	--	--	--	--	--	--	--	-	-	-
1119	1a-tae-miR1121-p3	Unigene35726_All	4	86-106	97	4	0.917703	1	0.1	1197	75	4.072	--	--	--	--	--	--	--	--	--	--	--	--	--	--	--	--	--	--	-	-	-
1120	PC-302	Unigene23104_All	4	178-202	193	4	0.917703	1	0.1	1561	965	40.1757	gi|115472273|ref|NP_001059735.1|	472	1e-131	Os07g0506700 [Oryza sativa (japonica cultivar-group)] >gi|113611271|dbj|BAF21649.1| Os07g0506700 [Oryza sativa Japonica Group]	Q58D06	117	2e-25	WDR74_BOVIN WD repeat-containing protein 74 OS=Bos taurus GN=WDR74 PE=2 SV=1	YPL009c_1	67.8	5e-11	COG1293	Predicted RNA-binding protein homologous to eukaryotic snRNP	K11131	2e-13	74.3	ath:AT3G57150	H/ACA ribonucleoprotein complex subunit 4 [EC:5.4.99.-]	-	-	-
1121	1a-tae-miR1120_L-4	Unigene56816_All	3.5	470-490	481	4	0.918588	1	0.25	506	240	30.8247	--	--	--	--	--	--	--	--	--	--	--	--	--	--	--	--	--	--	-	-	-
1122	2a-osa-miR818c-p3	Unigene152160_All	3.5	10-28	19	4	0.918588	1	1	260	38	9.4984	--	--	--	--	--	--	--	--	--	--	--	--	--	--	--	--	--	--	-	-	-
1123	2a-osa-miR818c-p3	Unigene57974_All	3.5	144-162	153	4	0.918588	1	0.111111	362	90	16.1574	--	--	--	--	--	--	--	--	--	--	--	--	--	--	--	--	--	--	-	-	-
1124	1a-tae-miR1130-p3	Unigene135558_All	2	129-148	139	2	0.920126	3	0.5	263	5	1.2355	--	--	--	--	--	--	--	--	--	--	--	--	--	--	--	--	--	--	-	-	-
1125	1a-tae-miR1130-p3	Unigene82813_All	2	137-156	147	2	0.920126	3	0.5	266	11	2.6875	--	--	--	--	--	--	--	--	--	--	--	--	--	--	--	--	--	--	-	-	-
1126	1a-tae-miR1130-p3	Unigene126521_All	2	183-202	193	2	0.920126	2	0.392857	234	0	0	--	--	--	--	--	--	--	--	--	--	--	--	--	--	--	--	--	--	-	-	-
1127	PC-307	Unigene22035_All	3	3-24	15	4	0.92033	1	0.2	333	34	6.6355	--	--	--	--	--	--	--	--	--	--	--	--	--	--	--	--	--	--	-	-	-
1128	PC-307	Unigene78829_All	3	4-25	16	4	0.92033	1	0.333333	367	16	2.8333	gi|115449181|ref|NP_001048370.1|	63.2	2e-09	Os02g0793500 [Oryza sativa (japonica cultivar-group)] >gi|113537901|dbj|BAF10284.1| Os02g0793500 [Oryza sativa Japonica Group]	--	--	--	--	--	--	--	--	--	--	--	--	--	--	-	-	-
1129	PC-307	Unigene133033_All	3	135-156	147	4	0.92033	1	0.333333	495	11	1.4442	gi|115449181|ref|NP_001048370.1|	68.9	4e-11	Os02g0793500 [Oryza sativa (japonica cultivar-group)] >gi|113537901|dbj|BAF10284.1| Os02g0793500 [Oryza sativa Japonica Group]	--	--	--	--	--	--	--	--	--	--	--	--	--	--	-	-	-
1130	2a-bdi-miR5067-p5_L+40R+40R-20	Unigene83864_All	4	7-26	17	4	0.923702	1	1	234	22	6.1101	--	--	--	--	--	--	--	--	--	--	--	--	--	--	--	--	--	--	-	-	-
1131	2a-bdi-miR5067-p5_L+40R+40R-20	Unigene86552_All	4	180-199	190	4	0.923702	1	0.333333	300	43	9.3151	--	--	--	--	--	--	--	--	--	--	--	--	--	--	--	--	--	--	-	-	-
1132	2a-bdi-miR5067-p5_L+40R+40R-20	Unigene98802_All	4	47-66	57	4	0.923702	1	0.5	230	10	2.8256	--	--	--	--	--	--	--	--	--	--	--	--	--	--	--	--	--	--	-	-	-
1133	1a-tae-miR1121-p3	Unigene38310_All	0	345-365	356	4	0.925334	1	1	421	112	17.2892	--	--	--	--	--	--	--	--	--	--	--	--	--	--	--	--	--	--	-	-	-
1134	1a-tae-miR1127_L+2	Unigene43091_All	3.5	5-25	16	4	0.925334	1	0.166667	435	482	72.0106	gi|195619358|gb|ACG31509.1|	158	3e-38	peptidyl-prolyl cis-trans isomerase-like 1 [Zea mays]	Q7SF72	116	4e-26	PPIL1_NEUCR Peptidyl-prolyl cis-trans isomerase-like 1 OS=Neurospora crassa GN=cyp-1 PE=3 SV=2	SPAC57A10.03	110	1e-24	COG0652	Peptidyl-prolyl cis-trans isomerase (rotamase) - cyclophilin family	K12733	1e-39	158	sbi:SORBI_07g024100	peptidyl-prolyl cis-trans isomerase-like 1 [EC:5.2.1.8]	-	-	-
1135	1a-tae-miR1127_L+2	Unigene22921_All	3.5	4-24	15	4	0.925334	1	0.5	2826	1332	30.6317	--	--	--	--	--	--	--	--	--	--	--	--	--	--	--	--	--	--	-	-	-
1136	1a-tae-miR399_R-2	Unigene25524_All	3.5	729-744	736	4	0.925334	1	1	925	830	58.3143	gi|115478044|ref|NP_001062617.1|	90.1	5e-22	Os09g0129500 [Oryza sativa (japonica cultivar-group)] >gi|113630850|dbj|BAF24531.1| Os09g0129500 [Oryza sativa Japonica Group]	Q6ZQP7	58.2	8e-08	YV021_HUMAN Uncharacterized protein LOC284861 OS=Homo sapiens PE=2 SV=1	--	--	--	--	--	--	--	--	--	--	-	-	-
1137	2b-osa-miR818d_L-9R+8	Unigene99627_All	2.5	198-218	209	4	0.925334	1	0.2	233	6	1.6735	--	--	--	--	--	--	--	--	--	--	--	--	--	--	--	--	--	--	-	-	-
1138	PC-7	Unigene47068_All	2.5	290-310	301	4	0.925334	1	0.25	683	139	13.2261	--	--	--	--	--	--	--	--	--	--	--	--	--	--	--	--	--	--	-	-	-
1139	2a-ae-miR1132-p3	Unigene69242_All	3	84-101	92	4	0.927717	1	0.2	242	0	0	--	--	--	--	--	--	--	--	--	--	--	--	--	--	--	--	--	--	-	-	-
1140	2a-ae-miR1132-p3	Unigene128768_All	3	87-104	95	4	0.927717	1	0.142857	247	0	0	--	--	--	--	--	--	--	--	--	--	--	--	--	--	--	--	--	--	-	-	-
1141	2a-ssp-miR1128-p3_L+1R-1_10ss2AT6GT7AG8CG9CG11AC13TG14TA15TG16AG	Unigene155904_All	3	238-255	246	4	0.927717	1	0.333333	353	5	0.9205	--	--	--	--	--	--	--	--	--	--	--	--	--	--	--	--	--	--	-	-	-
1142	1a-tae-miR1127_L+2	Unigene27873_All	4	24-44	35	2	0.93147	2	1	260	15	3.7494	--	--	--	--	--	--	--	--	--	--	--	--	--	--	--	--	--	--	-	-	-
1143	1a-tae-miR159a_R-4	Unigene121073_All	3.5	430-446	437	4	0.93152	1	1	878	45	3.3309	gi|4680207|gb|AAD27570.1|AF114171_11	140	4e-32	disease resistance protein RPM1 homolog [Sorghum bicolor]	--	--	--	--	--	--	--	--	--	--	--	--	--	--	GO:0006915//apoptosis	GO:0005524//ATP binding	-
1144	1a-tae-miR1121-p5	Unigene43888_All	3	107-127	118	2	0.932417	2	2	246	149	39.3631	--	--	--	--	--	--	--	--	--	--	--	--	--	--	--	--	--	--	-	-	-
1145	PC-114	Unigene91292_All	4	165-185	176	4	0.934419	1	0.25	202	16	5.1476	--	--	--	--	--	--	--	--	--	--	--	--	--	--	--	--	--	--	-	-	-
1146	PC-449	Unigene42869_All	4	784-807	798	2	0.934729	2	1	819	99	7.8558	gi|225677833|gb|EEH16117.1|	68.6	2e-10	pre-mRNA-splicing factor cwc22 [Paracoccidioides brasiliensis Pb03]	Q8BTI8	67	1e-10	SRRM2_MOUSE Serine/arginine repetitive matrix protein 2 OS=Mus musculus GN=Srrm2 PE=1 SV=2	DR2133	56.6	5e-08	COG4372	Uncharacterized protein conserved in bacteria with the myosin-like domain	K13171	2e-11	66.2	vvi:100262120	serine/arginine repetitive matrix protein 1	-	-	-
1147	2a-tae-miR1120-p3_13ss2CT4AT5AG7AG8CA9AC10TG11TG12CA13TG14TG15AG17AG	Unigene76700_All	3.5	85-102	93	4	0.937194	1	0.25	493	33	4.3502	--	--	--	--	--	--	--	--	--	--	--	--	--	--	--	--	--	--	-	-	-
1148	2a-tae-miR1120-p3_13ss2CT4AT5AG7AG8CA9AC10TG11TG12CA13TG14TG15AG17AG	Unigene47759_All	3.5	469-485	476	4	0.937194	1	0.166667	557	85	9.9175	--	--	--	--	--	--	--	--	--	--	--	--	--	--	--	--	--	--	-	-	-
1149	PC-198	Unigene108018_All	4	259-279	270	4	0.939199	1	0.142857	297	17	3.7199	--	--	--	--	--	--	--	--	--	--	--	--	--	--	--	--	--	--	-	-	-
1150	PC-198	Unigene79404_All	4	115-135	126	4	0.939199	1	0.166667	360	26	4.6936	--	--	--	--	--	--	--	--	--	--	--	--	--	--	--	--	--	--	-	-	-
1151	PC-198	Unigene10903_All	4	215-235	226	4	0.939199	1	0.333333	368	29	5.1214	--	--	--	--	--	--	--	--	--	--	--	--	--	--	--	--	--	--	-	-	-
1152	PC-198	Unigene137665_All	4	145-165	156	4	0.939199	1	0.166667	381	1808	308.398	--	--	--	--	--	--	--	--	--	--	--	--	--	--	--	--	--	--	-	-	-
1153	PC-198	Unigene54906_All	4	257-277	268	4	0.939199	1	1	475	141	19.2914	--	--	--	--	--	--	--	--	--	--	--	--	--	--	--	--	--	--	-	-	-
1154	PC-198	Unigene53140_All	4	355-375	366	4	0.939199	1	0.166667	509	71	9.0652	--	--	--	--	--	--	--	--	--	--	--	--	--	--	--	--	--	--	-	-	-
1155	PC-198	Unigene20276_All	4	324-344	335	4	0.939199	1	0.166667	805	34	2.7449	gi|115465113|ref|NP_001056156.1|	72.4	1e-17	Os05g0535500 [Oryza sativa (japonica cultivar-group)] >gi|113579707|dbj|BAF18070.1| Os05g0535500 [Oryza sativa Japonica Group]	Q54E29	42	4e-06	THG1_DICDI Probable tRNA(His) guanylyltransferase OS=Dictyostelium discoideum GN=thg1 PE=3 SV=1	--	--	--	--	--	K10761	3e-19	72.4	osa:4339440	tRNA(His) guanylyltransferase [EC:2.7.7.-]	-	-	-
1156	PC-198	Unigene63753_All	4	261-281	272	4	0.939199	1	0.5	1537	381	16.1098	gi|115444117|ref|NP_001045838.1|	98.2	5e-26	Os02g0138600 [Oryza sativa (japonica cultivar-group)] >gi|113535369|dbj|BAF07752.1| Os02g0138600 [Oryza sativa Japonica Group]	P98088	61.2	1e-16	MUC5A_HUMAN Mucin-5AC (Fragments) OS=Homo sapiens GN=MUC5AC PE=1 SV=3	Rv3876	50.4	2e-08	COG0455	ATPases involved in chromosome partitioning	K10730	2e-07	54.7	osa:4336217	ATP-dependent DNA helicase Q4 [EC:3.6.1.-]	-	-	-
1157	PC-198	Unigene120732_All	4	269-289	280	4	0.939199	1	0.5	1554	43	1.7983	gi|115444211|ref|NP_001045885.1|	67.8	6e-24	Os02g0147600 [Oryza sativa (japonica cultivar-group)] >gi|113535416|dbj|BAF07799.1| Os02g0147600 [Oryza sativa Japonica Group]	P98088	68.2	6e-13	MUC5A_HUMAN Mucin-5AC (Fragments) OS=Homo sapiens GN=MUC5AC PE=1 SV=3	SPBC28F2.12	53.1	1e-06	COG0086	DNA-directed RNA polymerase, beta' subunit/160 kD subunit	K13171	3e-08	57	vvi:100262120	serine/arginine repetitive matrix protein 1	-	-	-
1158	PC-198	Unigene34915_All	4	1273-1293	1284	4	0.939199	1	0.2	1477	677	29.7884	gi|218184716|gb|EEC67143.1|	70.1	1e-10	hypothetical protein OsI_33977 [Oryza sativa Indica Group]	--	--	--	--	--	--	--	--	--	--	--	--	--	--	-	-	-
1159	PC-198	Unigene419_All	4	2742-2762	2753	4	0.939199	1	1	2910	539	12.0374	gi|115481726|ref|NP_001064456.1|	815	0	Os10g0370100 [Oryza sativa (japonica cultivar-group)] >gi|110288988|gb|ABG66042.1| NB-ARC domain containing protein, expressed [Oryza sativa (japonica cultivar-group)] >gi|113639065|dbj|BAF26370.1| Os10g0370100 [Oryza sativa Japonica Group]	Q39214	172	9e-42	RPM1_ARATH Disease resistance protein RPM1 OS=Arabidopsis thaliana GN=RPM1 PE=1 SV=1	--	--	--	--	--	K13457	1e-56	219	vvi:100252764	disease resistance protein RPM1	-	-	-
1160	2b-osa-miR818d_L-9R+8	Unigene129667_All	3	81-102	93	4	0.940499	1	0.1	300	11	2.3829	--	--	--	--	--	--	--	--	--	--	--	--	--	--	--	--	--	--	-	-	-
1161	PC-279	Unigene9506_All	2	242-265	256	4	0.942398	1	1	278	20	4.6755	--	--	--	--	--	--	--	--	--	--	--	--	--	--	--	--	--	--	-	-	-
1162	PC-279	Unigene66878_All	2	85-108	99	4	0.942398	1	1	305	54	11.5062	--	--	--	--	--	--	--	--	--	--	--	--	--	--	--	--	--	--	-	-	-
1163	2b-osa-miR818d_L-9R+8	Unigene93693_All	4	153-173	164	4	0.94363	1	0.5	210	12	3.7136	--	--	--	--	--	--	--	--	--	--	--	--	--	--	--	--	--	--	-	-	-
1164	2a-osa-miR1439-p5	Unigene82816_All	4	146-161	152	3	0.94576	2	0.666667	215	33	9.975	--	--	--	--	--	--	--	--	--	--	--	--	--	--	--	--	--	--	-	-	-
1165	2a-osa-miR1439-p5	Unigene81095_All	4	97-112	103	3	0.94576	3	0.916667	209	11	3.4205	--	--	--	--	--	--	--	--	--	--	--	--	--	--	--	--	--	--	-	-	-
1166	2a-osa-miR1439-p5	Unigene60784_All	4	213-228	219	3	0.94576	6	1.58333	246	24	6.3404	--	--	--	--	--	--	--	--	--	--	--	--	--	--	--	--	--	--	-	-	-
1167	2a-osa-miR1439-p5	Unigene10720_All	4	282-297	288	3	0.94576	2	0.416667	362	27	4.8472	--	--	--	--	--	--	--	--	--	--	--	--	--	--	--	--	--	--	-	-	-
1168	1a-tae-miR1120_L-4	Unigene66878_All	0	88-108	99	4	0.946016	1	1	305	54	11.5062	--	--	--	--	--	--	--	--	--	--	--	--	--	--	--	--	--	--	-	-	-
1169	1a-tae-miR1120-p5	Unigene129639_All	1	4-20	11	4	0.947739	1	1	239	29	7.8857	gi|115483725|ref|NP_001065524.1|	77.4	8e-14	Os11g0103700 [Oryza sativa (japonica cultivar-group)] >gi|113644228|dbj|BAF27369.1| Os11g0103700 [Oryza sativa Japonica Group]	--	--	--	--	--	--	--	--	--	--	--	--	--	--	GO:0006810//transport	GO:0005509//calcium ion binding	GO:0005743//mitochondrial inner membrane;GO:0016021//integral to membrane
1170	1a-tae-miR1120-p5	Unigene57011_All	1	130-146	137	4	0.947739	1	1	613	38	4.0287	--	--	--	--	--	--	--	--	--	--	--	--	--	--	--	--	--	--	-	-	-
1171	1a-tae-miR1120-p5	Unigene13201_All	1	265-281	272	4	0.947739	1	1	1108	347	20.353	gi|115472595|ref|NP_001059896.1|	341	2e-92	Os07g0541400 [Oryza sativa (japonica cultivar-group)] >gi|113611432|dbj|BAF21810.1| Os07g0541400 [Oryza sativa Japonica Group]	O23081	235	5e-61	CRK41_ARATH Cysteine-rich receptor-like protein kinase 41 OS=Arabidopsis thaliana GN=CRK41 PE=2 SV=2	Cgl2127_1	73.6	6e-13	COG0515	Serine/threonine protein kinase	K13430	4e-33	139	zma:100283091	serine/threonine-protein kinase PBS1 [EC:2.7.11.1]	-	-	GO:0016023//cytoplasmic membrane-bounded vesicle;GO:0005739//mitochondrion
1172	PC-19	Unigene6456_All	4	83-103	94	4	0.947739	1	0.166667	294	14	3.0947	--	--	--	--	--	--	--	--	--	--	--	--	--	--	--	--	--	--	-	-	-
1173	PC-25	Unigene25709_All	1	99-120	111	4	0.947739	1	0.25	789	81	6.6719	gi|255677998|dbj|BAF22317.2|	226	4e-58	Os07g0637500 [Oryza sativa Japonica Group]	Q9Z0R0	87.8	7e-17	HASP_MOUSE Serine/threonine-protein kinase haspin OS=Mus musculus GN=Gsg2 PE=1 SV=3	SPAC23C4.03	69.3	7e-12	COG5072	Serine/threonine kinase of the haspin family	--	--	--	--	--	-	GO:0016301//kinase activity	GO:0044424//intracellular part
1174	PC-306	Unigene39405_All	4	93-115	106	4	0.947739	1	0.25	557	41	4.7837	--	--	--	--	--	--	--	--	--	--	--	--	--	--	--	--	--	--	-	-	-
1175	2a-osa-miR818b-p3_L-1R+1_11ss3AT4CT6AG7TG8AG10TC11AG12TG14TG15CG16AT	Unigene76163_All	4	167-182	173	0	0.948491	4	4	200	7	2.2746	--	--	--	--	--	--	--	--	--	--	--	--	--	--	--	--	--	--	-	-	-
1176	1a-tae-miR1127_L+2	Unigene22035_All	2	4-24	15	4	0.948857	1	0.2	333	34	6.6355	--	--	--	--	--	--	--	--	--	--	--	--	--	--	--	--	--	--	-	-	-
1177	1a-tae-miR1127_L+2	Unigene78829_All	2	5-25	16	4	0.948857	1	0.333333	367	16	2.8333	gi|115449181|ref|NP_001048370.1|	63.2	2e-09	Os02g0793500 [Oryza sativa (japonica cultivar-group)] >gi|113537901|dbj|BAF10284.1| Os02g0793500 [Oryza sativa Japonica Group]	--	--	--	--	--	--	--	--	--	--	--	--	--	--	-	-	-
1178	1a-tae-miR1127_L+2	Unigene133033_All	2	136-156	147	4	0.948857	1	0.333333	495	11	1.4442	gi|115449181|ref|NP_001048370.1|	68.9	4e-11	Os02g0793500 [Oryza sativa (japonica cultivar-group)] >gi|113537901|dbj|BAF10284.1| Os02g0793500 [Oryza sativa Japonica Group]	--	--	--	--	--	--	--	--	--	--	--	--	--	--	-	-	-
1179	PC-279	Unigene73313_All	3	80-103	94	2	0.950595	4	1.83333	226	7	2.0129	--	--	--	--	--	--	--	--	--	--	--	--	--	--	--	--	--	--	-	-	-
1180	PC-279	Unigene130743_All	3	91-114	105	2	0.950595	3	0.5	272	2	0.4779	--	--	--	--	--	--	--	--	--	--	--	--	--	--	--	--	--	--	-	-	-
1181	PC-279	Unigene155354_All	3	127-150	141	2	0.950595	3	0.892857	329	0	0	--	--	--	--	--	--	--	--	--	--	--	--	--	--	--	--	--	--	-	-	-
1182	PC-377	Unigene16406_All	3	88-104	95	4	0.951021	1	1	249	37	9.657	--	--	--	--	--	--	--	--	--	--	--	--	--	--	--	--	--	--	-	-	-
1183	PC-377	Unigene87479_All	3	61-77	68	4	0.951021	1	0.333333	294	8	1.7684	--	--	--	--	--	--	--	--	--	--	--	--	--	--	--	--	--	--	-	-	-
1184	PC-377	Unigene154214_All	3	112-128	119	4	0.951021	1	1	295	2	0.4406	--	--	--	--	--	--	--	--	--	--	--	--	--	--	--	--	--	--	-	-	-
1185	PC-377	Unigene23893_All	3	372-388	379	4	0.951021	1	0.25	691	155	14.5778	--	--	--	--	--	--	--	--	--	--	--	--	--	--	--	--	--	--	-	-	-
1186	PC-377	Unigene2008_All	3	3008-3024	3015	4	0.951021	1	1	3039	466	9.9654	gi|115488170|ref|NP_001066572.1|	731	0	Os12g0279100 [Oryza sativa (japonica cultivar-group)] >gi|77554318|gb|ABA97114.1| jmjC domain containing protein, expressed [Oryza sativa (japonica cultivar-group)] >gi|113649079|dbj|BAF29591.1| Os12g0279100 [Oryza sativa Japonica Group]	Q9BX82	83.6	8e-15	ZN471_HUMAN Zinc finger protein 471 OS=Homo sapiens GN=ZNF471 PE=2 SV=1	SPAC144.09c	62.8	3e-09	COG5048	FOG: Zn-finger	--	--	--	--	--	-	-	-
1187	PC-377	Unigene17928_All	3	51-66	58	4	0.951021	1	1	595	147	16.0561	gi|116310041|emb|CAH67064.1|	88.6	8e-17	H0112G12.9 [Oryza sativa (indica cultivar-group)]	--	--	--	--	--	--	--	--	--	--	--	--	--	--	-	GO:0035299//inositol pentakisphosphate 2-kinase activity	-
1188	PC-228	Unigene75982_All	4	73-93	84	4	0.951548	1	0.5	240	6	1.6247	--	--	--	--	--	--	--	--	--	--	--	--	--	--	--	--	--	--	-	-	-
1189	PC-228	Unigene49233_All	4	179-199	190	4	0.951548	1	0.2	307	4	0.8468	--	--	--	--	--	--	--	--	--	--	--	--	--	--	--	--	--	--	-	-	-
1190	PC-228	Unigene118047_All	4	79-99	90	4	0.951548	1	0.2	362	47	8.4378	gi|260447035|emb|CBG76448.1|	64.3	7e-10	OO_Ba0013J05-OO_Ba0033A15.35 [Oryza officinalis]	--	--	--	--	--	--	--	--	--	--	--	--	--	--	-	-	-
1191	PC-228	Unigene24418_All	4	441-461	452	4	0.951548	1	0.5	634	129	13.2233	gi|115441565|ref|NP_001045062.1|	203	2e-51	Os01g0892600 [Oryza sativa (japonica cultivar-group)] >gi|113534593|dbj|BAF06976.1| Os01g0892600 [Oryza sativa Japonica Group]	--	--	--	--	--	--	--	--	--	--	--	--	--	--	-	-	-
1192	PC-264	Unigene25709_All	1	100-120	111	4	0.954591	1	0.25	789	81	6.6719	gi|255677998|dbj|BAF22317.2|	226	4e-58	Os07g0637500 [Oryza sativa Japonica Group]	Q9Z0R0	87.8	7e-17	HASP_MOUSE Serine/threonine-protein kinase haspin OS=Mus musculus GN=Gsg2 PE=1 SV=3	SPAC23C4.03	69.3	7e-12	COG5072	Serine/threonine kinase of the haspin family	--	--	--	--	--	-	GO:0016301//kinase activity	GO:0044424//intracellular part
1193	2a-osa-miR818c-p3	Unigene71468_All	4	63-81	72	4	0.95508	1	0.142857	330	0	0	--	--	--	--	--	--	--	--	--	--	--	--	--	--	--	--	--	--	-	-	-
1194	2a-osa-miR818c-p3	Unigene73196_All	4	90-108	99	4	0.95508	1	0.142857	223	10	2.9143	--	--	--	--	--	--	--	--	--	--	--	--	--	--	--	--	--	--	-	-	-
1195	2a-osa-miR818c-p3	Unigene129667_All	4	84-103	94	4	0.95508	1	0.111111	300	11	2.3829	--	--	--	--	--	--	--	--	--	--	--	--	--	--	--	--	--	--	-	-	-
1196	2a-osa-miR818c-p3	Unigene99415_All	4	22-40	31	4	0.95508	1	0.166667	233	27	7.5309	--	--	--	--	--	--	--	--	--	--	--	--	--	--	--	--	--	--	-	-	-
1197	2a-osa-miR818c-p3	Unigene93693_All	4	156-174	165	4	0.95508	1	0.5	210	12	3.7136	--	--	--	--	--	--	--	--	--	--	--	--	--	--	--	--	--	--	-	-	-
1198	PC-317	Unigene142347_All	4	14-30	22	4	0.95508	1	0.5	358	2	0.3631	--	--	--	--	--	--	--	--	--	--	--	--	--	--	--	--	--	--	-	-	-
1199	2a-osa-miR818a-p3	Unigene128768_All	3	84-104	95	4	0.955563	1	0.142857	247	0	0	--	--	--	--	--	--	--	--	--	--	--	--	--	--	--	--	--	--	-	-	-
1200	2a-osa-miR818a-p3	Unigene31723_All	3	368-388	379	4	0.955563	1	0.2	438	142	21.0694	--	--	--	--	--	--	--	--	--	--	--	--	--	--	--	--	--	--	-	-	-
1201	2a-osa-miR818a-p3	Unigene157041_All	3	314-335	326	4	0.955563	1	0.5	461	0	0	--	--	--	--	--	--	--	--	--	--	--	--	--	--	--	--	--	--	-	-	-
1202	1a-tae-miR1127_L+2	Unigene13323_All	3	6-26	17	2	0.956414	2	1.16667	322	22	4.4402	--	--	--	--	--	--	--	--	--	--	--	--	--	--	--	--	--	--	-	-	-
1203	1a-tae-miR1127_L+2	Unigene18944_All	3	4-24	15	2	0.956414	2	0.666667	626	75	7.7862	--	--	--	--	--	--	--	--	--	--	--	--	--	--	--	--	--	--	-	-	-
1204	1a-tae-miR1130-p3	Unigene32885_All	4	240-259	250	4	0.958354	1	0.333333	443	32	4.6945	gi|115485305|ref|NP_001067796.1|	98.2	4e-20	Os11g0432900 [Oryza sativa (japonica cultivar-group)] >gi|108864332|gb|ABA93121.2| Serine carboxypeptidase family protein, expressed [Oryza sativa (japonica cultivar-group)] >gi|113645018|dbj|BAF28159.1| Os11g0432900 [Oryza sativa Japonica Group]	O64811	67	4e-11	SCP9_ARATH Serine carboxypeptidase-like 9 OS=Arabidopsis thaliana GN=SCPL9 PE=2 SV=1	--	--	--	--	--	K13289	4e-12	67	ppp:PHYPADRAFT_136699	cathepsin A [EC:3.4.16.5]	-	-	-
1205	1b-hvu-miR399_R-3	Unigene40501_All	4	169-186	177	4	0.961389	1	1	204	23	7.3272	--	--	--	--	--	--	--	--	--	--	--	--	--	--	--	--	--	--	-	-	-
1206	PC-82	Unigene76163_All	4	166-189	180	4	0.961389	1	1	200	7	2.2746	--	--	--	--	--	--	--	--	--	--	--	--	--	--	--	--	--	--	-	-	-
1207	PC-82	Unigene79404_All	4	112-135	126	4	0.961389	1	0.166667	360	26	4.6936	--	--	--	--	--	--	--	--	--	--	--	--	--	--	--	--	--	--	-	-	-
1208	PC-82	Unigene137665_All	4	142-165	156	4	0.961389	1	0.166667	381	1808	308.398	--	--	--	--	--	--	--	--	--	--	--	--	--	--	--	--	--	--	-	-	-
1209	PC-82	Unigene54906_All	4	254-277	268	4	0.961389	1	1	475	141	19.2914	--	--	--	--	--	--	--	--	--	--	--	--	--	--	--	--	--	--	-	-	-
1210	PC-82	Unigene53140_All	4	352-375	366	4	0.961389	1	0.166667	509	71	9.0652	--	--	--	--	--	--	--	--	--	--	--	--	--	--	--	--	--	--	-	-	-
1211	PC-82	Unigene75982_All	4	71-94	85	4	0.961389	1	0.5	240	6	1.6247	--	--	--	--	--	--	--	--	--	--	--	--	--	--	--	--	--	--	-	-	-
1212	PC-82	Unigene20276_All	4	321-344	335	4	0.961389	1	0.166667	805	34	2.7449	gi|115465113|ref|NP_001056156.1|	72.4	1e-17	Os05g0535500 [Oryza sativa (japonica cultivar-group)] >gi|113579707|dbj|BAF18070.1| Os05g0535500 [Oryza sativa Japonica Group]	Q54E29	42	4e-06	THG1_DICDI Probable tRNA(His) guanylyltransferase OS=Dictyostelium discoideum GN=thg1 PE=3 SV=1	--	--	--	--	--	K10761	3e-19	72.4	osa:4339440	tRNA(His) guanylyltransferase [EC:2.7.7.-]	-	-	-
1213	PC-82	Unigene63753_All	4	258-281	272	4	0.961389	1	0.5	1537	381	16.1098	gi|115444117|ref|NP_001045838.1|	98.2	5e-26	Os02g0138600 [Oryza sativa (japonica cultivar-group)] >gi|113535369|dbj|BAF07752.1| Os02g0138600 [Oryza sativa Japonica Group]	P98088	61.2	1e-16	MUC5A_HUMAN Mucin-5AC (Fragments) OS=Homo sapiens GN=MUC5AC PE=1 SV=3	Rv3876	50.4	2e-08	COG0455	ATPases involved in chromosome partitioning	K10730	2e-07	54.7	osa:4336217	ATP-dependent DNA helicase Q4 [EC:3.6.1.-]	-	-	-
1214	PC-82	Unigene120732_All	4	266-289	280	4	0.961389	1	0.5	1554	43	1.7983	gi|115444211|ref|NP_001045885.1|	67.8	6e-24	Os02g0147600 [Oryza sativa (japonica cultivar-group)] >gi|113535416|dbj|BAF07799.1| Os02g0147600 [Oryza sativa Japonica Group]	P98088	68.2	6e-13	MUC5A_HUMAN Mucin-5AC (Fragments) OS=Homo sapiens GN=MUC5AC PE=1 SV=3	SPBC28F2.12	53.1	1e-06	COG0086	DNA-directed RNA polymerase, beta' subunit/160 kD subunit	K13171	3e-08	57	vvi:100262120	serine/arginine repetitive matrix protein 1	-	-	-
1215	2a-far-miR437-p3	Unigene16723_All	3.5	171-190	181	4	0.962621	1	0.333333	234	13	3.6105	gi|115437164|ref|NP_001043227.1|	65.1	4e-10	Os01g0526200 [Oryza sativa (japonica cultivar-group)] >gi|113532758|dbj|BAF05141.1| Os01g0526200 [Oryza sativa Japonica Group]	--	--	--	--	--	--	--	--	--	--	--	--	--	--	-	-	-
1216	2a-far-miR437-p3	Unigene1900_All	3.5	692-710	701	4	0.962621	1	1	733	137	12.1466	gi|255674920|dbj|BAF13264.2|	71.2	2e-11	Os03g0761100 [Oryza sativa Japonica Group]	Q94H98	71.2	6e-12	P2C34_ORYSJ Probable protein phosphatase 2C 34 OS=Oryza sativa subsp. japonica GN=BIPP2C2 PE=2 SV=1	--	--	--	--	--	--	--	--	--	--	-	-	-
1217	PC-114	Unigene63690_All	3	79-99	90	4	0.963421	1	0.1	246	7	1.8493	--	--	--	--	--	--	--	--	--	--	--	--	--	--	--	--	--	--	-	-	-
1218	PC-114	Unigene136624_All	3	130-150	141	4	0.963421	1	0.1	279	1	0.2329	--	--	--	--	--	--	--	--	--	--	--	--	--	--	--	--	--	--	-	-	-
1219	PC-114	Unigene35726_All	3	86-106	97	4	0.963421	1	0.1	1197	75	4.072	--	--	--	--	--	--	--	--	--	--	--	--	--	--	--	--	--	--	-	-	-
1220	2a-ae-miR1132-p3	Unigene29326_All	2	158-175	166	4	0.964203	1	0.142857	243	90	24.0699	--	--	--	--	--	--	--	--	--	--	--	--	--	--	--	--	--	--	-	-	-
1221	2a-ae-miR1132-p3	Unigene90357_All	2	1-18	9	4	0.964203	1	0.2	769	162	13.6908	gi|115444477|ref|NP_001046018.1|	200	3e-50	Os02g0168900 [Oryza sativa (japonica cultivar-group)] >gi|113535549|dbj|BAF07932.1| Os02g0168900 [Oryza sativa Japonica Group]	Q9CQ18	50.8	1e-05	RNH2C_MOUSE Ribonuclease H2 subunit C OS=Mus musculus GN=Rnaseh2c PE=2 SV=1	--	--	--	--	--	K10745	9e-52	200	osa:4328433	ribonuclease H2 subunit C	-	-	GO:0016023//cytoplasmic membrane-bounded vesicle
1222	2a-osa-miR806d-p3	Unigene83374_All	4	71-91	82	4	0.964203	1	0.5	233	55	15.3407	--	--	--	--	--	--	--	--	--	--	--	--	--	--	--	--	--	--	-	-	-
1223	2a-osa-miR806d-p3	Unigene69600_All	4	72-92	83	4	0.964203	1	0.2	277	18	4.2231	--	--	--	--	--	--	--	--	--	--	--	--	--	--	--	--	--	--	-	-	-
1224	2a-osa-miR806d-p3	Unigene48771_All	4	2566-2586	2577	4	0.964203	1	0.142857	2738	470	11.1559	gi|115484559|ref|NP_001067423.1|	1355	0	Os11g0195100 [Oryza sativa (japonica cultivar-group)] >gi|113644645|dbj|BAF27786.1| Os11g0195100 [Oryza sativa Japonica Group]	Q2JW99	485	1e-136	SECA_SYNJA Protein translocase subunit secA OS=Synechococcus sp. (strain JA-3-3Ab) GN=secA PE=3 SV=1	alr4851	468	1e-131	COG0653	Preprotein translocase subunit SecA (ATPase, RNA helicase)	K03070	0	1355	osa:4349987	preprotein translocase subunit SecA	-	-	GO:0009536//plastid
1225	PC-307	Unigene117378_All	4	5-26	17	4	0.964203	1	0.5	290	4	0.8964	--	--	--	--	--	--	--	--	--	--	--	--	--	--	--	--	--	--	-	-	-
1226	PC-307	Unigene101721_All	4	164-186	177	4	0.964203	1	0.5	244	16	4.2616	--	--	--	--	--	--	--	--	--	--	--	--	--	--	--	--	--	--	-	-	-
1227	PC-307	Unigene41659_All	4	6-27	18	4	0.964203	1	0.25	428	47	7.1366	--	--	--	--	--	--	--	--	--	--	--	--	--	--	--	--	--	--	-	-	-
1228	PC-307	Unigene94188_All	4	120-141	132	4	0.964203	1	0.5	212	8	2.4524	--	--	--	--	--	--	--	--	--	--	--	--	--	--	--	--	--	--	-	-	-
1229	PC-490	Unigene131953_All	4	103-123	114	2	0.965361	6	1.91667	208	27	8.436	--	--	--	--	--	--	--	--	--	--	--	--	--	--	--	--	--	--	-	-	-
1230	PC-490	Unigene135521_All	4	154-174	165	2	0.965361	5	1.91667	239	1	0.2719	--	--	--	--	--	--	--	--	--	--	--	--	--	--	--	--	--	--	-	-	-
1231	PC-490	Unigene37657_All	4	106-126	117	2	0.965361	6	1.91667	553	315	37.019	--	--	--	--	--	--	--	--	--	--	--	--	--	--	--	--	--	--	-	-	-
1232	PC-490	Unigene136815_All	4	559-579	570	2	0.965361	5	1.25	666	40	3.9032	--	--	--	--	--	--	--	--	--	--	--	--	--	--	--	--	--	--	-	-	-
1233	PC-306	Unigene117594_All	3.5	40-62	53	4	0.965718	1	0.25	213	0	0	--	--	--	--	--	--	--	--	--	--	--	--	--	--	--	--	--	--	-	-	-
1234	PC-306	Unigene89506_All	3.5	83-105	96	4	0.965718	1	0.25	396	20	3.2823	--	--	--	--	--	--	--	--	--	--	--	--	--	--	--	--	--	--	-	-	-
1235	PC-279	Unigene32885_All	4	236-259	250	4	0.966812	1	0.333333	443	32	4.6945	gi|115485305|ref|NP_001067796.1|	98.2	4e-20	Os11g0432900 [Oryza sativa (japonica cultivar-group)] >gi|108864332|gb|ABA93121.2| Serine carboxypeptidase family protein, expressed [Oryza sativa (japonica cultivar-group)] >gi|113645018|dbj|BAF28159.1| Os11g0432900 [Oryza sativa Japonica Group]	O64811	67	4e-11	SCP9_ARATH Serine carboxypeptidase-like 9 OS=Arabidopsis thaliana GN=SCPL9 PE=2 SV=1	--	--	--	--	--	K13289	4e-12	67	ppp:PHYPADRAFT_136699	cathepsin A [EC:3.4.16.5]	-	-	-
1236	PC-449	Unigene65814_All	3	166-189	180	4	0.96989	1	0.166667	342	42	7.9811	--	--	--	--	--	--	--	--	--	--	--	--	--	--	--	--	--	--	-	-	-
1237	1a-tae-miR1120_L-4	Unigene129667_All	2	84-105	96	2	0.970487	3	0.5	300	11	2.3829	--	--	--	--	--	--	--	--	--	--	--	--	--	--	--	--	--	--	-	-	-
1238	2a-osa-miR818a-p3	Unigene116284_All	2	77-97	88	2	0.970487	3	0.559524	204	9	2.8672	--	--	--	--	--	--	--	--	--	--	--	--	--	--	--	--	--	--	-	-	-
1239	2a-osa-miR818a-p3	Unigene39468_All	2	315-335	326	2	0.970487	3	0.75	460	51	7.2053	--	--	--	--	--	--	--	--	--	--	--	--	--	--	--	--	--	--	-	-	-
1240	2a-osa-miR818c-p3	Unigene21551_All	2	509-527	518	2	0.970487	2	1.5	650	255	25.4956	gi|115486025|ref|NP_001068156.1|	187	1e-46	Os11g0582300 [Oryza sativa (japonica cultivar-group)] >gi|77551758|gb|ABA94555.1| Root hair defective 3 GTP-binding protein containing protein, expressed [Oryza sativa (japonica cultivar-group)] >gi|113645378|dbj|BAF28519.1| Os11g0582300 [Oryza sativa Japonica Group]	--	--	--	--	--	--	--	--	--	--	--	--	--	--	-	-	GO:0005783//endoplasmic reticulum
1241	1a-tae-miR1120_L-4	Unigene143758_All	1	65-85	76	2	0.970691	4	1.83333	201	11	3.5566	--	--	--	--	--	--	--	--	--	--	--	--	--	--	--	--	--	--	-	-	-
1242	1a-tae-miR1120_L-4	Unigene73313_All	1	83-103	94	2	0.970691	4	1.83333	226	7	2.0129	--	--	--	--	--	--	--	--	--	--	--	--	--	--	--	--	--	--	-	-	-
1243	1a-tae-miR1120_L-4	Unigene130743_All	1	94-114	105	2	0.970691	3	0.5	272	2	0.4779	--	--	--	--	--	--	--	--	--	--	--	--	--	--	--	--	--	--	-	-	-
1244	1a-tae-miR1120_L-4	Unigene155354_All	1	130-150	141	2	0.970691	3	0.892857	329	0	0	--	--	--	--	--	--	--	--	--	--	--	--	--	--	--	--	--	--	-	-	-
1245	PC-393	Unigene113977_All	4	393-411	402	2	0.971496	2	1	616	53	5.5916	--	--	--	--	--	--	--	--	--	--	--	--	--	--	--	--	--	--	-	-	-
1246	2a-far-miR437-p3	Unigene80000_All	2	165-184	175	4	0.971781	1	0.5	200	1	0.3249	--	--	--	--	--	--	--	--	--	--	--	--	--	--	--	--	--	--	-	-	-
1247	2a-far-miR437-p3	Unigene3073_All	2	45-64	55	4	0.971781	1	0.333333	376	46	7.9508	--	--	--	--	--	--	--	--	--	--	--	--	--	--	--	--	--	--	-	-	-
1248	2a-far-miR437-p3	Unigene108063_All	2	81-100	91	4	0.971781	1	0.5	297	12	2.6258	--	--	--	--	--	--	--	--	--	--	--	--	--	--	--	--	--	--	-	-	-
1249	2a-far-miR437-p3	Unigene119119_All	2	56-75	66	4	0.971781	1	0.2	372	1	0.1747	--	--	--	--	--	--	--	--	--	--	--	--	--	--	--	--	--	--	-	-	-
1250	2a-far-miR437-p3	Unigene32604_All	2	267-286	277	4	0.971781	1	0.2	474	120	16.4529	--	--	--	--	--	--	--	--	--	--	--	--	--	--	--	--	--	--	-	-	-
1251	2a-far-miR437-p3	Unigene21676_All	2	211-230	221	4	0.971781	1	0.333333	251	7	1.8124	--	--	--	--	--	--	--	--	--	--	--	--	--	--	--	--	--	--	-	-	-
1252	PC-203	Unigene114538_All	4	1-19	10	4	0.973553	1	0.5	245	313	83.0265	--	--	--	--	--	--	--	--	--	--	--	--	--	--	--	--	--	--	-	-	-
1253	PC-203	Unigene19094_All	4	232-250	241	4	0.973553	1	0.2	347	28	5.2441	gi|226503908|ref|NP_001152353.1|	106	1e-22	oxidoreductase [Zea mays]	--	--	--	--	--	--	--	--	--	--	--	--	--	--	-	-	-
1254	PC-203	Unigene131582_All	4	182-200	191	4	0.973553	1	0.5	236	0	0	--	--	--	--	--	--	--	--	--	--	--	--	--	--	--	--	--	--	-	-	-
1255	PC-203	Unigene154441_All	4	32-50	41	4	0.973553	1	0.2	300	46	9.965	--	--	--	--	--	--	--	--	--	--	--	--	--	--	--	--	--	--	-	-	-
1256	PC-203	Unigene110130_All	4	25-43	34	4	0.973553	1	0.25	333	11	2.1468	--	--	--	--	--	--	--	--	--	--	--	--	--	--	--	--	--	--	-	-	-
1257	PC-203	Unigene40340_All	4	128-146	137	4	0.973553	1	0.142857	739	26	2.2865	--	--	--	--	--	--	--	--	--	--	--	--	--	--	--	--	--	--	-	-	-
1258	PC-203	Unigene14043_All	4	565-584	575	4	0.973553	1	0.5	754	48	4.1372	gi|226507705|ref|NP_001148940.1|	69.3	8e-11	G10-like protein [Zea mays] >gi|195623448|gb|ACG33554.1| G10-like protein [Zea mays]	Q65WT0	69.3	2e-11	BD31B_ORYSJ Protein BUD31 homolog 2 OS=Oryza sativa subsp. japonica GN=Os05g0446300 PE=2 SV=1	SPBC24C6.11	55.1	1e-07	COG5132	Cell cycle control protein, G10 family	K12873	2e-12	69.3	zma:100282560	bud site selection protein 31	-	-	-
1259	2b-hvu-miR1436_L+1R-1	Unigene57618_All	3	176-196	187	4	0.975214	1	0.1	207	16	5.0233	--	--	--	--	--	--	--	--	--	--	--	--	--	--	--	--	--	--	-	-	-
1260	2b-hvu-miR1436_L+1R-1	Unigene130743_All	3	91-111	102	4	0.975214	1	0.1	272	2	0.4779	--	--	--	--	--	--	--	--	--	--	--	--	--	--	--	--	--	--	-	-	-
1261	2b-hvu-miR1436_L+1R-1	Unigene12860_All	3	527-546	537	4	0.975214	1	0.1	703	518	47.8865	gi|115455443|ref|NP_001051322.1|	195	6e-49	Os03g0757200 [Oryza sativa (japonica cultivar-group)] >gi|113549793|dbj|BAF13236.1| Os03g0757200 [Oryza sativa Japonica Group]	Q9MB73	109	1e-23	LGT_CITUN Limonoid UDP-glucosyltransferase OS=Citrus unshiu PE=2 SV=1	--	--	--	--	--	K13068	5e-28	121	ath:AT3G21560	sinapate 1-glucosyltransferase [EC:2.4.1.120]	-	-	-
1262	tae-miR1127	Unigene61220_All	4	168-186	177	2	0.975374	2	0.666667	219	10	2.9675	--	--	--	--	--	--	--	--	--	--	--	--	--	--	--	--	--	--	-	-	-
1263	tae-miR1127	Unigene151789_All	4	6-24	15	2	0.975374	2	1.2	256	3	0.7616	--	--	--	--	--	--	--	--	--	--	--	--	--	--	--	--	--	--	-	-	-
1264	tae-miR1127	Unigene40709_All	4	4-22	13	2	0.975374	6	3	337	10	1.9285	--	--	--	--	--	--	--	--	--	--	--	--	--	--	--	--	--	--	-	-	-
1265	tae-miR1127	Unigene63958_All	4	17-35	26	2	0.975374	2	0.5	219	2	0.5935	--	--	--	--	--	--	--	--	--	--	--	--	--	--	--	--	--	--	-	-	-
1266	tae-miR1127	Unigene21392_All	4	387-405	396	2	0.975374	2	2	476	73	9.9668	--	--	--	--	--	--	--	--	--	--	--	--	--	--	--	--	--	--	-	-	-
1267	tae-miR1127	Unigene134164_All	4	58-76	67	2	0.975374	4	1.2	285	4	0.9121	--	--	--	--	--	--	--	--	--	--	--	--	--	--	--	--	--	--	-	-	-
1268	2a-osa-miR818b-p3_L-1R+1_11ss3AT4CT6AG7TG8AG10TC11AG12TG14TG15CG16AT	Unigene19280_All	4	1911-1926	1917	3	0.97545	3	0.6	2130	38	1.1594	gi|195627000|gb|ACG35330.1|	342	1e-141	cytochrome P450 CYP709H1 [Zea mays]	Q05047	247	1e-78	C72A1_CATRO Secologanin synthase OS=Catharanthus roseus GN=CYP72A1 PE=2 SV=1	Cj1411c	122	3e-27	COG2124	Cytochrome P450	K07424	5e-82	241	sbi:SORBI_03g028720	cytochrome P450, family 3, subfamily A [EC:1.14.14.1]	-	-	-
1269	2a-osa-miR818b-p3_L-1R+1_11ss3AT4CT6AG7TG8AG10TC11AG12TG14TG15CG16AT	Unigene11305_All	4	34-49	40	3	0.97545	2	0.642857	266	70	17.1023	--	--	--	--	--	--	--	--	--	--	--	--	--	--	--	--	--	--	-	-	-
1270	2a-osa-miR818b-p3_L-1R+1_11ss3AT4CT6AG7TG8AG10TC11AG12TG14TG15CG16AT	Unigene134834_All	4	120-135	126	3	0.97545	2	0.47619	300	8	1.733	--	--	--	--	--	--	--	--	--	--	--	--	--	--	--	--	--	--	-	-	-
1271	2a-osa-miR818b-p3_L-1R+1_11ss3AT4CT6AG7TG8AG10TC11AG12TG14TG15CG16AT	Unigene20149_All	4	125-140	131	3	0.97545	2	0.392857	473	46	6.3203	--	--	--	--	--	--	--	--	--	--	--	--	--	--	--	--	--	--	-	-	-
1272	2a-osa-miR818b-p3_L-1R+1_11ss3AT4CT6AG7TG8AG10TC11AG12TG14TG15CG16AT	Unigene42903_All	4	3-18	9	3	0.97545	2	0.666667	740	211	18.5306	--	--	--	--	--	--	--	--	--	--	--	--	--	--	--	--	--	--	-	-	-
1273	2b-bdi-miR5180b-p3	Unigene126248_All	4	47-67	58	4	0.975481	1	0.333333	238	0	0	--	--	--	--	--	--	--	--	--	--	--	--	--	--	--	--	--	--	-	-	-
1274	2b-osa-miR818d_L-9R+8	Unigene135558_All	0	125-145	136	4	0.976005	1	0.1	263	5	1.2355	--	--	--	--	--	--	--	--	--	--	--	--	--	--	--	--	--	--	-	-	-
1275	2b-osa-miR818d_L-9R+8	Unigene82813_All	0	133-153	144	4	0.976005	1	0.1	266	11	2.6875	--	--	--	--	--	--	--	--	--	--	--	--	--	--	--	--	--	--	-	-	-
1276	2b-osa-miR818d_L-9R+8	Unigene86170_All	0	169-189	180	4	0.976005	1	0.1	313	25	5.1908	--	--	--	--	--	--	--	--	--	--	--	--	--	--	--	--	--	--	-	-	-
1277	1a-tae-miR1130-p3	Unigene67777_All	3	33-52	43	4	0.977512	1	0.25	215	15	4.5341	--	--	--	--	--	--	--	--	--	--	--	--	--	--	--	--	--	--	-	-	-
1278	1a-tae-miR1130-p3	Unigene60307_All	3	151-171	162	4	0.977512	1	0.5	265	2	0.4905	--	--	--	--	--	--	--	--	--	--	--	--	--	--	--	--	--	--	-	-	-
1279	2b-hvu-miR1436_L+1R-1	Unigene135558_All	2	125-145	136	4	0.977754	1	0.1	263	5	1.2355	--	--	--	--	--	--	--	--	--	--	--	--	--	--	--	--	--	--	-	-	-
1280	2b-hvu-miR1436_L+1R-1	Unigene82813_All	2	133-153	144	4	0.977754	1	0.1	266	11	2.6875	--	--	--	--	--	--	--	--	--	--	--	--	--	--	--	--	--	--	-	-	-
1281	2b-hvu-miR1436_L+1R-1	Unigene86170_All	2	169-189	180	4	0.977754	1	0.1	313	25	5.1908	--	--	--	--	--	--	--	--	--	--	--	--	--	--	--	--	--	--	-	-	-
1282	PC-19	Unigene116284_All	3.5	76-96	87	4	0.977754	1	0.142857	204	9	2.8672	--	--	--	--	--	--	--	--	--	--	--	--	--	--	--	--	--	--	-	-	-
1283	PC-19	Unigene57011_All	3.5	73-93	84	4	0.977754	1	0.5	613	38	4.0287	--	--	--	--	--	--	--	--	--	--	--	--	--	--	--	--	--	--	-	-	-
1284	PC-19	Unigene5402_All	3.5	81-101	92	4	0.977754	1	0.166667	231	18	5.0641	--	--	--	--	--	--	--	--	--	--	--	--	--	--	--	--	--	--	-	-	-
1285	PC-19	Unigene130743_All	3.5	92-112	103	4	0.977754	1	0.111111	272	2	0.4779	--	--	--	--	--	--	--	--	--	--	--	--	--	--	--	--	--	--	-	-	-
1286	PC-19	Unigene12860_All	3.5	528-547	538	4	0.977754	1	0.111111	703	518	47.8865	gi|115455443|ref|NP_001051322.1|	195	6e-49	Os03g0757200 [Oryza sativa (japonica cultivar-group)] >gi|113549793|dbj|BAF13236.1| Os03g0757200 [Oryza sativa Japonica Group]	Q9MB73	109	1e-23	LGT_CITUN Limonoid UDP-glucosyltransferase OS=Citrus unshiu PE=2 SV=1	--	--	--	--	--	K13068	5e-28	121	ath:AT3G21560	sinapate 1-glucosyltransferase [EC:2.4.1.120]	-	-	-
1287	tae-miR1127	Unigene17195_All	3	49-67	58	2	0.978122	3	0.666667	343	110	20.8419	gi|115478046|ref|NP_001062618.1|	61.2	6e-09	Os09g0129600 [Oryza sativa (japonica cultivar-group)]	--	--	--	--	--	--	--	--	--	--	--	--	--	--	-	-	-
1288	tae-miR1127	Unigene78829_All	3	5-23	14	2	0.978122	9	1.72222	367	16	2.8333	gi|115449181|ref|NP_001048370.1|	63.2	2e-09	Os02g0793500 [Oryza sativa (japonica cultivar-group)] >gi|113537901|dbj|BAF10284.1| Os02g0793500 [Oryza sativa Japonica Group]	--	--	--	--	--	--	--	--	--	--	--	--	--	--	-	-	-
1289	tae-miR1127	Unigene30121_All	3	31-49	40	2	0.978122	5	3.4	418	80	12.4381	--	--	--	--	--	--	--	--	--	--	--	--	--	--	--	--	--	--	-	-	-
1290	tae-miR1127	Unigene133033_All	3	136-154	145	2	0.978122	8	1.61111	495	11	1.4442	gi|115449181|ref|NP_001048370.1|	68.9	4e-11	Os02g0793500 [Oryza sativa (japonica cultivar-group)] >gi|113537901|dbj|BAF10284.1| Os02g0793500 [Oryza sativa Japonica Group]	--	--	--	--	--	--	--	--	--	--	--	--	--	--	-	-	-
1291	tae-miR1127	Unigene126743_All	3	89-107	98	2	0.978122	3	0.566667	433	0	0	--	--	--	--	--	--	--	--	--	--	--	--	--	--	--	--	--	--	-	-	-
1292	tae-miR1127	Unigene46450_All	3	583-601	592	2	0.978122	10	3	1134	96	5.5017	--	--	--	--	--	--	--	--	--	--	--	--	--	--	--	--	--	--	-	-	-
1293	tae-miR1127	Unigene11706_All	3	1370-1388	1379	2	0.978122	4	1.91667	2041	810	25.7917	gi|115442443|ref|NP_001045501.1|	55.8	1e-06	Os01g0966300 [Oryza sativa (japonica cultivar-group)] >gi|113535032|dbj|BAF07415.1| Os01g0966300 [Oryza sativa Japonica Group]	--	--	--	--	--	--	--	--	--	K01412	3e-08	55.8	osa:4324473	mitochondrial processing peptidase [EC:3.4.24.64]	-	-	-
1294	2a-ae-miR1132-p3	Unigene67777_All	4	34-51	42	2	0.979735	3	0.559524	215	15	4.5341	--	--	--	--	--	--	--	--	--	--	--	--	--	--	--	--	--	--	-	-	-
1295	2a-ae-miR1132-p3	Unigene135558_All	4	130-147	138	2	0.979735	2	0.285714	263	5	1.2355	--	--	--	--	--	--	--	--	--	--	--	--	--	--	--	--	--	--	-	-	-
1296	2a-ae-miR1132-p3	Unigene82813_All	4	138-155	146	2	0.979735	2	0.285714	266	11	2.6875	--	--	--	--	--	--	--	--	--	--	--	--	--	--	--	--	--	--	-	-	-
1297	2a-ae-miR1132-p3	Unigene108338_All	4	187-204	195	2	0.979735	2	0.666667	301	20	4.3182	--	--	--	--	--	--	--	--	--	--	--	--	--	--	--	--	--	--	-	-	-
1298	tae-miR1133	Unigene45943_All	4	1979-2000	1991	2	0.979735	2	2	2012	595	19.2189	gi|115435402|ref|NP_001042459.1|	758	0	Os01g0225300 [Oryza sativa (japonica cultivar-group)]	--	--	--	--	--	--	--	--	--	--	--	--	--	--	-	-	-
1299	1a-tae-miR1130-p3	Unigene66878_All	2	89-108	99	4	0.980249	1	1	305	54	11.5062	--	--	--	--	--	--	--	--	--	--	--	--	--	--	--	--	--	--	-	-	-
1300	PC-114	Unigene119124_All	1	76-96	87	4	0.980461	1	0.1	201	1	0.3233	--	--	--	--	--	--	--	--	--	--	--	--	--	--	--	--	--	--	-	-	-
1301	PC-114	Unigene15674_All	1	105-125	116	4	0.980461	1	0.1	280	11	2.5531	--	--	--	--	--	--	--	--	--	--	--	--	--	--	--	--	--	--	-	-	-
1302	PC-114	Unigene35481_All	1	132-152	143	4	0.980461	1	0.1	1143	437	24.847	--	--	--	--	--	--	--	--	--	--	--	--	--	--	--	--	--	--	-	-	-
1303	PC-114	Unigene34394_All	1	2044-2064	2055	4	0.980461	1	0.1	4102	1219	19.3129	gi|29150358|gb|AAO72367.1|	734	0	unknow protein [Oryza sativa Japonica Group]	--	--	--	--	--	--	--	--	--	--	--	--	--	--	-	-	-
1304	1a-tae-miR1120-p5	Unigene27400_All	0	296-312	303	2	0.982973	2	1	639	82	8.3397	gi|115434772|ref|NP_001042144.1|	83.2	4e-15	Os01g0170800 [Oryza sativa (japonica cultivar-group)]	--	--	--	--	--	--	--	--	--	--	--	--	--	--	-	-	-
1305	PC-192	Unigene16596_All	4	223-241	231	4	0.983205	1	1	387	441	74.057	--	--	--	--	--	--	--	--	--	--	--	--	--	--	--	--	--	--	-	-	-
1306	PC-19	Unigene28761_All	2.5	52-72	63	4	0.983565	1	1	302	71	15.2788	--	--	--	--	--	--	--	--	--	--	--	--	--	--	--	--	--	--	-	-	-
1307	PC-19	Unigene68694_All	2.5	87-107	98	4	0.983565	1	0.5	245	14	3.7136	--	--	--	--	--	--	--	--	--	--	--	--	--	--	--	--	--	--	-	-	-
1308	PC-19	Unigene135558_All	2.5	126-146	137	4	0.983565	1	0.111111	263	5	1.2355	--	--	--	--	--	--	--	--	--	--	--	--	--	--	--	--	--	--	-	-	-
1309	PC-19	Unigene82813_All	2.5	134-154	145	4	0.983565	1	0.111111	266	11	2.6875	--	--	--	--	--	--	--	--	--	--	--	--	--	--	--	--	--	--	-	-	-
1310	PC-19	Unigene86170_All	2.5	170-190	181	4	0.983565	1	0.111111	313	25	5.1908	--	--	--	--	--	--	--	--	--	--	--	--	--	--	--	--	--	--	-	-	-
1311	1a-tae-miR1127_L+2	Unigene63958_All	4	17-37	28	4	0.98443	1	0.333333	219	2	0.5935	--	--	--	--	--	--	--	--	--	--	--	--	--	--	--	--	--	--	-	-	-
1312	1a-tae-miR1127_L+2	Unigene149069_All	4	175-195	186	4	0.98443	1	0.25	233	4	1.1157	--	--	--	--	--	--	--	--	--	--	--	--	--	--	--	--	--	--	-	-	-
1313	1a-tae-miR1127_L+2	Unigene53140_All	4	435-455	446	4	0.98443	1	0.25	509	71	9.0652	--	--	--	--	--	--	--	--	--	--	--	--	--	--	--	--	--	--	-	-	-
1314	1a-tae-miR1127_L+2	Unigene43735_All	4	590-610	601	4	0.98443	1	1	806	67	5.4023	gi|115442383|ref|NP_001045471.1|	92.4	2e-31	Os01g0961200 [Oryza sativa (japonica cultivar-group)]	--	--	--	--	--	--	--	--	--	--	--	--	--	--	-	-	GO:0009536//plastid
1315	1a-tae-miR1127_L+2	Unigene111990_All	4	5-25	16	4	0.98443	1	0.333333	389	72	12.0288	--	--	--	--	--	--	--	--	--	--	--	--	--	--	--	--	--	--	-	-	-
1316	1a-tae-miR1127_L+2	Unigene1438_All	4	1112-1133	1124	4	0.98443	1	0.166667	1166	195	10.8686	--	--	--	--	--	--	--	--	--	--	--	--	--	--	--	--	--	--	-	-	-
1317	1a-tae-miR1121-p5	Unigene3226_All	3	261-281	272	4	0.984763	1	1	292	328	73.0011	--	--	--	--	--	--	--	--	--	--	--	--	--	--	--	--	--	--	-	-	-
1318	2a-osa-miR818c-p3	Unigene68694_All	1	89-107	98	4	0.985249	1	0.5	245	14	3.7136	--	--	--	--	--	--	--	--	--	--	--	--	--	--	--	--	--	--	-	-	-
1319	2a-osa-miR818c-p3	Unigene135558_All	1	128-146	137	4	0.985249	1	0.111111	263	5	1.2355	--	--	--	--	--	--	--	--	--	--	--	--	--	--	--	--	--	--	-	-	-
1320	2a-osa-miR818c-p3	Unigene82813_All	1	136-154	145	4	0.985249	1	0.111111	266	11	2.6875	--	--	--	--	--	--	--	--	--	--	--	--	--	--	--	--	--	--	-	-	-
1321	2a-osa-miR818c-p3	Unigene128589_All	1	85-103	94	4	0.985249	1	0.166667	290	0	0	--	--	--	--	--	--	--	--	--	--	--	--	--	--	--	--	--	--	-	-	-
1322	2a-osa-miR818c-p3	Unigene86170_All	1	172-190	181	4	0.985249	1	0.111111	313	25	5.1908	--	--	--	--	--	--	--	--	--	--	--	--	--	--	--	--	--	--	-	-	-
1323	2a-osa-miR1439-p5	Unigene108063_All	1	86-101	92	2	0.987022	2	1	297	12	2.6258	--	--	--	--	--	--	--	--	--	--	--	--	--	--	--	--	--	--	-	-	-
1324	2a-osa-miR1439-p5	Unigene25709_All	1	103-118	109	2	0.987022	2	0.833333	789	81	6.6719	gi|255677998|dbj|BAF22317.2|	226	4e-58	Os07g0637500 [Oryza sativa Japonica Group]	Q9Z0R0	87.8	7e-17	HASP_MOUSE Serine/threonine-protein kinase haspin OS=Mus musculus GN=Gsg2 PE=1 SV=3	SPAC23C4.03	69.3	7e-12	COG5072	Serine/threonine kinase of the haspin family	--	--	--	--	--	-	GO:0016301//kinase activity	GO:0044424//intracellular part
1325	2a-osa-miR818c-p3	Unigene123930_All	3	213-231	222	4	0.989675	1	0.166667	249	0	0	--	--	--	--	--	--	--	--	--	--	--	--	--	--	--	--	--	--	-	-	-
1326	2a-osa-miR818c-p3	Unigene73816_All	3	217-235	226	4	0.989675	1	0.166667	321	25	5.0614	--	--	--	--	--	--	--	--	--	--	--	--	--	--	--	--	--	--	-	-	-
1327	2a-osa-miR818c-p3	Unigene76700_All	3	89-107	98	4	0.989675	1	1	493	33	4.3502	--	--	--	--	--	--	--	--	--	--	--	--	--	--	--	--	--	--	-	-	-
1328	PC-393	Unigene45019_All	3	4-22	13	4	0.989675	1	0.333333	258	7	1.7633	--	--	--	--	--	--	--	--	--	--	--	--	--	--	--	--	--	--	-	-	-
1329	PC-377	Unigene48723_All	4	603-619	610	2	0.989757	3	0.3	1658	984	38.57	gi|23345042|gb|AAN17462.1|	101	6e-20	hypersensitive-induced reaction protein 1 [Hordeum vulgare subsp. vulgare] >gi|23345052|gb|AAN17457.1| hypersensitive-induced reaction protein 1 [Hordeum vulgare subsp. vulgare]	--	--	--	--	--	--	--	--	--	--	--	--	--	--	-	GO:0005515//protein binding	-
1330	PC-377	Unigene214_All	4	1536-1553	1543	2	0.989757	2	2	1570	476	19.7036	gi|115478132|ref|NP_001062661.1|	278	3e-73	Os09g0246700 [Oryza sativa (japonica cultivar-group)] >gi|113630894|dbj|BAF24575.1| Os09g0246700 [Oryza sativa Japonica Group]	--	--	--	--	--	--	--	--	--	--	--	--	--	--	-	-	-
1331	1a-tae-miR1120-p5	Unigene101038_All	2	4-20	11	2	0.989899	3	2.2	240	11	2.9787	--	--	--	--	--	--	--	--	--	--	--	--	--	--	--	--	--	--	-	-	-
1332	1a-tae-miR1120-p5	Unigene136952_All	2	136-152	143	2	0.989899	2	0.25	402	3	0.485	--	--	--	--	--	--	--	--	--	--	--	--	--	--	--	--	--	--	-	-	-
1333	1a-tae-miR1120-p5	Unigene23399_All	2	1029-1045	1036	2	0.989899	2	1.33333	1407	108	4.9885	--	--	--	--	--	--	--	--	--	--	--	--	--	--	--	--	--	--	-	-	-
1334	1a-tae-miR1120-p5	Unigene96622_All	4	15-31	22	2	0.990244	2	1	221	14	4.1169	--	--	--	--	--	--	--	--	--	--	--	--	--	--	--	--	--	--	-	-	-
1335	1a-tae-miR1120-p5	Unigene131725_All	4	3-19	10	2	0.990244	6	1	236	2	0.5508	--	--	--	--	--	--	--	--	--	--	--	--	--	--	--	--	--	--	-	-	-
1336	1a-tae-miR1120-p5	Unigene21551_All	4	564-580	571	2	0.990244	3	1	650	255	25.4956	gi|115486025|ref|NP_001068156.1|	187	1e-46	Os11g0582300 [Oryza sativa (japonica cultivar-group)] >gi|77551758|gb|ABA94555.1| Root hair defective 3 GTP-binding protein containing protein, expressed [Oryza sativa (japonica cultivar-group)] >gi|113645378|dbj|BAF28519.1| Os11g0582300 [Oryza sativa Japonica Group]	--	--	--	--	--	--	--	--	--	--	--	--	--	--	-	-	GO:0005783//endoplasmic reticulum
1337	1a-tae-miR1120-p5	Unigene41878_All	4	205-221	212	2	0.990244	2	1	381	78	13.3048	--	--	--	--	--	--	--	--	--	--	--	--	--	--	--	--	--	--	-	-	-
1338	1a-tae-miR1120-p5	Unigene58065_All	4	305-321	312	2	0.990244	3	1.5	356	86	15.6995	--	--	--	--	--	--	--	--	--	--	--	--	--	--	--	--	--	--	-	-	-
1339	1a-tae-miR1120-p5	Unigene46450_All	4	975-991	982	2	0.990244	3	2.5	1134	96	5.5017	--	--	--	--	--	--	--	--	--	--	--	--	--	--	--	--	--	--	-	-	-
1340	PC-279	Unigene116284_All	3	75-98	89	4	0.990633	1	0.25	204	9	2.8672	--	--	--	--	--	--	--	--	--	--	--	--	--	--	--	--	--	--	-	-	-
1341	PC-279	Unigene25525_All	3	986-1009	1000	4	0.990633	1	0.142857	1153	713	40.1882	gi|115438060|ref|NP_001043448.1|	290	3e-77	Os01g0590200 [Oryza sativa (japonica cultivar-group)]	--	--	--	--	--	--	--	--	--	--	--	--	--	--	-	-	-
1342	2a-osa-miR1439-p5	Unigene103913_All	3.5	205-220	211	2	0.990708	3	1.33333	257	26	6.5747	--	--	--	--	--	--	--	--	--	--	--	--	--	--	--	--	--	--	-	-	-
1343	1a-tae-miR1127_L+2	Unigene101721_All	3	165-186	177	4	0.992289	1	0.5	244	16	4.2616	--	--	--	--	--	--	--	--	--	--	--	--	--	--	--	--	--	--	-	-	-
1344	1a-tae-miR1127_L+2	Unigene106459_All	3	31-51	42	4	0.992289	1	0.333333	279	8	1.8635	--	--	--	--	--	--	--	--	--	--	--	--	--	--	--	--	--	--	-	-	-
1345	1a-tae-miR1127_L+2	Unigene117378_All	3	6-26	17	4	0.992289	1	0.5	290	4	0.8964	--	--	--	--	--	--	--	--	--	--	--	--	--	--	--	--	--	--	-	-	-
1346	1a-tae-miR1127_L+2	Unigene41659_All	3	7-27	18	4	0.992289	1	0.25	428	47	7.1366	--	--	--	--	--	--	--	--	--	--	--	--	--	--	--	--	--	--	-	-	-
1347	1a-tae-miR1127_L+2	Unigene94188_All	3	121-141	132	4	0.992289	1	0.5	212	8	2.4524	--	--	--	--	--	--	--	--	--	--	--	--	--	--	--	--	--	--	-	-	-
1348	2b-osa-miR818d_L-9R+8	Unigene85522_All	2	159-179	170	4	0.993987	1	0.2	310	4	0.8386	--	--	--	--	--	--	--	--	--	--	--	--	--	--	--	--	--	--	-	-	-
1349	2b-osa-miR818d_L-9R+8	Unigene87766_All	2	207-227	218	4	0.993987	1	0.2	580	22	2.4651	--	--	--	--	--	--	--	--	--	--	--	--	--	--	--	--	--	--	-	-	-
1350	2b-osa-miR818d_L-9R+8	Unigene53331_All	2	69-89	80	4	0.993987	1	0.2	732	42	3.7289	--	--	--	--	--	--	--	--	--	--	--	--	--	--	--	--	--	--	-	-	-
1351	PC-490	Unigene51500_All	4	132-152	143	4	0.994603	1	0.333333	207	8	2.5116	--	--	--	--	--	--	--	--	--	--	--	--	--	--	--	--	--	--	-	-	-
1352	PC-490	Unigene20140_All	4	389-409	400	4	0.994603	1	0.333333	428	43	6.5293	--	--	--	--	--	--	--	--	--	--	--	--	--	--	--	--	--	--	-	-	-
1353	PC-490	Unigene76020_All	4	44-64	55	4	0.994603	1	0.333333	482	98	13.2135	--	--	--	--	--	--	--	--	--	--	--	--	--	--	--	--	--	--	-	-	-
1354	PC-490	Unigene12782_All	4	478-498	489	4	0.994603	1	1	563	58	6.6951	--	--	--	--	--	--	--	--	--	--	--	--	--	--	--	--	--	--	-	-	-
1355	1a-tae-miR1120_L-4	Unigene32885_All	2	239-259	250	4	0.995791	1	0.333333	443	32	4.6945	gi|115485305|ref|NP_001067796.1|	98.2	4e-20	Os11g0432900 [Oryza sativa (japonica cultivar-group)] >gi|108864332|gb|ABA93121.2| Serine carboxypeptidase family protein, expressed [Oryza sativa (japonica cultivar-group)] >gi|113645018|dbj|BAF28159.1| Os11g0432900 [Oryza sativa Japonica Group]	O64811	67	4e-11	SCP9_ARATH Serine carboxypeptidase-like 9 OS=Arabidopsis thaliana GN=SCPL9 PE=2 SV=1	--	--	--	--	--	K13289	4e-12	67	ppp:PHYPADRAFT_136699	cathepsin A [EC:3.4.16.5]	-	-	-
1356	2a-osa-miR818a-p3	Unigene29326_All	2	155-175	166	4	0.995791	1	0.142857	243	90	24.0699	--	--	--	--	--	--	--	--	--	--	--	--	--	--	--	--	--	--	-	-	-
1357	2a-osa-miR818a-p3	Unigene73313_All	2	82-102	93	4	0.995791	1	0.25	226	7	2.0129	--	--	--	--	--	--	--	--	--	--	--	--	--	--	--	--	--	--	-	-	-
1358	2a-osa-miR818a-p3	Unigene108860_All	2	80-100	91	4	0.995791	1	0.166667	309	5	1.0516	--	--	--	--	--	--	--	--	--	--	--	--	--	--	--	--	--	--	-	-	-
1359	2a-osa-miR818a-p3	Unigene5300_All	2	3-23	14	4	0.995791	1	0.25	784	29	2.4039	--	--	--	--	--	--	--	--	--	--	--	--	--	--	--	--	--	--	-	-	-
1360	2a-osa-miR818c-p3	Unigene116284_All	2	78-96	87	4	0.995791	1	0.142857	204	9	2.8672	--	--	--	--	--	--	--	--	--	--	--	--	--	--	--	--	--	--	-	-	-
1361	2a-osa-miR818c-p3	Unigene22876_All	2	78-97	88	4	0.995791	1	0.111111	282	45	10.3706	--	--	--	--	--	--	--	--	--	--	--	--	--	--	--	--	--	--	-	-	-
1362	2a-osa-miR818c-p3	Unigene57011_All	2	75-93	84	4	0.995791	1	0.5	613	38	4.0287	--	--	--	--	--	--	--	--	--	--	--	--	--	--	--	--	--	--	-	-	-
1363	2a-osa-miR818c-p3	Unigene155354_All	2	130-148	139	4	0.995791	1	0.333333	329	0	0	--	--	--	--	--	--	--	--	--	--	--	--	--	--	--	--	--	--	-	-	-
1364	2a-osa-miR818c-p3	Unigene40960_All	2	2-20	11	4	0.995791	1	0.333333	411	61	9.6455	--	--	--	--	--	--	--	--	--	--	--	--	--	--	--	--	--	--	-	-	-
1365	2a-osa-miR818c-p3	Unigene12860_All	2	529-547	538	4	0.995791	1	0.111111	703	518	47.8865	gi|115455443|ref|NP_001051322.1|	195	6e-49	Os03g0757200 [Oryza sativa (japonica cultivar-group)] >gi|113549793|dbj|BAF13236.1| Os03g0757200 [Oryza sativa Japonica Group]	Q9MB73	109	1e-23	LGT_CITUN Limonoid UDP-glucosyltransferase OS=Citrus unshiu PE=2 SV=1	--	--	--	--	--	K13068	5e-28	121	ath:AT3G21560	sinapate 1-glucosyltransferase [EC:2.4.1.120]	-	-	-
1366	2a-osa-miR818c-p3	Unigene25525_All	2	989-1007	998	4	0.995791	1	0.333333	1153	713	40.1882	gi|115438060|ref|NP_001043448.1|	290	3e-77	Os01g0590200 [Oryza sativa (japonica cultivar-group)]	--	--	--	--	--	--	--	--	--	--	--	--	--	--	-	-	-
1367	1a-tae-miR1120_L-4	Unigene116284_All	1	78-98	89	4	0.995836	1	0.25	204	9	2.8672	--	--	--	--	--	--	--	--	--	--	--	--	--	--	--	--	--	--	-	-	-
1368	1a-tae-miR1120_L-4	Unigene60307_All	1	150-171	162	4	0.995836	1	0.5	265	2	0.4905	--	--	--	--	--	--	--	--	--	--	--	--	--	--	--	--	--	--	-	-	-
1369	2a-osa-miR806g-p3	Unigene55579_All	2	75-94	85	2	0.995971	3	1.33333	286	44	9.9983	--	--	--	--	--	--	--	--	--	--	--	--	--	--	--	--	--	--	-	-	-
1370	2a-osa-miR806g-p3	Unigene77925_All	2	252-271	262	2	0.995971	2	0.333333	321	13	2.6319	gi|115447825|ref|NP_001047692.1|	84	9e-16	Os02g0669900 [Oryza sativa (japonica cultivar-group)] >gi|113537223|dbj|BAF09606.1| Os02g0669900 [Oryza sativa Japonica Group]	--	--	--	--	--	--	--	--	--	--	--	--	--	--	-	-	-
1371	2a-osa-miR806g-p3	Unigene110238_All	2	80-99	90	2	0.995971	2	0.4	336	38	7.3499	--	--	--	--	--	--	--	--	--	--	--	--	--	--	--	--	--	--	-	-	-
1372	PC-393	Unigene84705_All	4	7-25	16	4	0.996013	1	0.2	272	8	1.9114	--	--	--	--	--	--	--	--	--	--	--	--	--	--	--	--	--	--	-	-	-
1373	2b-bdi-miR5064_L-3R-1	Unigene65077_All	4	130-146	137	2	0.996135	23	18	293	77	17.079	--	--	--	--	--	--	--	--	--	--	--	--	--	--	--	--	--	--	-	-	-
1374	2b-bdi-miR5064_L-3R-1	Unigene35430_All	4	25-41	32	2	0.996135	4	4	502	26	3.366	--	--	--	--	--	--	--	--	--	--	--	--	--	--	--	--	--	--	-	-	-
1375	2b-bdi-miR5064_L-3R-1	Unigene7561_All	4	1353-1369	1360	2	0.996135	4	2	1528	683	29.0493	gi|115444773|ref|NP_001046166.1|	499	1e-140	Os02g0193000 [Oryza sativa (japonica cultivar-group)]	Q9LUL4	115	3e-34	SRF7_ARATH Protein STRUBBELIG-RECEPTOR FAMILY 7 OS=Arabidopsis thaliana GN=SRF7 PE=1 SV=1	CAC0404_1	55.5	8e-12	COG0515	Serine/threonine protein kinase	K13429	1e-38	158	vvi:100255092	chitin elicitor receptor kinase 1	-	-	-
1376	2b-bdi-miR5064_L-3R-1	Unigene18031_All	4	189-204	195	2	0.996135	3	3	413	25	3.9339	--	--	--	--	--	--	--	--	--	--	--	--	--	--	--	--	--	--	-	-	-
1377	2b-bdi-miR5064_L-3R-1	Unigene15262_All	4	680-695	687	2	0.996135	2	2	894	81	5.8882	gi|122203300|sp|Q2QMT6.1|Y1208_ORYSJ	83.6	5e-15	RecName: Full=B3 domain-containing protein LOC_Os12g40080 >gi|77556359|gb|ABA99155.1| B3 DNA binding domain containing protein [Oryza sativa (japonica cultivar-group)]	Q2QMT6	83.6	2e-15	Y1208_ORYSJ B3 domain-containing protein LOC_Os12g40080 OS=Oryza sativa subsp. japonica GN=LOC_Os12g40080 PE=3 SV=1	--	--	--	--	--	--	--	--	--	--	-	-	-
1378	2a-bdi-miR5175b-p3	Unigene38503_All	2	184-202	193	4	0.996263	1	0.142857	214	5	1.5184	--	--	--	--	--	--	--	--	--	--	--	--	--	--	--	--	--	--	-	-	-
1379	2b-osa-miR818d_L-9R+8	Unigene29326_All	1	153-173	164	4	0.996382	1	0.5	243	90	24.0699	--	--	--	--	--	--	--	--	--	--	--	--	--	--	--	--	--	--	-	-	-
1380	2b-osa-miR818d_L-9R+8	Unigene57618_All	1	176-196	187	4	0.996382	1	0.1	207	16	5.0233	--	--	--	--	--	--	--	--	--	--	--	--	--	--	--	--	--	--	-	-	-
1381	2b-osa-miR818d_L-9R+8	Unigene130743_All	1	91-111	102	4	0.996382	1	0.1	272	2	0.4779	--	--	--	--	--	--	--	--	--	--	--	--	--	--	--	--	--	--	-	-	-
1382	2b-osa-miR818d_L-9R+8	Unigene12860_All	1	527-546	537	4	0.996382	1	0.1	703	518	47.8865	gi|115455443|ref|NP_001051322.1|	195	6e-49	Os03g0757200 [Oryza sativa (japonica cultivar-group)] >gi|113549793|dbj|BAF13236.1| Os03g0757200 [Oryza sativa Japonica Group]	Q9MB73	109	1e-23	LGT_CITUN Limonoid UDP-glucosyltransferase OS=Citrus unshiu PE=2 SV=1	--	--	--	--	--	K13068	5e-28	121	ath:AT3G21560	sinapate 1-glucosyltransferase [EC:2.4.1.120]	-	-	-
1383	2a-osa-miR806g-p3	Unigene28886_All	3	39-58	49	4	0.99646	1	0.25	338	14	2.6918	--	--	--	--	--	--	--	--	--	--	--	--	--	--	--	--	--	--	-	-	-
1384	2a-osa-miR806g-p3	Unigene81570_All	3	80-99	90	4	0.99646	1	0.2	383	39	6.6177	--	--	--	--	--	--	--	--	--	--	--	--	--	--	--	--	--	--	-	-	-
1385	2a-osa-miR806g-p3	Unigene7617_All	3	210-229	220	4	0.99646	1	0.25	511	47	5.9774	gi|15221470|ref|NP_177036.1|	53.9	1e-06	ATP binding / protein kinase/ protein serine/threonine kinase [Arabidopsis thaliana] >gi|5734709|gb|AAD49974.1|AC008075_7 Contains PF|00069 Eukaryotic protein kinase domain [Arabidopsis thaliana]	Q0GNC1	52.8	1e-06	INF2_MOUSE Inverted formin-2 OS=Mus musculus GN=Inf2 PE=1 SV=1	--	--	--	--	--	K12831	8e-06	46.6	osa:4348798	splicing factor 3B subunit 4	-	-	-
1386	2a-osa-miR806g-p3	Unigene52945_All	3	347-366	357	4	0.99646	1	0.5	377	173	29.8225	--	--	--	--	--	--	--	--	--	--	--	--	--	--	--	--	--	--	-	-	-
1387	2a-osa-miR806g-p3	Unigene122861_All	3	135-154	145	4	0.99646	1	0.2	352	16	2.954	gi|115462139|ref|NP_001054669.1|	73.6	1e-12	Os05g0150900 [Oryza sativa (japonica cultivar-group)] >gi|109940176|sp|P93422.2|SYH_ORYSJ RecName: Full=Histidyl-tRNA synthetase; AltName: Full=Histidine--tRNA ligase; Short=HisRS >gi|54291833|gb|AAV32201.1| histidyl-tRNA synthetase [Oryza sativa Japonica Group] >gi|113578220|dbj|BAF16583.1| Os05g0150900 [Oryza sativa Japonica Group]	P93422	73.6	4e-13	SYH_ORYSJ Histidyl-tRNA synthetase OS=Oryza sativa subsp. japonica GN=Os05g0150900 PE=2 SV=2	SPBC2G2.12	52.4	2e-07	COG0124	Histidyl-tRNA synthetase	K01892	3e-14	73.6	osa:4337830	histidyl-tRNA synthetase [EC:6.1.1.21]	GO:0006427//histidyl-tRNA aminoacylation	GO:0005524//ATP binding;GO:0004821//histidine-tRNA ligase activity	GO:0009536//plastid
1388	tae-miR1127	Unigene120934_All	4	133-151	142	4	0.996822	1	0.25	224	0	0	--	--	--	--	--	--	--	--	--	--	--	--	--	--	--	--	--	--	-	-	-
1389	tae-miR1127	Unigene132161_All	4	8-26	17	4	0.996822	1	1	229	0	0	--	--	--	--	--	--	--	--	--	--	--	--	--	--	--	--	--	--	-	-	-
1390	tae-miR1127	Unigene136683_All	4	254-272	263	4	0.996822	1	0.5	289	26	5.8467	--	--	--	--	--	--	--	--	--	--	--	--	--	--	--	--	--	--	-	-	-
1391	tae-miR1127	Unigene63983_All	4	192-210	201	4	0.996822	1	0.5	359	6	1.0862	--	--	--	--	--	--	--	--	--	--	--	--	--	--	--	--	--	--	-	-	-
1392	tae-miR1127	Unigene94188_All	4	121-139	130	4	0.996822	1	0.166667	212	8	2.4524	--	--	--	--	--	--	--	--	--	--	--	--	--	--	--	--	--	--	-	-	-
1393	tae-miR1127	Unigene22482_All	4	399-417	408	4	0.996822	1	0.2	522	42	5.229	--	--	--	--	--	--	--	--	--	--	--	--	--	--	--	--	--	--	-	-	-
1394	tae-miR1127	Unigene132329_All	4	39-57	48	4	0.996822	1	0.25	413	8	1.2589	--	--	--	--	--	--	--	--	--	--	--	--	--	--	--	--	--	--	-	-	-
1395	tae-miR1127	Unigene77922_All	4	39-57	48	4	0.996822	1	0.25	433	24	3.6022	--	--	--	--	--	--	--	--	--	--	--	--	--	--	--	--	--	--	-	-	-
1396	tae-miR1127	Unigene13201_All	4	26-44	35	4	0.996822	1	0.5	1108	347	20.353	gi|115472595|ref|NP_001059896.1|	341	2e-92	Os07g0541400 [Oryza sativa (japonica cultivar-group)] >gi|113611432|dbj|BAF21810.1| Os07g0541400 [Oryza sativa Japonica Group]	O23081	235	5e-61	CRK41_ARATH Cysteine-rich receptor-like protein kinase 41 OS=Arabidopsis thaliana GN=CRK41 PE=2 SV=2	Cgl2127_1	73.6	6e-13	COG0515	Serine/threonine protein kinase	K13430	4e-33	139	zma:100283091	serine/threonine-protein kinase PBS1 [EC:2.7.11.1]	-	-	GO:0016023//cytoplasmic membrane-bounded vesicle;GO:0005739//mitochondrion
1397	tae-miR1127	Unigene10845_All	4	457-475	466	4	0.996822	1	0.166667	605	47	5.0487	gi|159478619|ref|XP_001697400.1|	65.5	2e-10	hydroxyproline-rich glycoprotein, stress-induced [Chlamydomonas reinhardtii] >gi|158274558|gb|EDP00340.1| hydroxyproline-rich glycoprotein, stress-induced [Chlamydomonas reinhardtii]	Q9S740	67	8e-11	AGP19_ARATH Lysine-rich arabinogalactan protein 19 OS=Arabidopsis thaliana GN=AGP19 PE=2 SV=1	SPBC2D10.10c	52.4	6e-07	COG1889	Fibrillarin-like rRNA methylase	K13100	2e-06	49.3	olu:OSTLU_17301	pre-mRNA-splicing factor CWC22	-	-	-
1398	tae-miR1127	Unigene11489_All	4	87-105	96	4	0.996822	1	0.166667	2048	977	31.003	gi|115484967|ref|NP_001067627.1|	401	1e-135	Os11g0251400 [Oryza sativa (japonica cultivar-group)] >gi|62733062|gb|AAX95179.1| expressed protein [Oryza sativa Japonica Group] >gi|77549628|gb|ABA92425.1| expressed protein [Oryza sativa (japonica cultivar-group)] >gi|108864196|gb|ABG22429.1| expressed protein [Oryza sativa (japonica cultivar-group)] >gi|108864197|gb|ABG22430.1| expressed protein [Oryza sativa (japonica cultivar-group)] >gi|11…	Q21920	81.6	2e-14	ANKHM_CAEEL Ankyrin repeat and KH domain-containing protein R11A8.7 OS=Caenorhabditis elegans GN=R11A8.7 PE=2 SV=3	all2748	59.3	2e-08	COG0666	FOG: Ankyrin repeat	--	--	--	--	--	-	-	-
1399	2a-far-miR437-p3	Unigene125336_All	1	77-96	87	4	0.996857	1	0.2	368	7	1.2362	--	--	--	--	--	--	--	--	--	--	--	--	--	--	--	--	--	--	-	-	-
1400	2a-far-miR437-p3	Unigene64746_All	1	81-100	91	4	0.996857	1	0.333333	201	7	2.2633	--	--	--	--	--	--	--	--	--	--	--	--	--	--	--	--	--	--	-	-	-
1401	2a-far-miR437-p3	Unigene61206_All	1	294-313	304	4	0.996857	1	0.333333	332	11	2.1532	--	--	--	--	--	--	--	--	--	--	--	--	--	--	--	--	--	--	-	-	-
1402	1a-tae-miR1134-p5	Unigene84214_All	3.5	42-60	51	4	0.996957	1	1	355	72	13.1808	--	--	--	--	--	--	--	--	--	--	--	--	--	--	--	--	--	--	-	-	-
1403	1a-tae-miR1134-p5	Unigene13441_All	3.5	172-189	180	4	0.996957	1	1	503	674	87.0824	gi|29466966|dbj|BAB88216.1|	313	1e-84	secretory acid phosphatase precursor [Oryza sativa Japonica Group]	Q9C510	280	3e-75	PPA6_ARATH Purple acid phosphatase 6 OS=Arabidopsis thaliana GN=PAP6 PE=2 SV=1	DR2133	48.5	6e-06	COG4372	Uncharacterized protein conserved in bacteria with the myosin-like domain	--	--	--	--	--	-	GO:0046872//metal ion binding;GO:0003993//acid phosphatase activity	GO:0016023//cytoplasmic membrane-bounded vesicle
1404	tae-miR1127	Unigene121054_All	3	75-93	84	4	0.997356	1	0.25	291	8	1.7866	--	--	--	--	--	--	--	--	--	--	--	--	--	--	--	--	--	--	-	-	-
1405	tae-miR1127	Unigene154441_All	3	36-54	45	4	0.997356	1	0.25	300	46	9.965	--	--	--	--	--	--	--	--	--	--	--	--	--	--	--	--	--	--	-	-	-
1406	tae-miR1127	Unigene64589_All	3	4-22	13	4	0.997356	1	0.5	278	28	6.5456	--	--	--	--	--	--	--	--	--	--	--	--	--	--	--	--	--	--	-	-	-
1407	tae-miR1127	Unigene22035_All	3	4-22	13	4	0.997356	1	0.142857	333	34	6.6355	--	--	--	--	--	--	--	--	--	--	--	--	--	--	--	--	--	--	-	-	-
1408	tae-miR1127	Unigene13323_All	3	6-24	15	4	0.997356	1	0.2	322	22	4.4402	--	--	--	--	--	--	--	--	--	--	--	--	--	--	--	--	--	--	-	-	-
1409	tae-miR1127	Unigene18944_All	3	4-22	13	4	0.997356	1	0.333333	626	75	7.7862	--	--	--	--	--	--	--	--	--	--	--	--	--	--	--	--	--	--	-	-	-
1410	2a-ae-miR1132-p3	Unigene73196_All	4	92-109	100	4	0.997652	1	0.166667	223	10	2.9143	--	--	--	--	--	--	--	--	--	--	--	--	--	--	--	--	--	--	-	-	-
1411	tae-miR1133	Unigene60653_All	4	18-39	30	4	0.997652	1	1	209	2	0.6219	--	--	--	--	--	--	--	--	--	--	--	--	--	--	--	--	--	--	-	-	-
1412	1a-tae-miR1120-p5	Unigene99005_All	0	2-18	9	4	0.998208	1	0.166667	231	9	2.532	--	--	--	--	--	--	--	--	--	--	--	--	--	--	--	--	--	--	-	-	-
1413	1a-tae-miR1120-p5	Unigene136341_All	0	132-148	139	4	0.998208	1	0.2	278	5	1.1689	--	--	--	--	--	--	--	--	--	--	--	--	--	--	--	--	--	--	-	-	-
1414	1a-tae-miR1120-p5	Unigene121882_All	0	120-136	127	4	0.998208	1	0.166667	302	18	3.8735	--	--	--	--	--	--	--	--	--	--	--	--	--	--	--	--	--	--	-	-	-
1415	1a-tae-miR1120-p5	Unigene133974_All	0	340-356	347	4	0.998208	1	0.333333	432	27	4.0618	--	--	--	--	--	--	--	--	--	--	--	--	--	--	--	--	--	--	-	-	-
1416	1a-tae-miR1120-p5	Unigene19264_All	0	319-335	326	4	0.998208	1	0.142857	833	72	5.6173	--	--	--	--	--	--	--	--	--	--	--	--	--	--	--	--	--	--	-	-	-
1417	1a-tae-miR1120-p5	Unigene34650_All	0	2-18	9	4	0.998208	1	0.2	1189	173	9.4559	--	--	--	--	--	--	--	--	--	--	--	--	--	--	--	--	--	--	-	-	-
1418	tae-miR1128	Unigene83374_All	4	145-166	156	2	0.998393	2	2	233	55	15.3407	--	--	--	--	--	--	--	--	--	--	--	--	--	--	--	--	--	--	-	-	-
1419	tae-miR1128	Unigene129337_All	4	197-218	209	2	0.998393	6	6	233	256	71.404	--	--	--	--	--	--	--	--	--	--	--	--	--	--	--	--	--	--	-	-	-
1420	3a-zma-miR159a_R-4_1ss7TC	Unigene90582_All	4	14-30	21	4	0.998509	1	1	200	12	3.8993	--	--	--	--	--	--	--	--	--	--	--	--	--	--	--	--	--	--	-	-	-
1421	3a-zma-miR159a_R-4_1ss7TC	Unigene45105_All	4	96-112	103	4	0.998509	1	0.333333	551	92	10.8511	--	--	--	--	--	--	--	--	--	--	--	--	--	--	--	--	--	--	-	-	-
1422	2a-bdi-miR5175b-p3	Unigene12782_All	1	477-495	486	2	0.998649	2	1.14286	563	58	6.6951	--	--	--	--	--	--	--	--	--	--	--	--	--	--	--	--	--	--	-	-	-
1423	tae-miR1132	Unigene96995_All	4	193-211	202	2	0.99874	2	0.222222	222	8	2.3419	--	--	--	--	--	--	--	--	--	--	--	--	--	--	--	--	--	--	-	-	-
1424	tae-miR1132	Unigene97631_All	4	11-29	20	2	0.99874	3	0.9	225	10	2.8884	--	--	--	--	--	--	--	--	--	--	--	--	--	--	--	--	--	--	-	-	-
1425	tae-miR1132	Unigene30449_All	4	568-586	577	2	0.99874	2	2	687	118	11.1626	gi|115453339|ref|NP_001050270.1|	214	1e-54	Os03g0389400 [Oryza sativa (japonica cultivar-group)] >gi|113548741|dbj|BAF12184.1| Os03g0389400 [Oryza sativa Japonica Group]	Q7XJE6	113	1e-24	MCA1_ARATH Metacaspase-1 OS=Arabidopsis thaliana GN=AMC1 PE=1 SV=1	--	--	--	--	--	--	--	--	--	--	-	-	-
1426	tae-miR1132	Unigene127673_All	4	117-134	126	2	0.99874	11	1.86667	219	63	18.6954	--	--	--	--	--	--	--	--	--	--	--	--	--	--	--	--	--	--	-	-	-
1427	tae-miR1132	Unigene43065_All	4	107-125	116	2	0.99874	2	0.5	1376	365	17.239	gi|50725255|dbj|BAD34257.1|	417	1e-115	mitochondrial transcription termination factor-like protein [Oryza sativa Japonica Group] >gi|255671020|dbj|BAH91763.1| Os02g0577501 [Oryza sativa Japonica Group]	Q17RH7	91.3	1e-17	TPRXL_HUMAN Putative protein TPRXL OS=Homo sapiens GN=TPRXL PE=2 SV=2	SPBC28F2.12	59.7	1e-08	COG0086	DNA-directed RNA polymerase, beta' subunit/160 kD subunit	K03006	2e-10	63.9	rcu:RCOM_0782880	DNA-directed RNA polymerase II subunit A [EC:2.7.7.6]	-	-	-
1428	tae-miR1132	Unigene56816_All	4	467-485	476	2	0.99874	4	0.816667	506	240	30.8247	--	--	--	--	--	--	--	--	--	--	--	--	--	--	--	--	--	--	-	-	-
1429	tae-miR1132	Unigene136060_All	4	210-227	219	2	0.99874	12	2.06667	368	29	5.1214	--	--	--	--	--	--	--	--	--	--	--	--	--	--	--	--	--	--	-	-	-
1430	tae-miR1132	Unigene133033_All	4	64-81	73	2	0.99874	2	0.666667	495	11	1.4442	gi|115449181|ref|NP_001048370.1|	68.9	4e-11	Os02g0793500 [Oryza sativa (japonica cultivar-group)] >gi|113537901|dbj|BAF10284.1| Os02g0793500 [Oryza sativa Japonica Group]	--	--	--	--	--	--	--	--	--	--	--	--	--	--	-	-	-
1431	tae-miR1132	Unigene130584_All	4	57-74	66	2	0.99874	12	2.06667	556	101	11.8055	--	--	--	--	--	--	--	--	--	--	--	--	--	--	--	--	--	--	-	-	-
1432	2a-osa-miR1439-p5	Unigene122094_All	1	90-105	96	4	0.998825	1	0.333333	248	34	8.9098	--	--	--	--	--	--	--	--	--	--	--	--	--	--	--	--	--	--	-	-	-
1433	2a-osa-miR1439-p5	Unigene56967_All	1	1-16	7	4	0.998825	1	0.2	352	40	7.3851	--	--	--	--	--	--	--	--	--	--	--	--	--	--	--	--	--	--	-	-	-
1434	2a-osa-miR1439-p5	Unigene40668_All	1	207-222	213	4	0.998825	1	0.2	414	46	7.221	--	--	--	--	--	--	--	--	--	--	--	--	--	--	--	--	--	--	-	-	-
1435	2a-osa-miR1439-p5	Unigene28559_All	1	364-379	370	4	0.998825	1	0.2	567	194	22.236	--	--	--	--	--	--	--	--	--	--	--	--	--	--	--	--	--	--	-	-	-
1436	2a-osa-miR1439-p5	Unigene137873_All	1	247-262	253	4	0.998825	1	0.2	804	16	1.2933	--	--	--	--	--	--	--	--	--	--	--	--	--	--	--	--	--	--	-	-	-
1437	2a-osa-miR1439-p5	Unigene48771_All	1	2573-2588	2579	4	0.998825	1	0.2	2738	470	11.1559	gi|115484559|ref|NP_001067423.1|	1355	0	Os11g0195100 [Oryza sativa (japonica cultivar-group)] >gi|113644645|dbj|BAF27786.1| Os11g0195100 [Oryza sativa Japonica Group]	Q2JW99	485	1e-136	SECA_SYNJA Protein translocase subunit secA OS=Synechococcus sp. (strain JA-3-3Ab) GN=secA PE=3 SV=1	alr4851	468	1e-131	COG0653	Preprotein translocase subunit SecA (ATPase, RNA helicase)	K03070	0	1355	osa:4349987	preprotein translocase subunit SecA	-	-	GO:0009536//plastid
1438	2a-far-miR437-p3	Unigene100302_All	4	206-225	216	2	0.998857	2	0.533333	236	44	12.1166	--	--	--	--	--	--	--	--	--	--	--	--	--	--	--	--	--	--	-	-	-
1439	2a-far-miR437-p3	Unigene133322_All	4	122-141	132	2	0.998857	3	1	411	0	0	--	--	--	--	--	--	--	--	--	--	--	--	--	--	--	--	--	--	-	-	-
1440	2a-far-miR437-p3	Unigene84678_All	4	150-169	160	2	0.998857	3	3	311	38	7.9408	gi|115485639|ref|NP_001067963.1|	91.7	4e-18	Os11g0514000 [Oryza sativa (japonica cultivar-group)] >gi|113645185|dbj|BAF28326.1| Os11g0514000 [Oryza sativa Japonica Group]	--	--	--	--	--	--	--	--	--	--	--	--	--	--	-	-	-
1441	2a-far-miR437-p3	Unigene74260_All	4	204-223	214	2	0.998857	3	1.33333	376	3	0.5185	--	--	--	--	--	--	--	--	--	--	--	--	--	--	--	--	--	--	-	-	-
1442	2a-far-miR437-p3	Unigene85447_All	4	146-165	156	2	0.998857	12	2.06667	459	131	18.548	gi|115475269|ref|NP_001061231.1|	61.2	7e-09	Os08g0205100 [Oryza sativa (japonica cultivar-group)] >gi|113623200|dbj|BAF23145.1| Os08g0205100 [Oryza sativa Japonica Group]	--	--	--	--	--	--	--	--	--	--	--	--	--	--	-	-	-
1443	2a-far-miR437-p3	Unigene19926_All	4	78-97	88	2	0.998857	2	0.533333	609	105	11.205	--	--	--	--	--	--	--	--	--	--	--	--	--	--	--	--	--	--	-	-	-
1444	2a-far-miR437-p3	Unigene56954_All	4	246-265	256	2	0.998857	2	0.5	289	20	4.4975	--	--	--	--	--	--	--	--	--	--	--	--	--	--	--	--	--	--	-	-	-
1445	2a-far-miR437-p3	Unigene42869_All	4	786-805	796	2	0.998857	3	1.2	819	99	7.8558	gi|225677833|gb|EEH16117.1|	68.6	2e-10	pre-mRNA-splicing factor cwc22 [Paracoccidioides brasiliensis Pb03]	Q8BTI8	67	1e-10	SRRM2_MOUSE Serine/arginine repetitive matrix protein 2 OS=Mus musculus GN=Srrm2 PE=1 SV=2	DR2133	56.6	5e-08	COG4372	Uncharacterized protein conserved in bacteria with the myosin-like domain	K13171	2e-11	66.2	vvi:100262120	serine/arginine repetitive matrix protein 1	-	-	-
1446	2a-far-miR437-p3	Unigene3809_All	4	900-918	909	2	0.998857	3	3	974	314	20.9512	gi|115487448|ref|NP_001066211.1|	382	1e-105	Os12g0159600 [Oryza sativa (japonica cultivar-group)] >gi|77553726|gb|ABA96522.1| Harpin-induced protein 1 containing protein, expressed [Oryza sativa (japonica cultivar-group)] >gi|113648718|dbj|BAF29230.1| Os12g0159600 [Oryza sativa Japonica Group]	Q6S6W0	95.1	6e-19	VGLX_EHV1V Glycoprotein X OS=Equine herpesvirus 1 (strain V592) GN=71 PE=4 SV=1	SPBC28F2.12	75.1	2e-13	COG0086	DNA-directed RNA polymerase, beta' subunit/160 kD subunit	K03006	5e-13	72	ath:AT4G35800	DNA-directed RNA polymerase II subunit A [EC:2.7.7.6]	-	-	-
1447	PC-377	Unigene62676_All	4	385-401	392	4	0.999186	1	0.333333	524	45	5.5811	--	--	--	--	--	--	--	--	--	--	--	--	--	--	--	--	--	--	-	-	-
1448	1a-tae-miR1134-p5	Unigene6282_All	4	208-226	217	2	0.999188	2	1	512	48	6.0927	gi|115467212|ref|NP_001057205.1|	236	2e-61	Os06g0226700 [Oryza sativa (japonica cultivar-group)]	Q93Z00	66.6	7e-11	TCP14_ARATH Transcription factor TCP14 OS=Arabidopsis thaliana GN=TCP14 PE=2 SV=1	--	--	--	--	--	K12614	3e-06	48.1	rcu:RCOM_1614640	ATP-dependent RNA helicase DDX6/DHH1 [EC:3.6.4.13]	-	-	-
1449	1a-tae-miR1120-p5	Unigene124009_All	2	122-138	129	4	0.999204	1	0.333333	200	4	1.2998	--	--	--	--	--	--	--	--	--	--	--	--	--	--	--	--	--	--	-	-	-
1450	1a-tae-miR1120-p5	Unigene97453_All	2	16-32	23	4	0.999204	1	0.2	224	12	3.4815	--	--	--	--	--	--	--	--	--	--	--	--	--	--	--	--	--	--	-	-	-
1451	1a-tae-miR1120-p5	Unigene148946_All	2	39-55	46	4	0.999204	1	0.142857	232	0	0	--	--	--	--	--	--	--	--	--	--	--	--	--	--	--	--	--	--	-	-	-
1452	1a-tae-miR1120-p5	Unigene103109_All	2	221-237	228	4	0.999204	1	1	251	32	8.2854	--	--	--	--	--	--	--	--	--	--	--	--	--	--	--	--	--	--	-	-	-
1453	1a-tae-miR1120-p5	Unigene70538_All	2	172-188	179	4	0.999204	1	1	282	17	3.9178	--	--	--	--	--	--	--	--	--	--	--	--	--	--	--	--	--	--	-	-	-
1454	1a-tae-miR1120-p5	Unigene72264_All	2	192-208	199	4	0.999204	1	0.333333	301	60	12.9546	--	--	--	--	--	--	--	--	--	--	--	--	--	--	--	--	--	--	-	-	-
1455	1a-tae-miR1120-p5	Unigene12746_All	2	197-213	204	4	0.999204	1	0.333333	328	19	3.7646	--	--	--	--	--	--	--	--	--	--	--	--	--	--	--	--	--	--	-	-	-
1456	1a-tae-miR1120-p5	Unigene30630_All	2	1-17	8	4	0.999204	1	0.166667	336	32	6.1894	--	--	--	--	--	--	--	--	--	--	--	--	--	--	--	--	--	--	-	-	-
1457	1a-tae-miR1120-p5	Unigene134387_All	2	243-259	250	4	0.999204	1	0.333333	398	83	13.5529	--	--	--	--	--	--	--	--	--	--	--	--	--	--	--	--	--	--	-	-	-
1458	1a-tae-miR1120-p5	Unigene18374_All	2	137-153	144	4	0.999204	1	0.142857	462	48	6.7521	--	--	--	--	--	--	--	--	--	--	--	--	--	--	--	--	--	--	-	-	-
1459	1a-tae-miR1120-p5	Unigene25525_All	2	1034-1050	1041	4	0.999204	1	1	1153	713	40.1882	gi|115438060|ref|NP_001043448.1|	290	3e-77	Os01g0590200 [Oryza sativa (japonica cultivar-group)]	--	--	--	--	--	--	--	--	--	--	--	--	--	--	-	-	-
1460	2a-osa-miR818b-p3_L-1R+1_11ss3AT4CT6AG7TG8AG10TC11AG12TG14TG15CG16AT	Unigene61220_All	1	27-42	33	2	0.999215	2	1	219	10	2.9675	--	--	--	--	--	--	--	--	--	--	--	--	--	--	--	--	--	--	-	-	-
1461	2a-osa-miR818b-p3_L-1R+1_11ss3AT4CT6AG7TG8AG10TC11AG12TG14TG15CG16AT	Unigene48551_All	1	220-235	226	2	0.999215	2	1	839	150	11.619	--	--	--	--	--	--	--	--	--	--	--	--	--	--	--	--	--	--	-	-	-
1462	1a-tae-miR1120-p5	Unigene86048_All	4	57-73	64	4	0.999246	1	0.5	272	37	8.8404	--	--	--	--	--	--	--	--	--	--	--	--	--	--	--	--	--	--	-	-	-
1463	1a-tae-miR1120-p5	Unigene78725_All	4	25-41	32	4	0.999246	1	0.142857	237	5	1.3711	--	--	--	--	--	--	--	--	--	--	--	--	--	--	--	--	--	--	-	-	-
1464	1a-tae-miR1120-p5	Unigene29326_All	4	212-228	219	4	0.999246	1	0.2	243	90	24.0699	--	--	--	--	--	--	--	--	--	--	--	--	--	--	--	--	--	--	-	-	-
1465	1a-tae-miR1120-p5	Unigene102230_All	4	42-58	49	4	0.999246	1	0.2	246	5	1.3209	--	--	--	--	--	--	--	--	--	--	--	--	--	--	--	--	--	--	-	-	-
1466	1a-tae-miR1120-p5	Unigene139644_All	4	254-270	261	4	0.999246	1	0.5	294	0	0	--	--	--	--	--	--	--	--	--	--	--	--	--	--	--	--	--	--	-	-	-
1467	1a-tae-miR1120-p5	Unigene109721_All	4	115-131	122	4	0.999246	1	0.5	325	111	22.1962	--	--	--	--	--	--	--	--	--	--	--	--	--	--	--	--	--	--	-	-	-
1468	1a-tae-miR1120-p5	Unigene112787_All	4	1-17	8	4	0.999246	1	1	434	27	4.0431	--	--	--	--	--	--	--	--	--	--	--	--	--	--	--	--	--	--	-	-	-
1469	1a-tae-miR1120-p5	Unigene142127_All	4	224-240	231	4	0.999246	1	0.333333	438	3	0.4451	--	--	--	--	--	--	--	--	--	--	--	--	--	--	--	--	--	--	-	-	-
1470	1a-tae-miR1120-p5	Unigene31213_All	4	2-18	9	4	0.999246	1	0.333333	694	569	53.2833	--	--	--	--	--	--	--	--	--	--	--	--	--	--	--	--	--	--	-	-	-
1471	1a-tae-miR159a_R-4	Unigene52702_All	4	141-156	147	2	0.999263	5	1.28333	500	24	3.1195	--	--	--	--	--	--	--	--	--	--	--	--	--	--	--	--	--	--	-	-	-
1472	1a-tae-miR159a_R-4	Unigene15540_All	4	140-157	148	2	0.999263	2	2	326	34	6.778	--	--	--	--	--	--	--	--	--	--	--	--	--	--	--	--	--	--	-	-	-
1473	2a-osa-miR1439-p5	Unigene122839_All	3.5	213-227	219	4	0.999301	1	0.166667	250	7	1.8197	--	--	--	--	--	--	--	--	--	--	--	--	--	--	--	--	--	--	-	-	-
1474	2a-osa-miR1439-p5	Unigene76487_All	3.5	197-213	204	4	0.999301	1	0.5	535	54	6.5596	--	--	--	--	--	--	--	--	--	--	--	--	--	--	--	--	--	--	-	-	-
1475	2a-osa-miR1439-p5	Unigene61959_All	3.5	96-112	103	4	0.999301	1	0.5	541	74	8.8894	--	--	--	--	--	--	--	--	--	--	--	--	--	--	--	--	--	--	-	-	-
1476	2a-tae-miR1120-p3_13ss2CT4AT5AG7AG8CA9AC10TG11TG12CA13TG14TG15AG17AG	Unigene116284_All	3	75-91	82	4	0.999323	1	0.166667	204	9	2.8672	--	--	--	--	--	--	--	--	--	--	--	--	--	--	--	--	--	--	-	-	-
1477	2a-tae-miR1120-p3_13ss2CT4AT5AG7AG8CA9AC10TG11TG12CA13TG14TG15AG17AG	Unigene122655_All	3	58-74	65	4	0.999323	1	1	210	12	3.7136	--	--	--	--	--	--	--	--	--	--	--	--	--	--	--	--	--	--	-	-	-
1478	2a-tae-miR1120-p3_13ss2CT4AT5AG7AG8CA9AC10TG11TG12CA13TG14TG15AG17AG	Unigene68704_All	3	69-85	76	4	0.999323	1	0.25	211	2	0.616	--	--	--	--	--	--	--	--	--	--	--	--	--	--	--	--	--	--	-	-	-
1479	2a-tae-miR1120-p3_13ss2CT4AT5AG7AG8CA9AC10TG11TG12CA13TG14TG15AG17AG	Unigene134028_All	3	89-105	96	4	0.999323	1	0.25	229	3	0.8514	--	--	--	--	--	--	--	--	--	--	--	--	--	--	--	--	--	--	-	-	-
1480	2a-tae-miR1120-p3_13ss2CT4AT5AG7AG8CA9AC10TG11TG12CA13TG14TG15AG17AG	Unigene10145_All	3	83-99	90	4	0.999323	1	0.142857	233	18	5.0206	--	--	--	--	--	--	--	--	--	--	--	--	--	--	--	--	--	--	-	-	-
1481	2a-tae-miR1120-p3_13ss2CT4AT5AG7AG8CA9AC10TG11TG12CA13TG14TG15AG17AG	Unigene29326_All	3	153-169	160	4	0.999323	1	0.166667	243	90	24.0699	--	--	--	--	--	--	--	--	--	--	--	--	--	--	--	--	--	--	-	-	-
1482	2a-tae-miR1120-p3_13ss2CT4AT5AG7AG8CA9AC10TG11TG12CA13TG14TG15AG17AG	Unigene66878_All	3	85-101	92	4	0.999323	1	0.142857	305	54	11.5062	--	--	--	--	--	--	--	--	--	--	--	--	--	--	--	--	--	--	-	-	-
1483	2a-tae-miR1120-p3_13ss2CT4AT5AG7AG8CA9AC10TG11TG12CA13TG14TG15AG17AG	Unigene122861_All	3	137-153	144	4	0.999323	1	0.25	352	16	2.954	gi|115462139|ref|NP_001054669.1|	73.6	1e-12	Os05g0150900 [Oryza sativa (japonica cultivar-group)] >gi|109940176|sp|P93422.2|SYH_ORYSJ RecName: Full=Histidyl-tRNA synthetase; AltName: Full=Histidine--tRNA ligase; Short=HisRS >gi|54291833|gb|AAV32201.1| histidyl-tRNA synthetase [Oryza sativa Japonica Group] >gi|113578220|dbj|BAF16583.1| Os05g0150900 [Oryza sativa Japonica Group]	P93422	73.6	4e-13	SYH_ORYSJ Histidyl-tRNA synthetase OS=Oryza sativa subsp. japonica GN=Os05g0150900 PE=2 SV=2	SPBC2G2.12	52.4	2e-07	COG0124	Histidyl-tRNA synthetase	K01892	3e-14	73.6	osa:4337830	histidyl-tRNA synthetase [EC:6.1.1.21]	GO:0006427//histidyl-tRNA aminoacylation	GO:0005524//ATP binding;GO:0004821//histidine-tRNA ligase activity	GO:0009536//plastid
1484	2a-tae-miR1120-p3_13ss2CT4AT5AG7AG8CA9AC10TG11TG12CA13TG14TG15AG17AG	Unigene43335_All	3	225-241	232	4	0.999323	1	0.2	792	77	6.3184	gi|115476826|ref|NP_001062009.1|	74.7	2e-12	Os08g0468700 [Oryza sativa (japonica cultivar-group)] >gi|113623978|dbj|BAF23923.1| Os08g0468700 [Oryza sativa Japonica Group]	P16081	74.7	6e-13	NIA1_ORYSJ Nitrate reductase [NADH] 1 OS=Oryza sativa subsp. japonica GN=NIA1 PE=2 SV=3	--	--	--	--	--	K00360	6e-14	74.7	osa:4345795	nitrate reductase (NADH) [EC:1.7.1.1]	GO:0022900//electron transport chain	GO:0046857//oxidoreductase activity, acting on other nitrogenous compounds as donors, with NAD or NADP as acceptor;GO:0005506//iron ion binding;GO:0005515//protein binding	-
1485	2a-bdi-miR5175b-p3	Unigene40668_All	3	201-219	210	2	0.999422	3	0.428571	414	46	7.221	--	--	--	--	--	--	--	--	--	--	--	--	--	--	--	--	--	--	-	-	-
1486	2a-bdi-miR5175b-p3	Unigene82679_All	3	129-147	138	2	0.999422	3	0.428571	418	25	3.8869	--	--	--	--	--	--	--	--	--	--	--	--	--	--	--	--	--	--	-	-	-
1487	2a-bdi-miR5175b-p3	Unigene137873_All	3	241-259	250	2	0.999422	3	0.428571	804	16	1.2933	--	--	--	--	--	--	--	--	--	--	--	--	--	--	--	--	--	--	-	-	-
1488	2a-bdi-miR5175b-p3	Unigene5972_All	4	336-354	345	2	0.999501	3	1.5	450	12	1.733	--	--	--	--	--	--	--	--	--	--	--	--	--	--	--	--	--	--	-	-	-
1489	2a-bdi-miR5175b-p3	Unigene127673_All	4	115-133	124	2	0.999501	2	0.5	219	63	18.6954	--	--	--	--	--	--	--	--	--	--	--	--	--	--	--	--	--	--	-	-	-
1490	2a-bdi-miR5175b-p3	Unigene84678_All	4	149-167	158	2	0.999501	3	0.533333	311	38	7.9408	gi|115485639|ref|NP_001067963.1|	91.7	4e-18	Os11g0514000 [Oryza sativa (japonica cultivar-group)] >gi|113645185|dbj|BAF28326.1| Os11g0514000 [Oryza sativa Japonica Group]	--	--	--	--	--	--	--	--	--	--	--	--	--	--	-	-	-
1491	2a-bdi-miR5175b-p3	Unigene74260_All	4	203-221	212	2	0.999501	3	2.5	376	3	0.5185	--	--	--	--	--	--	--	--	--	--	--	--	--	--	--	--	--	--	-	-	-
1492	2a-bdi-miR5175b-p3	Unigene20505_All	4	473-491	482	2	0.999501	2	0.333333	505	52	6.6919	--	--	--	--	--	--	--	--	--	--	--	--	--	--	--	--	--	--	-	-	-
1493	2a-osa-miR818b-p3_L-1R+1_11ss3AT4CT6AG7TG8AG10TC11AG12TG14TG15CG16AT	Unigene40668_All	2	204-219	210	2	0.999724	3	0.428571	414	46	7.221	--	--	--	--	--	--	--	--	--	--	--	--	--	--	--	--	--	--	-	-	-
1494	2a-osa-miR818b-p3_L-1R+1_11ss3AT4CT6AG7TG8AG10TC11AG12TG14TG15CG16AT	Unigene82679_All	2	132-147	138	2	0.999724	3	0.428571	418	25	3.8869	--	--	--	--	--	--	--	--	--	--	--	--	--	--	--	--	--	--	-	-	-
1495	2a-osa-miR818b-p3_L-1R+1_11ss3AT4CT6AG7TG8AG10TC11AG12TG14TG15CG16AT	Unigene137873_All	2	244-259	250	2	0.999724	3	0.428571	804	16	1.2933	--	--	--	--	--	--	--	--	--	--	--	--	--	--	--	--	--	--	-	-	-
1496	2a-osa-miR806g-p3	Unigene122094_All	2	84-103	94	4	0.999809	1	0.333333	248	34	8.9098	--	--	--	--	--	--	--	--	--	--	--	--	--	--	--	--	--	--	-	-	-
1497	2a-osa-miR806g-p3	Unigene69600_All	2	73-92	83	4	0.999809	1	0.2	277	18	4.2231	--	--	--	--	--	--	--	--	--	--	--	--	--	--	--	--	--	--	-	-	-
1498	2a-osa-miR806g-p3	Unigene40668_All	2	201-220	211	4	0.999809	1	0.142857	414	46	7.221	--	--	--	--	--	--	--	--	--	--	--	--	--	--	--	--	--	--	-	-	-
1499	2a-osa-miR806g-p3	Unigene82679_All	2	129-148	139	4	0.999809	1	0.142857	418	25	3.8869	--	--	--	--	--	--	--	--	--	--	--	--	--	--	--	--	--	--	-	-	-
1500	2a-osa-miR806g-p3	Unigene56720_All	2	69-88	79	4	0.999809	1	0.25	469	60	8.3141	gi|115456924|ref|NP_001052062.1|	62.4	3e-09	Os04g0119000 [Oryza sativa (japonica cultivar-group)] >gi|38344866|emb|CAE01292.2| OSJNBa0020P07.9 [Oryza sativa (japonica cultivar-group)] >gi|113563633|dbj|BAF13976.1| Os04g0119000 [Oryza sativa Japonica Group] >gi|116317924|emb|CAH65947.1| H0716A07.5 [Oryza sativa (indica cultivar-group)]	--	--	--	--	--	--	--	--	--	--	--	--	--	--	-	-	-
1501	2a-osa-miR806g-p3	Unigene28559_All	2	358-377	368	4	0.999809	1	0.142857	567	194	22.236	--	--	--	--	--	--	--	--	--	--	--	--	--	--	--	--	--	--	-	-	-
1502	2a-osa-miR806g-p3	Unigene25709_All	2	97-116	107	4	0.999809	1	0.333333	789	81	6.6719	gi|255677998|dbj|BAF22317.2|	226	4e-58	Os07g0637500 [Oryza sativa Japonica Group]	Q9Z0R0	87.8	7e-17	HASP_MOUSE Serine/threonine-protein kinase haspin OS=Mus musculus GN=Gsg2 PE=1 SV=3	SPAC23C4.03	69.3	7e-12	COG5072	Serine/threonine kinase of the haspin family	--	--	--	--	--	-	GO:0016301//kinase activity	GO:0044424//intracellular part
1503	2a-osa-miR806g-p3	Unigene137873_All	2	241-260	251	4	0.999809	1	0.142857	804	16	1.2933	--	--	--	--	--	--	--	--	--	--	--	--	--	--	--	--	--	--	-	-	-
1504	2a-osa-miR806g-p3	Unigene48771_All	2	2567-2586	2577	4	0.999809	1	0.142857	2738	470	11.1559	gi|115484559|ref|NP_001067423.1|	1355	0	Os11g0195100 [Oryza sativa (japonica cultivar-group)] >gi|113644645|dbj|BAF27786.1| Os11g0195100 [Oryza sativa Japonica Group]	Q2JW99	485	1e-136	SECA_SYNJA Protein translocase subunit secA OS=Synechococcus sp. (strain JA-3-3Ab) GN=secA PE=3 SV=1	alr4851	468	1e-131	COG0653	Preprotein translocase subunit SecA (ATPase, RNA helicase)	K03070	0	1355	osa:4349987	preprotein translocase subunit SecA	-	-	GO:0009536//plastid
1505	2b-bdi-miR5064_L-3R-1	Unigene34397_All	4	2413-2429	2420	4	0.999821	1	1	2501	2332	60.5973	gi|115451081|ref|NP_001049141.1|	301	1e-81	Os03g0176800 [Oryza sativa (japonica cultivar-group)] >gi|113547612|dbj|BAF11055.1| Os03g0176800 [Oryza sativa Japonica Group]	Q9UF83	57.8	4e-07	YM012_HUMAN Uncharacterized protein DKFZP434B061 OS=Homo sapiens PE=2 SV=2	--	--	--	--	--	K03006	6e-07	53.5	sbi:SORBI_07g003680	DNA-directed RNA polymerase II subunit A [EC:2.7.7.6]	-	-	-
1506	2b-bdi-miR5064_L-3R-1	Unigene9034_All	4	147-164	155	4	0.999821	1	1	547	543	64.5136	gi|115460506|ref|NP_001053853.1|	136	2e-31	Os04g0613300 [Oryza sativa (japonica cultivar-group)] >gi|38347356|emb|CAE05210.2| OSJNBa0070C17.17 [Oryza sativa (japonica cultivar-group)] >gi|113565424|dbj|BAF15767.1| Os04g0613300 [Oryza sativa Japonica Group]	--	--	--	--	--	--	--	--	--	--	--	--	--	--	-	-	-
1507	1a-tae-miR31914TA_R-5	Unigene154347_All	4	107-122	113	2	0.999929	5	2.5	298	112	24.4253	gi|115447807|ref|NP_001047683.1|	99.4	2e-20	Os02g0668000 [Oryza sativa (japonica cultivar-group)] >gi|50252134|dbj|BAD28130.1| mechanosensitive ion channel domain-containing protein-like [Oryza sativa Japonica Group] >gi|113537214|dbj|BAF09597.1| Os02g0668000 [Oryza sativa Japonica Group]	Q9SYM1	51.2	2e-06	Y1861_ARATH Uncharacterized mscS family protein At1g78610 OS=Arabidopsis thaliana GN=At1g78610 PE=1 SV=1	--	--	--	--	--	--	--	--	--	--	-	-	-
1508	tae-miR1128	Unigene66878_All	4	140-159	151	4	0.999954	1	0.5	305	54	11.5062	--	--	--	--	--	--	--	--	--	--	--	--	--	--	--	--	--	--	-	-	-
1509	tae-miR1128	Unigene9084_All	4	18-37	29	4	0.999954	1	0.5	617	140	14.7462	gi|255670402|dbj|BAF30075.2|	100	2e-20	Os12g0566700 [Oryza sativa Japonica Group]	Q9FIA1	61.6	4e-09	GDL87_ARATH GDSL esterase/lipase At5g55050 OS=Arabidopsis thaliana GN=At5g55050 PE=2 SV=1	--	--	--	--	--	--	--	--	--	--	-	-	-
1510	2a-tae-miR1120-p3_13ss2CT4AT5AG7AG8CA9AC10TG11TG12CA13TG14TG15AG17AG	Unigene96995_All	4	193-209	200	4	0.999963	1	0.166667	222	8	2.3419	--	--	--	--	--	--	--	--	--	--	--	--	--	--	--	--	--	--	-	-	-
1511	2a-tae-miR1120-p3_13ss2CT4AT5AG7AG8CA9AC10TG11TG12CA13TG14TG15AG17AG	Unigene131921_All	4	204-220	211	4	0.999963	1	1	370	0	0	--	--	--	--	--	--	--	--	--	--	--	--	--	--	--	--	--	--	-	-	-
1512	2a-tae-miR1120-p3_13ss2CT4AT5AG7AG8CA9AC10TG11TG12CA13TG14TG15AG17AG	Unigene18524_All	4	284-300	291	4	0.999963	1	0.333333	360	212	38.2712	--	--	--	--	--	--	--	--	--	--	--	--	--	--	--	--	--	--	-	-	-
1513	2a-tae-miR1120-p3_13ss2CT4AT5AG7AG8CA9AC10TG11TG12CA13TG14TG15AG17AG	Unigene115811_All	4	365-381	372	4	0.999963	1	0.166667	911	242	17.2638	--	--	--	--	--	--	--	--	--	--	--	--	--	--	--	--	--	--	-	-	-
1514	2a-bdi-miR5175b-p3	Unigene131953_All	1	102-120	111	4	0.999965	1	0.142857	208	27	8.436	--	--	--	--	--	--	--	--	--	--	--	--	--	--	--	--	--	--	-	-	-
1515	2a-bdi-miR5175b-p3	Unigene37657_All	1	105-123	114	4	0.999965	1	0.142857	553	315	37.019	--	--	--	--	--	--	--	--	--	--	--	--	--	--	--	--	--	--	-	-	-
1516	2a-osa-miR1439-p5	Unigene20703_All	2	86-101	92	2	0.999968	3	0.916667	261	38	9.462	--	--	--	--	--	--	--	--	--	--	--	--	--	--	--	--	--	--	-	-	-
1517	2a-osa-miR1439-p5	Unigene131953_All	2	108-123	114	2	0.999968	6	1.91667	208	27	8.436	--	--	--	--	--	--	--	--	--	--	--	--	--	--	--	--	--	--	-	-	-
1518	2a-osa-miR1439-p5	Unigene135521_All	2	159-174	165	2	0.999968	5	1.91667	239	1	0.2719	--	--	--	--	--	--	--	--	--	--	--	--	--	--	--	--	--	--	-	-	-
1519	2a-osa-miR1439-p5	Unigene123459_All	2	524-539	530	2	0.999968	2	0.5	550	16	1.8906	--	--	--	--	--	--	--	--	--	--	--	--	--	--	--	--	--	--	-	-	-
1520	2a-osa-miR1439-p5	Unigene37657_All	2	111-126	117	2	0.999968	6	1.91667	553	315	37.019	--	--	--	--	--	--	--	--	--	--	--	--	--	--	--	--	--	--	-	-	-
1521	2a-osa-miR1439-p5	Unigene136815_All	2	564-579	570	2	0.999968	5	1.25	666	40	3.9032	--	--	--	--	--	--	--	--	--	--	--	--	--	--	--	--	--	--	-	-	-
1522	tae-miR1132	Unigene64746_All	4	82-100	91	4	0.999969	1	0.333333	201	7	2.2633	--	--	--	--	--	--	--	--	--	--	--	--	--	--	--	--	--	--	-	-	-
1523	tae-miR1132	Unigene68694_All	4	86-104	95	4	0.999969	1	0.1	245	14	3.7136	--	--	--	--	--	--	--	--	--	--	--	--	--	--	--	--	--	--	-	-	-
1524	tae-miR1132	Unigene135558_All	4	125-143	134	4	0.999969	1	0.1	263	5	1.2355	--	--	--	--	--	--	--	--	--	--	--	--	--	--	--	--	--	--	-	-	-
1525	tae-miR1132	Unigene82813_All	4	133-151	142	4	0.999969	1	0.1	266	11	2.6875	--	--	--	--	--	--	--	--	--	--	--	--	--	--	--	--	--	--	-	-	-
1526	tae-miR1132	Unigene130743_All	4	91-109	100	4	0.999969	1	0.1	272	2	0.4779	--	--	--	--	--	--	--	--	--	--	--	--	--	--	--	--	--	--	-	-	-
1527	tae-miR1132	Unigene86170_All	4	169-187	178	4	0.999969	1	0.1	313	25	5.1908	--	--	--	--	--	--	--	--	--	--	--	--	--	--	--	--	--	--	-	-	-
1528	tae-miR1132	Unigene136807_All	4	161-179	170	4	0.999969	1	0.333333	328	8	1.5851	--	--	--	--	--	--	--	--	--	--	--	--	--	--	--	--	--	--	-	-	-
1529	tae-miR1132	Unigene61206_All	4	295-313	304	4	0.999969	1	0.333333	332	11	2.1532	--	--	--	--	--	--	--	--	--	--	--	--	--	--	--	--	--	--	-	-	-
1530	tae-miR1132	Unigene88207_All	4	222-240	231	4	0.999969	1	0.333333	619	2	0.21	--	--	--	--	--	--	--	--	--	--	--	--	--	--	--	--	--	--	-	-	-
1531	tae-miR1132	Unigene3073_All	4	46-63	55	4	0.999969	1	0.333333	376	46	7.9508	--	--	--	--	--	--	--	--	--	--	--	--	--	--	--	--	--	--	-	-	-
1532	2a-far-miR437-p3	Unigene131953_All	3	103-122	113	2	0.99997	5	1.33333	208	27	8.436	--	--	--	--	--	--	--	--	--	--	--	--	--	--	--	--	--	--	-	-	-
1533	2a-far-miR437-p3	Unigene146278_All	3	20-39	30	2	0.99997	16	5.2	214	1	0.3037	--	--	--	--	--	--	--	--	--	--	--	--	--	--	--	--	--	--	-	-	-
1534	2a-far-miR437-p3	Unigene127673_All	3	116-135	126	2	0.99997	11	1.86667	219	63	18.6954	--	--	--	--	--	--	--	--	--	--	--	--	--	--	--	--	--	--	-	-	-
1535	2a-far-miR437-p3	Unigene135521_All	3	154-173	164	2	0.99997	3	1.2	239	1	0.2719	--	--	--	--	--	--	--	--	--	--	--	--	--	--	--	--	--	--	-	-	-
1536	2a-far-miR437-p3	Unigene136060_All	3	209-228	219	2	0.99997	12	2.06667	368	29	5.1214	--	--	--	--	--	--	--	--	--	--	--	--	--	--	--	--	--	--	-	-	-
1537	2a-far-miR437-p3	Unigene133033_All	3	63-82	73	2	0.99997	2	0.666667	495	11	1.4442	gi|115449181|ref|NP_001048370.1|	68.9	4e-11	Os02g0793500 [Oryza sativa (japonica cultivar-group)] >gi|113537901|dbj|BAF10284.1| Os02g0793500 [Oryza sativa Japonica Group]	--	--	--	--	--	--	--	--	--	--	--	--	--	--	-	-	-
1538	2a-far-miR437-p3	Unigene39301_All	3	451-470	461	2	0.99997	2	0.333333	538	17	2.0536	--	--	--	--	--	--	--	--	--	--	--	--	--	--	--	--	--	--	-	-	-
1539	2a-far-miR437-p3	Unigene37657_All	3	106-125	116	2	0.99997	5	1.33333	553	315	37.019	--	--	--	--	--	--	--	--	--	--	--	--	--	--	--	--	--	--	-	-	-
1540	2a-far-miR437-p3	Unigene130584_All	3	56-75	66	2	0.99997	12	2.06667	556	101	11.8055	--	--	--	--	--	--	--	--	--	--	--	--	--	--	--	--	--	--	-	-	-
1541	2a-far-miR437-p3	Unigene12782_All	3	478-497	488	2	0.99997	2	0.666667	563	58	6.6951	--	--	--	--	--	--	--	--	--	--	--	--	--	--	--	--	--	--	-	-	-
1542	2a-far-miR437-p3	Unigene136815_All	3	559-578	569	2	0.99997	2	0.833333	666	40	3.9032	--	--	--	--	--	--	--	--	--	--	--	--	--	--	--	--	--	--	-	-	-
1543	2a-ssp-miR1128-p3_L+1R-1_10ss2AT6GT7AG8CG9CG11AC13TG14TA15TG16AG	Unigene123930_All	4	211-228	219	4	0.999971	1	0.333333	249	0	0	--	--	--	--	--	--	--	--	--	--	--	--	--	--	--	--	--	--	-	-	-
1544	2a-ssp-miR1128-p3_L+1R-1_10ss2AT6GT7AG8CG9CG11AC13TG14TA15TG16AG	Unigene73816_All	4	215-232	223	4	0.999971	1	0.333333	321	25	5.0614	--	--	--	--	--	--	--	--	--	--	--	--	--	--	--	--	--	--	-	-	-
1545	2a-far-miR437-p3	Unigene130743_All	4	90-109	100	4	0.999973	1	0.1	272	2	0.4779	--	--	--	--	--	--	--	--	--	--	--	--	--	--	--	--	--	--	-	-	-
1546	2a-far-miR437-p3	Unigene55579_All	4	76-95	86	4	0.999973	1	1	286	44	9.9983	--	--	--	--	--	--	--	--	--	--	--	--	--	--	--	--	--	--	-	-	-
1547	2a-far-miR437-p3	Unigene76465_All	4	118-137	128	4	0.999973	1	0.2	303	10	2.1448	--	--	--	--	--	--	--	--	--	--	--	--	--	--	--	--	--	--	-	-	-
1548	2a-far-miR437-p3	Unigene133486_All	4	282-301	292	4	0.999973	1	0.2	319	54	11.0012	--	--	--	--	--	--	--	--	--	--	--	--	--	--	--	--	--	--	-	-	-
1549	2a-far-miR437-p3	Unigene110238_All	4	81-100	91	4	0.999973	1	0.5	336	38	7.3499	--	--	--	--	--	--	--	--	--	--	--	--	--	--	--	--	--	--	-	-	-
1550	2a-far-miR437-p3	Unigene43335_All	4	224-243	234	4	0.999973	1	0.5	792	77	6.3184	gi|115476826|ref|NP_001062009.1|	74.7	2e-12	Os08g0468700 [Oryza sativa (japonica cultivar-group)] >gi|113623978|dbj|BAF23923.1| Os08g0468700 [Oryza sativa Japonica Group]	P16081	74.7	6e-13	NIA1_ORYSJ Nitrate reductase [NADH] 1 OS=Oryza sativa subsp. japonica GN=NIA1 PE=2 SV=3	--	--	--	--	--	K00360	6e-14	74.7	osa:4345795	nitrate reductase (NADH) [EC:1.7.1.1]	GO:0022900//electron transport chain	GO:0046857//oxidoreductase activity, acting on other nitrogenous compounds as donors, with NAD or NADP as acceptor;GO:0005506//iron ion binding;GO:0005515//protein binding	-
1551	2a-osa-miR818b-p3_L-1R+1_11ss3AT4CT6AG7TG8AG10TC11AG12TG14TG15CG16AT	Unigene81043_All	1	64-79	70	4	0.999985	1	0.25	319	9	1.8335	--	--	--	--	--	--	--	--	--	--	--	--	--	--	--	--	--	--	-	-	-
1552	2a-osa-miR818b-p3_L-1R+1_11ss3AT4CT6AG7TG8AG10TC11AG12TG14TG15CG16AT	Unigene5285_All	1	263-278	269	4	0.999985	1	0.25	648	51	5.1149	--	--	--	--	--	--	--	--	--	--	--	--	--	--	--	--	--	--	-	-	-
1553	1a-tae-miR159a_R-4	Unigene90582_All	4	14-30	21	4	0.999986	1	1	200	12	3.8993	--	--	--	--	--	--	--	--	--	--	--	--	--	--	--	--	--	--	-	-	-
1554	1a-tae-miR159a_R-4	Unigene32192_All	4	86-102	93	4	0.999986	1	0.5	265	14	3.4334	--	--	--	--	--	--	--	--	--	--	--	--	--	--	--	--	--	--	-	-	-
1555	1a-tae-miR159a_R-4	Unigene45105_All	4	96-112	103	4	0.999986	1	0.333333	551	92	10.8511	--	--	--	--	--	--	--	--	--	--	--	--	--	--	--	--	--	--	-	-	-
1556	1a-tae-miR159a_R-4	Unigene96582_All	4	104-120	111	4	0.999986	1	0.5	221	4	1.1763	--	--	--	--	--	--	--	--	--	--	--	--	--	--	--	--	--	--	-	-	-
1557	1a-tae-miR159a_R-4	Unigene53606_All	4	352-369	360	4	0.999986	1	0.5	406	659	105.487	gi|115442505|ref|NP_001045532.1|	232	2e-60	Os01g0971200 [Oryza sativa (japonica cultivar-group)] >gi|57899212|dbj|BAD87361.1| lysine ketoglutarate reductase trans-splicing related 1-like [Oryza sativa Japonica Group] >gi|113535063|dbj|BAF07446.1| Os01g0971200 [Oryza sativa Japonica Group]	--	--	--	--	--	--	--	--	--	--	--	--	--	--	-	-	-
1558	2a-bdi-miR5175b-p3	Unigene135387_All	3	110-128	119	4	0.999991	1	0.5	288	0	0	--	--	--	--	--	--	--	--	--	--	--	--	--	--	--	--	--	--	-	-	-
1559	2a-bdi-miR5175b-p3	Unigene24269_All	3	840-858	849	4	0.999991	1	0.142857	871	118	8.8045	--	--	--	--	--	--	--	--	--	--	--	--	--	--	--	--	--	--	-	-	-
1560	2a-bdi-miR5175b-p3	Unigene51813_All	3	83-100	92	4	0.999991	1	0.5	286	94	21.36	--	--	--	--	--	--	--	--	--	--	--	--	--	--	--	--	--	--	-	-	-
1561	2a-bdi-miR5175b-p3	Unigene19926_All	3	77-94	86	4	0.999991	1	0.5	609	105	11.205	--	--	--	--	--	--	--	--	--	--	--	--	--	--	--	--	--	--	-	-	-
1562	2a-bdi-miR5175b-p3	Unigene47844_All	4	102-120	111	4	0.999993	1	0.25	387	22	3.6945	--	--	--	--	--	--	--	--	--	--	--	--	--	--	--	--	--	--	-	-	-
1563	2a-bdi-miR5175b-p3	Unigene49233_All	4	175-193	184	4	0.999993	1	0.166667	307	4	0.8468	--	--	--	--	--	--	--	--	--	--	--	--	--	--	--	--	--	--	-	-	-
1564	2a-bdi-miR5175b-p3	Unigene118047_All	4	75-93	84	4	0.999993	1	0.166667	362	47	8.4378	gi|260447035|emb|CBG76448.1|	64.3	7e-10	OO_Ba0013J05-OO_Ba0033A15.35 [Oryza officinalis]	--	--	--	--	--	--	--	--	--	--	--	--	--	--	-	-	-
1565	2a-bdi-miR5175b-p3	Unigene18524_All	4	282-301	291	4	0.999993	1	0.333333	360	212	38.2712	--	--	--	--	--	--	--	--	--	--	--	--	--	--	--	--	--	--	-	-	-
1566	2a-bdi-miR5175b-p3	Unigene133033_All	4	62-80	71	4	0.999993	1	0.166667	495	11	1.4442	gi|115449181|ref|NP_001048370.1|	68.9	4e-11	Os02g0793500 [Oryza sativa (japonica cultivar-group)] >gi|113537901|dbj|BAF10284.1| Os02g0793500 [Oryza sativa Japonica Group]	--	--	--	--	--	--	--	--	--	--	--	--	--	--	-	-	-
1567	2a-bdi-miR5175b-p3	Unigene130584_All	4	55-73	64	4	0.999993	1	0.166667	556	101	11.8055	--	--	--	--	--	--	--	--	--	--	--	--	--	--	--	--	--	--	-	-	-
1568	2a-bdi-miR5175b-p3	Unigene34915_All	4	1268-1286	1277	4	0.999993	1	0.5	1477	677	29.7884	gi|218184716|gb|EEC67143.1|	70.1	1e-10	hypothetical protein OsI_33977 [Oryza sativa Indica Group]	--	--	--	--	--	--	--	--	--	--	--	--	--	--	-	-	-
1569	2a-bdi-miR5175b-p3	Unigene419_All	4	2737-2755	2746	4	0.999993	1	0.5	2910	539	12.0374	gi|115481726|ref|NP_001064456.1|	815	0	Os10g0370100 [Oryza sativa (japonica cultivar-group)] >gi|110288988|gb|ABG66042.1| NB-ARC domain containing protein, expressed [Oryza sativa (japonica cultivar-group)] >gi|113639065|dbj|BAF26370.1| Os10g0370100 [Oryza sativa Japonica Group]	Q39214	172	9e-42	RPM1_ARATH Disease resistance protein RPM1 OS=Arabidopsis thaliana GN=RPM1 PE=1 SV=1	--	--	--	--	--	K13457	1e-56	219	vvi:100252764	disease resistance protein RPM1	-	-	-
1570	2a-bdi-miR5175b-p3	Unigene44013_All	4	1097-1116	1107	4	0.999993	1	0.142857	1127	122	7.0352	--	--	--	--	--	--	--	--	--	--	--	--	--	--	--	--	--	--	-	-	-
1571	2a-osa-miR1439-p5	Unigene62864_All	3	54-69	60	2	0.999994	2	2	209	7	2.1767	--	--	--	--	--	--	--	--	--	--	--	--	--	--	--	--	--	--	-	-	-
1572	2a-osa-miR1439-p5	Unigene123226_All	3	81-96	87	2	0.999994	3	1	274	1	0.2372	--	--	--	--	--	--	--	--	--	--	--	--	--	--	--	--	--	--	-	-	-
1573	2a-osa-miR1439-p5	Unigene31723_All	3	370-385	376	2	0.999994	2	0.5	438	142	21.0694	--	--	--	--	--	--	--	--	--	--	--	--	--	--	--	--	--	--	-	-	-
1574	2a-osa-miR1439-p5	Unigene127673_All	3	121-136	127	2	0.999994	4	0.892857	219	63	18.6954	--	--	--	--	--	--	--	--	--	--	--	--	--	--	--	--	--	--	-	-	-
1575	2a-osa-miR1439-p5	Unigene133033_All	3	68-83	74	2	0.999994	2	2	495	11	1.4442	gi|115449181|ref|NP_001048370.1|	68.9	4e-11	Os02g0793500 [Oryza sativa (japonica cultivar-group)] >gi|113537901|dbj|BAF10284.1| Os02g0793500 [Oryza sativa Japonica Group]	--	--	--	--	--	--	--	--	--	--	--	--	--	--	-	-	-
1576	2a-osa-miR818b-p3_L-1R+1_11ss3AT4CT6AG7TG8AG10TC11AG12TG14TG15CG16AT	Unigene68704_All	2	70-85	76	4	0.999997	1	0.25	211	2	0.616	--	--	--	--	--	--	--	--	--	--	--	--	--	--	--	--	--	--	-	-	-
1577	2a-osa-miR818b-p3_L-1R+1_11ss3AT4CT6AG7TG8AG10TC11AG12TG14TG15CG16AT	Unigene134028_All	2	90-105	96	4	0.999997	1	0.25	229	3	0.8514	--	--	--	--	--	--	--	--	--	--	--	--	--	--	--	--	--	--	-	-	-
1578	2a-osa-miR818b-p3_L-1R+1_11ss3AT4CT6AG7TG8AG10TC11AG12TG14TG15CG16AT	Unigene69600_All	2	76-91	82	4	0.999997	1	0.2	277	18	4.2231	--	--	--	--	--	--	--	--	--	--	--	--	--	--	--	--	--	--	-	-	-
1579	2a-osa-miR818b-p3_L-1R+1_11ss3AT4CT6AG7TG8AG10TC11AG12TG14TG15CG16AT	Unigene131921_All	2	205-220	211	4	0.999997	1	1	370	0	0	--	--	--	--	--	--	--	--	--	--	--	--	--	--	--	--	--	--	-	-	-
1580	2a-osa-miR818b-p3_L-1R+1_11ss3AT4CT6AG7TG8AG10TC11AG12TG14TG15CG16AT	Unigene122560_All	2	318-333	324	4	0.999997	1	0.25	526	8	0.9884	--	--	--	--	--	--	--	--	--	--	--	--	--	--	--	--	--	--	-	-	-
1581	2a-osa-miR818b-p3_L-1R+1_11ss3AT4CT6AG7TG8AG10TC11AG12TG14TG15CG16AT	Unigene67054_All	2	84-99	90	4	0.999997	1	0.5	569	28	3.198	--	--	--	--	--	--	--	--	--	--	--	--	--	--	--	--	--	--	-	-	-
1582	2a-osa-miR818b-p3_L-1R+1_11ss3AT4CT6AG7TG8AG10TC11AG12TG14TG15CG16AT	Unigene43335_All	2	226-241	232	4	0.999997	1	0.2	792	77	6.3184	gi|115476826|ref|NP_001062009.1|	74.7	2e-12	Os08g0468700 [Oryza sativa (japonica cultivar-group)] >gi|113623978|dbj|BAF23923.1| Os08g0468700 [Oryza sativa Japonica Group]	P16081	74.7	6e-13	NIA1_ORYSJ Nitrate reductase [NADH] 1 OS=Oryza sativa subsp. japonica GN=NIA1 PE=2 SV=3	--	--	--	--	--	K00360	6e-14	74.7	osa:4345795	nitrate reductase (NADH) [EC:1.7.1.1]	GO:0022900//electron transport chain	GO:0046857//oxidoreductase activity, acting on other nitrogenous compounds as donors, with NAD or NADP as acceptor;GO:0005506//iron ion binding;GO:0005515//protein binding	-
1583	2a-osa-miR806g-p3	Unigene146278_All	4	19-38	29	2	0.999998	10	2.5	214	1	0.3037	--	--	--	--	--	--	--	--	--	--	--	--	--	--	--	--	--	--	-	-	-
1584	2a-osa-miR806g-p3	Unigene64377_All	4	79-97	89	2	0.999998	6	1.31667	265	29	7.112	--	--	--	--	--	--	--	--	--	--	--	--	--	--	--	--	--	--	-	-	-
1585	2a-osa-miR806g-p3	Unigene49233_All	4	175-194	185	2	0.999998	5	0.819048	307	4	0.8468	--	--	--	--	--	--	--	--	--	--	--	--	--	--	--	--	--	--	-	-	-
1586	2a-osa-miR806g-p3	Unigene81043_All	4	61-80	71	2	0.999998	2	1	319	9	1.8335	--	--	--	--	--	--	--	--	--	--	--	--	--	--	--	--	--	--	-	-	-
1587	2a-osa-miR806g-p3	Unigene118047_All	4	75-94	85	2	0.999998	5	0.819048	362	47	8.4378	gi|260447035|emb|CBG76448.1|	64.3	7e-10	OO_Ba0013J05-OO_Ba0033A15.35 [Oryza officinalis]	--	--	--	--	--	--	--	--	--	--	--	--	--	--	-	-	-
1588	2a-osa-miR806g-p3	Unigene54906_All	4	252-270	262	2	0.999998	7	1.51667	475	141	19.2914	--	--	--	--	--	--	--	--	--	--	--	--	--	--	--	--	--	--	-	-	-
1589	2a-osa-miR806g-p3	Unigene10091_All	4	424-442	434	2	0.999998	10	2.07143	569	98	11.1932	gi|226500334|ref|NP_001150025.1|	153	2e-36	gibberellin receptor GID1L2 [Zea mays] >gi|195636186|gb|ACG37561.1| gibberellin receptor GID1L2 [Zea mays]	--	--	--	--	--	--	--	--	--	--	--	--	--	--	-	-	-
1590	2a-osa-miR806g-p3	Unigene133033_All	4	62-81	72	2	0.999998	3	0.509524	495	11	1.4442	gi|115449181|ref|NP_001048370.1|	68.9	4e-11	Os02g0793500 [Oryza sativa (japonica cultivar-group)] >gi|113537901|dbj|BAF10284.1| Os02g0793500 [Oryza sativa Japonica Group]	--	--	--	--	--	--	--	--	--	--	--	--	--	--	-	-	-
1591	2a-osa-miR806g-p3	Unigene37657_All	4	105-124	115	2	0.999998	3	0.833333	553	315	37.019	--	--	--	--	--	--	--	--	--	--	--	--	--	--	--	--	--	--	-	-	-
1592	2a-osa-miR806g-p3	Unigene130584_All	4	55-74	65	2	0.999998	4	0.619048	556	101	11.8055	--	--	--	--	--	--	--	--	--	--	--	--	--	--	--	--	--	--	-	-	-
1593	2a-osa-miR806g-p3	Unigene20276_All	4	319-337	329	2	0.999998	8	1.37143	805	34	2.7449	gi|115465113|ref|NP_001056156.1|	72.4	1e-17	Os05g0535500 [Oryza sativa (japonica cultivar-group)] >gi|113579707|dbj|BAF18070.1| Os05g0535500 [Oryza sativa Japonica Group]	Q54E29	42	4e-06	THG1_DICDI Probable tRNA(His) guanylyltransferase OS=Dictyostelium discoideum GN=thg1 PE=3 SV=1	--	--	--	--	--	K10761	3e-19	72.4	osa:4339440	tRNA(His) guanylyltransferase [EC:2.7.7.-]	-	-	-
1594	2a-osa-miR806g-p3	Unigene121985_All	4	82-100	92	2	0.999998	5	1.15	809	89	7.1496	--	--	--	--	--	--	--	--	--	--	--	--	--	--	--	--	--	--	-	-	-
1595	2a-osa-miR806g-p3	Unigene63753_All	4	256-274	266	2	0.999998	16	3.9381	1537	381	16.1098	gi|115444117|ref|NP_001045838.1|	98.2	5e-26	Os02g0138600 [Oryza sativa (japonica cultivar-group)] >gi|113535369|dbj|BAF07752.1| Os02g0138600 [Oryza sativa Japonica Group]	P98088	61.2	1e-16	MUC5A_HUMAN Mucin-5AC (Fragments) OS=Homo sapiens GN=MUC5AC PE=1 SV=3	Rv3876	50.4	2e-08	COG0455	ATPases involved in chromosome partitioning	K10730	2e-07	54.7	osa:4336217	ATP-dependent DNA helicase Q4 [EC:3.6.1.-]	-	-	-
1596	2a-osa-miR806g-p3	Unigene120732_All	4	264-282	274	2	0.999998	16	3.9381	1554	43	1.7983	gi|115444211|ref|NP_001045885.1|	67.8	6e-24	Os02g0147600 [Oryza sativa (japonica cultivar-group)] >gi|113535416|dbj|BAF07799.1| Os02g0147600 [Oryza sativa Japonica Group]	P98088	68.2	6e-13	MUC5A_HUMAN Mucin-5AC (Fragments) OS=Homo sapiens GN=MUC5AC PE=1 SV=3	SPBC28F2.12	53.1	1e-06	COG0086	DNA-directed RNA polymerase, beta' subunit/160 kD subunit	K13171	3e-08	57	vvi:100262120	serine/arginine repetitive matrix protein 1	-	-	-
1597	2a-osa-miR806g-p3	Unigene12315_All	4	32-50	42	2	0.999998	3	0.916667	1455	478	21.3503	gi|226506246|ref|NP_001150290.1|	663	0	3-hydroxyisobutyryl-CoA hydrolase/ catalytic [Zea mays] >gi|195638126|gb|ACG38531.1| 3-hydroxyisobutyryl-CoA hydrolase/ catalytic [Zea mays]	Q6NVY1	243	2e-63	HIBCH_HUMAN 3-hydroxyisobutyryl-CoA hydrolase, mitochondrial OS=Homo sapiens GN=HIBCH PE=1 SV=2	BMEI1196	204	3e-52	COG1024	Enoyl-CoA hydratase/carnithine racemase	K05605	3e-81	299	ppp:PHYPADRAFT_199427	3-hydroxyisobutyryl-CoA hydrolase [EC:3.1.2.4]	-	-	-
1598	1a-tae-miR31914TA_R-5	Unigene114486_All	4	66-80	71	4	1	1	1	377	119	20.5137	gi|223697652|gb|ACN18278.1|	60.5	1e-08	hypersensitive induced reaction protein 2 [Triticum aestivum]	--	--	--	--	--	--	--	--	--	--	--	--	--	--	-	-	-
1599	2a-osa-miR818b-p3_L-1R+1_11ss3AT4CT6AG7TG8AG10TC11AG12TG14TG15CG16AT	Unigene127673_All	3	118-133	124	2	1	2	0.5	219	63	18.6954	--	--	--	--	--	--	--	--	--	--	--	--	--	--	--	--	--	--	-	-	-
1600	2a-osa-miR818b-p3_L-1R+1_11ss3AT4CT6AG7TG8AG10TC11AG12TG14TG15CG16AT	Unigene146278_All	3	22-37	28	2	1	2	2	214	1	0.3037	--	--	--	--	--	--	--	--	--	--	--	--	--	--	--	--	--	--	-	-	-
1601	2a-osa-miR1439-p5	Unigene16438_All	2	108-123	114	4	1	1	0.25	208	24	7.4987	--	--	--	--	--	--	--	--	--	--	--	--	--	--	--	--	--	--	-	-	-
1602	2a-osa-miR1439-p5	Unigene80000_All	2	170-185	176	4	1	1	0.2	200	1	0.3249	--	--	--	--	--	--	--	--	--	--	--	--	--	--	--	--	--	--	-	-	-
1603	2a-osa-miR1439-p5	Unigene106380_All	2	251-266	257	4	1	1	0.166667	278	26	6.0781	--	--	--	--	--	--	--	--	--	--	--	--	--	--	--	--	--	--	-	-	-
1604	2a-osa-miR1439-p5	Unigene91391_All	2	174-189	180	4	1	1	0.125	202	7	2.2521	--	--	--	--	--	--	--	--	--	--	--	--	--	--	--	--	--	--	-	-	-
1605	2a-osa-miR1439-p5	Unigene51500_All	2	137-152	143	4	1	1	0.333333	207	8	2.5116	--	--	--	--	--	--	--	--	--	--	--	--	--	--	--	--	--	--	-	-	-
1606	2a-osa-miR1439-p5	Unigene9298_All	2	211-226	217	4	1	1	0.142857	416	12	1.8747	--	--	--	--	--	--	--	--	--	--	--	--	--	--	--	--	--	--	-	-	-
1607	2a-osa-miR1439-p5	Unigene20140_All	2	394-409	400	4	1	1	0.333333	428	43	6.5293	--	--	--	--	--	--	--	--	--	--	--	--	--	--	--	--	--	--	-	-	-
1608	2a-osa-miR1439-p5	Unigene76020_All	2	49-64	55	4	1	1	0.333333	482	98	13.2135	--	--	--	--	--	--	--	--	--	--	--	--	--	--	--	--	--	--	-	-	-
1609	2a-osa-miR1439-p5	Unigene12782_All	2	483-498	489	4	1	1	1	563	58	6.6951	--	--	--	--	--	--	--	--	--	--	--	--	--	--	--	--	--	--	-	-	-
1610	2a-osa-miR1439-p5	Unigene48262_All	2	714-729	720	4	1	1	0.125	852	215	16.3998	--	--	--	--	--	--	--	--	--	--	--	--	--	--	--	--	--	--	-	-	-
1611	2a-far-miR437-p3	Unigene55777_All	3	432-451	442	4	1	1	0.333333	532	27	3.2983	--	--	--	--	--	--	--	--	--	--	--	--	--	--	--	--	--	--	-	-	-
1612	2a-far-miR437-p3	Unigene123930_All	3	209-228	219	4	1	1	0.333333	249	0	0	--	--	--	--	--	--	--	--	--	--	--	--	--	--	--	--	--	--	-	-	-
1613	2a-far-miR437-p3	Unigene73816_All	3	213-232	223	4	1	1	0.333333	321	25	5.0614	--	--	--	--	--	--	--	--	--	--	--	--	--	--	--	--	--	--	-	-	-
1614	2a-far-miR437-p3	Unigene16231_All	3	210-229	220	4	1	1	0.333333	325	61	12.1979	--	--	--	--	--	--	--	--	--	--	--	--	--	--	--	--	--	--	-	-	-
1615	2a-far-miR437-p3	Unigene65814_All	3	168-187	178	4	1	1	0.25	342	42	7.9811	--	--	--	--	--	--	--	--	--	--	--	--	--	--	--	--	--	--	-	-	-
1616	2a-far-miR437-p3	Unigene4503_All	3	453-472	463	4	1	1	0.2	538	168	20.2939	--	--	--	--	--	--	--	--	--	--	--	--	--	--	--	--	--	--	-	-	-
1617	2a-far-miR437-p3	Unigene12354_All	3	313-332	323	4	1	1	0.5	625	98	10.1902	--	--	--	--	--	--	--	--	--	--	--	--	--	--	--	--	--	--	-	-	-
1618	2a-far-miR437-p3	Unigene10190_All	3	572-591	582	4	1	1	0.333333	645	118	11.8894	--	--	--	--	--	--	--	--	--	--	--	--	--	--	--	--	--	--	-	-	-
1619	3a-bdi-miR5168-p5	Unigene148129_All	4	186-201	192	2	1	9	3.16667	226	6	1.7254	--	--	--	--	--	--	--	--	--	--	--	--	--	--	--	--	--	--	-	-	-
1620	3a-bdi-miR5168-p5	Unigene46201_All	4	955-971	961	2	1	2	2	1103	141	8.3077	gi|60678627|gb|AAX33674.1|	43.1	6e-09	plus agglutinin [Chlamydomonas incerta]	Q95JC9	54.3	4e-11	PRP_PIG Basic proline-rich protein OS=Sus scrofa PE=1 SV=2	Rv3876	49.7	7e-08	COG0455	ATPases involved in chromosome partitioning	K12400	3e-06	49.7	cre:CHLREDRAFT_195459	AP-4 complex subunit epsilon-1	-	-	-
1621	2a-osa-miR1439-p5	Unigene31207_All	4	95-110	101	2	1	2	0.5	560	187	21.7016	--	--	--	--	--	--	--	--	--	--	--	--	--	--	--	--	--	--	-	-	-
1622	2a-osa-miR1439-p5	Unigene112965_All	4	387-402	393	2	1	2	1	447	68	9.8864	--	--	--	--	--	--	--	--	--	--	--	--	--	--	--	--	--	--	-	-	-
1623	2a-osa-miR1439-p5	Unigene70057_All	4	174-189	180	2	1	2	2	229	16	4.5407	--	--	--	--	--	--	--	--	--	--	--	--	--	--	--	--	--	--	-	-	-
1624	2a-osa-miR1439-p5	Unigene75982_All	4	75-90	81	2	1	2	1	240	6	1.6247	--	--	--	--	--	--	--	--	--	--	--	--	--	--	--	--	--	--	-	-	-
1625	2a-osa-miR1439-p5	Unigene133486_All	4	287-302	293	2	1	2	0.333333	319	54	11.0012	--	--	--	--	--	--	--	--	--	--	--	--	--	--	--	--	--	--	-	-	-
1626	2a-osa-miR1439-p5	Unigene74260_All	4	209-224	215	2	1	3	1.5	376	3	0.5185	--	--	--	--	--	--	--	--	--	--	--	--	--	--	--	--	--	--	-	-	-
1627	2a-osa-miR1439-p5	Unigene82429_All	4	178-193	184	2	1	2	1.25	257	25	6.3219	--	--	--	--	--	--	--	--	--	--	--	--	--	--	--	--	--	--	-	-	-
1628	2a-osa-miR1439-p5	Unigene81402_All	4	120-135	126	2	1	2	0.666667	260	5	1.2498	--	--	--	--	--	--	--	--	--	--	--	--	--	--	--	--	--	--	-	-	-
1629	2a-osa-miR1439-p5	Unigene73469_All	4	97-112	103	2	1	2	0.666667	347	14	2.622	--	--	--	--	--	--	--	--	--	--	--	--	--	--	--	--	--	--	-	-	-
1630	2a-osa-miR1439-p5	Unigene5972_All	4	342-357	348	2	1	2	0.375	450	12	1.733	--	--	--	--	--	--	--	--	--	--	--	--	--	--	--	--	--	--	-	-	-
1631	2a-osa-miR1439-p5	Unigene42338_All	4	577-592	583	2	1	3	1.2	1220	135	7.1914	--	--	--	--	--	--	--	--	--	--	--	--	--	--	--	--	--	--	-	-	-
1632	2a-osa-miR1439-p5	Unigene42829_All	3	49-64	55	4	1	1	0.333333	277	33	7.7424	--	--	--	--	--	--	--	--	--	--	--	--	--	--	--	--	--	--	-	-	-
1633	2a-osa-miR1439-p5	Unigene135387_All	3	116-131	122	4	1	1	0.333333	288	0	0	--	--	--	--	--	--	--	--	--	--	--	--	--	--	--	--	--	--	-	-	-
1634	2a-osa-miR1439-p5	Unigene68980_All	3	73-88	79	4	1	1	1	314	89	18.4204	--	--	--	--	--	--	--	--	--	--	--	--	--	--	--	--	--	--	-	-	-
1635	2a-osa-miR1439-p5	Unigene70538_All	3	28-43	34	4	1	1	0.5	282	17	3.9178	--	--	--	--	--	--	--	--	--	--	--	--	--	--	--	--	--	--	-	-	-
1636	2a-osa-miR1439-p5	Unigene141254_All	3	293-308	299	4	1	1	0.5	321	192	38.8718	gi|255675286|dbj|BAH92567.1|	94	8e-19	Os04g0287175 [Oryza sativa Japonica Group]	--	--	--	--	--	--	--	--	--	--	--	--	--	--	-	-	GO:0009536//plastid
1637	2a-osa-miR1439-p5	Unigene146278_All	3	25-40	31	4	1	1	0.333333	214	1	0.3037	--	--	--	--	--	--	--	--	--	--	--	--	--	--	--	--	--	--	-	-	-
1638	2a-osa-miR1439-p5	Unigene2536_All	3	838-853	844	4	1	1	0.2	865	124	9.3163	gi|255674148|dbj|BAH91959.1|	302	7e-81	Os03g0108200 [Oryza sativa Japonica Group]	--	--	--	--	--	--	--	--	--	--	--	--	--	--	-	-	-
1639	2a-osa-miR1439-p5	Unigene16231_All	3	215-230	221	4	1	1	0.5	325	61	12.1979	--	--	--	--	--	--	--	--	--	--	--	--	--	--	--	--	--	--	-	-	-
1640	2a-osa-miR1439-p5	Unigene80598_All	3	115-130	121	4	1	1	0.166667	326	41	8.1734	--	--	--	--	--	--	--	--	--	--	--	--	--	--	--	--	--	--	-	-	-
1641	2a-osa-miR1439-p5	Unigene36045_All	3	90-105	96	4	1	1	1	690	69	6.4989	--	--	--	--	--	--	--	--	--	--	--	--	--	--	--	--	--	--	-	-	-
1642	2a-osa-miR1439-p5	Unigene42000_All	3	121-136	127	4	1	1	0.5	439	49	7.2539	gi|242051126|ref|XP_002463307.1|	60.8	8e-09	hypothetical protein SORBIDRAFT_02g041510 [Sorghum bicolor] >gi|241926684|gb|EER99828.1| hypothetical protein SORBIDRAFT_02g041510 [Sorghum bicolor]	--	--	--	--	--	--	--	--	--	--	--	--	--	--	-	-	-
1643	2a-osa-miR1439-p5	Unigene4503_All	3	458-473	464	4	1	1	0.166667	538	168	20.2939	--	--	--	--	--	--	--	--	--	--	--	--	--	--	--	--	--	--	-	-	-
1644	2a-osa-miR1439-p5	Unigene12354_All	3	318-333	324	4	1	1	0.2	625	98	10.1902	--	--	--	--	--	--	--	--	--	--	--	--	--	--	--	--	--	--	-	-	-
1645	2a-osa-miR1439-p5	Unigene25302_All	3	99-114	105	4	1	1	1	1373	176	8.3307	gi|49065962|gb|AAT49066.1|	57.8	6e-07	ent-kaurene synthase-like protein 1 [Hordeum vulgare subsp. vulgare]	--	--	--	--	--	--	--	--	--	--	--	--	--	--	-	-	-
1646	2a-osa-miR806g-p3	Unigene47844_All	4	102-121	112	4	1	1	0.25	387	22	3.6945	--	--	--	--	--	--	--	--	--	--	--	--	--	--	--	--	--	--	-	-	-
1647	2a-osa-miR806g-p3	Unigene140764_All	4	312-331	322	4	1	1	0.5	392	30	4.9736	--	--	--	--	--	--	--	--	--	--	--	--	--	--	--	--	--	--	-	-	-
1648	2a-osa-miR806g-p3	Unigene146379_All	4	115-134	125	4	1	1	0.5	215	0	0	--	--	--	--	--	--	--	--	--	--	--	--	--	--	--	--	--	--	-	-	-
1649	2a-osa-miR806g-p3	Unigene125945_All	4	92-111	102	4	1	1	0.5	222	2	0.5855	--	--	--	--	--	--	--	--	--	--	--	--	--	--	--	--	--	--	-	-	-
1650	2a-osa-miR806g-p3	Unigene133345_All	4	107-126	117	4	1	1	0.25	299	14	3.043	--	--	--	--	--	--	--	--	--	--	--	--	--	--	--	--	--	--	-	-	-
1651	2a-osa-miR806g-p3	Unigene32261_All	4	378-397	388	4	1	1	0.142857	431	15	2.2618	--	--	--	--	--	--	--	--	--	--	--	--	--	--	--	--	--	--	-	-	-
1652	2a-osa-miR806g-p3	Unigene38781_All	4	113-132	123	4	1	1	0.5	435	111	16.5834	--	--	--	--	--	--	--	--	--	--	--	--	--	--	--	--	--	--	-	-	-
1653	2a-osa-miR806g-p3	Unigene56466_All	4	146-165	156	4	1	1	1	453	40	5.7385	--	--	--	--	--	--	--	--	--	--	--	--	--	--	--	--	--	--	-	-	-
1654	2a-osa-miR806g-p3	Unigene35909_All	4	39-58	49	4	1	1	0.25	487	89	11.8768	--	--	--	--	--	--	--	--	--	--	--	--	--	--	--	--	--	--	-	-	-
1655	2a-osa-miR806g-p3	Unigene48723_All	4	540-559	550	4	1	1	0.333333	1658	984	38.57	gi|23345042|gb|AAN17462.1|	101	6e-20	hypersensitive-induced reaction protein 1 [Hordeum vulgare subsp. vulgare] >gi|23345052|gb|AAN17457.1| hypersensitive-induced reaction protein 1 [Hordeum vulgare subsp. vulgare]	--	--	--	--	--	--	--	--	--	--	--	--	--	--	-	GO:0005515//protein binding	-
1656	2a-osa-miR806g-p3	Unigene2666_All	4	843-862	853	4	1	1	0.25	1014	162	10.3828	--	--	--	--	--	--	--	--	--	--	--	--	--	--	--	--	--	--	-	-	-
1657	2a-osa-miR806g-p3	Unigene11489_All	4	2-20	12	4	1	1	0.25	2048	977	31.003	gi|115484967|ref|NP_001067627.1|	401	1e-135	Os11g0251400 [Oryza sativa (japonica cultivar-group)] >gi|62733062|gb|AAX95179.1| expressed protein [Oryza sativa Japonica Group] >gi|77549628|gb|ABA92425.1| expressed protein [Oryza sativa (japonica cultivar-group)] >gi|108864196|gb|ABG22429.1| expressed protein [Oryza sativa (japonica cultivar-group)] >gi|108864197|gb|ABG22430.1| expressed protein [Oryza sativa (japonica cultivar-group)] >gi|11…	Q21920	81.6	2e-14	ANKHM_CAEEL Ankyrin repeat and KH domain-containing protein R11A8.7 OS=Caenorhabditis elegans GN=R11A8.7 PE=2 SV=3	all2748	59.3	2e-08	COG0666	FOG: Ankyrin repeat	--	--	--	--	--	-	-	-
1658	2a-osa-miR818b-p3_L-1R+1_11ss3AT4CT6AG7TG8AG10TC11AG12TG14TG15CG16AT	Unigene86168_All	4	240-255	246	2	1	4	0.933333	520	85	10.6232	--	--	--	--	--	--	--	--	--	--	--	--	--	--	--	--	--	--	-	-	-
1659	2a-osa-miR818b-p3_L-1R+1_11ss3AT4CT6AG7TG8AG10TC11AG12TG14TG15CG16AT	Unigene130833_All	4	194-209	200	2	1	4	1.03333	221	4	1.1763	--	--	--	--	--	--	--	--	--	--	--	--	--	--	--	--	--	--	-	-	-
1660	2a-osa-miR818b-p3_L-1R+1_11ss3AT4CT6AG7TG8AG10TC11AG12TG14TG15CG16AT	Unigene84678_All	4	152-167	158	2	1	3	0.533333	311	38	7.9408	gi|115485639|ref|NP_001067963.1|	91.7	4e-18	Os11g0514000 [Oryza sativa (japonica cultivar-group)] >gi|113645185|dbj|BAF28326.1| Os11g0514000 [Oryza sativa Japonica Group]	--	--	--	--	--	--	--	--	--	--	--	--	--	--	-	-	-
1661	2a-osa-miR818b-p3_L-1R+1_11ss3AT4CT6AG7TG8AG10TC11AG12TG14TG15CG16AT	Unigene74260_All	4	206-221	212	2	1	3	2.5	376	3	0.5185	--	--	--	--	--	--	--	--	--	--	--	--	--	--	--	--	--	--	-	-	-
1662	2a-osa-miR818b-p3_L-1R+1_11ss3AT4CT6AG7TG8AG10TC11AG12TG14TG15CG16AT	Unigene92358_All	4	177-192	183	2	1	2	0.392857	205	7	2.2191	--	--	--	--	--	--	--	--	--	--	--	--	--	--	--	--	--	--	-	-	-
1663	2a-osa-miR818b-p3_L-1R+1_11ss3AT4CT6AG7TG8AG10TC11AG12TG14TG15CG16AT	Unigene37749_All	4	128-143	134	2	1	2	0.47619	260	30	7.4987	--	--	--	--	--	--	--	--	--	--	--	--	--	--	--	--	--	--	-	-	-
1664	2a-osa-miR818b-p3_L-1R+1_11ss3AT4CT6AG7TG8AG10TC11AG12TG14TG15CG16AT	Unigene55579_All	4	78-93	84	2	1	3	2.16667	286	44	9.9983	--	--	--	--	--	--	--	--	--	--	--	--	--	--	--	--	--	--	-	-	-
1665	2a-osa-miR818b-p3_L-1R+1_11ss3AT4CT6AG7TG8AG10TC11AG12TG14TG15CG16AT	Unigene68036_All	4	69-84	75	2	1	2	0.666667	319	18	3.6671	--	--	--	--	--	--	--	--	--	--	--	--	--	--	--	--	--	--	-	-	-
1666	2a-osa-miR818b-p3_L-1R+1_11ss3AT4CT6AG7TG8AG10TC11AG12TG14TG15CG16AT	Unigene40605_All	4	124-139	130	2	1	4	0.933333	354	49	8.9956	--	--	--	--	--	--	--	--	--	--	--	--	--	--	--	--	--	--	-	-	-
1667	2a-osa-miR818b-p3_L-1R+1_11ss3AT4CT6AG7TG8AG10TC11AG12TG14TG15CG16AT	Unigene117401_All	4	79-94	85	2	1	2	1.33333	428	43	6.5293	--	--	--	--	--	--	--	--	--	--	--	--	--	--	--	--	--	--	-	-	-
1668	2a-osa-miR818b-p3_L-1R+1_11ss3AT4CT6AG7TG8AG10TC11AG12TG14TG15CG16AT	Unigene12782_All	4	480-495	486	2	1	2	1.14286	563	58	6.6951	--	--	--	--	--	--	--	--	--	--	--	--	--	--	--	--	--	--	-	-	-
1669	2a-osa-miR818b-p3_L-1R+1_11ss3AT4CT6AG7TG8AG10TC11AG12TG14TG15CG16AT	Unigene122861_All	3	138-153	144	4	1	1	0.25	352	16	2.954	gi|115462139|ref|NP_001054669.1|	73.6	1e-12	Os05g0150900 [Oryza sativa (japonica cultivar-group)] >gi|109940176|sp|P93422.2|SYH_ORYSJ RecName: Full=Histidyl-tRNA synthetase; AltName: Full=Histidine--tRNA ligase; Short=HisRS >gi|54291833|gb|AAV32201.1| histidyl-tRNA synthetase [Oryza sativa Japonica Group] >gi|113578220|dbj|BAF16583.1| Os05g0150900 [Oryza sativa Japonica Group]	P93422	73.6	4e-13	SYH_ORYSJ Histidyl-tRNA synthetase OS=Oryza sativa subsp. japonica GN=Os05g0150900 PE=2 SV=2	SPBC2G2.12	52.4	2e-07	COG0124	Histidyl-tRNA synthetase	K01892	3e-14	73.6	osa:4337830	histidyl-tRNA synthetase [EC:6.1.1.21]	GO:0006427//histidyl-tRNA aminoacylation	GO:0005524//ATP binding;GO:0004821//histidine-tRNA ligase activity	GO:0009536//plastid
1670	2a-osa-miR818b-p3_L-1R+1_11ss3AT4CT6AG7TG8AG10TC11AG12TG14TG15CG16AT	Unigene49233_All	3	178-193	184	4	1	1	0.166667	307	4	0.8468	--	--	--	--	--	--	--	--	--	--	--	--	--	--	--	--	--	--	-	-	-
1671	2a-osa-miR818b-p3_L-1R+1_11ss3AT4CT6AG7TG8AG10TC11AG12TG14TG15CG16AT	Unigene118047_All	3	78-93	84	4	1	1	0.166667	362	47	8.4378	gi|260447035|emb|CBG76448.1|	64.3	7e-10	OO_Ba0013J05-OO_Ba0033A15.35 [Oryza officinalis]	--	--	--	--	--	--	--	--	--	--	--	--	--	--	-	-	-
1672	2a-osa-miR818b-p3_L-1R+1_11ss3AT4CT6AG7TG8AG10TC11AG12TG14TG15CG16AT	Unigene136060_All	3	211-226	217	4	1	1	0.166667	368	29	5.1214	--	--	--	--	--	--	--	--	--	--	--	--	--	--	--	--	--	--	-	-	-
1673	2a-osa-miR818b-p3_L-1R+1_11ss3AT4CT6AG7TG8AG10TC11AG12TG14TG15CG16AT	Unigene133033_All	3	65-80	71	4	1	1	0.166667	495	11	1.4442	gi|115449181|ref|NP_001048370.1|	68.9	4e-11	Os02g0793500 [Oryza sativa (japonica cultivar-group)] >gi|113537901|dbj|BAF10284.1| Os02g0793500 [Oryza sativa Japonica Group]	--	--	--	--	--	--	--	--	--	--	--	--	--	--	-	-	-
1674	2a-osa-miR818b-p3_L-1R+1_11ss3AT4CT6AG7TG8AG10TC11AG12TG14TG15CG16AT	Unigene116284_All	3	76-91	82	4	1	1	0.166667	204	9	2.8672	--	--	--	--	--	--	--	--	--	--	--	--	--	--	--	--	--	--	-	-	-
1675	2a-osa-miR818b-p3_L-1R+1_11ss3AT4CT6AG7TG8AG10TC11AG12TG14TG15CG16AT	Unigene122655_All	3	59-74	65	4	1	1	1	210	12	3.7136	--	--	--	--	--	--	--	--	--	--	--	--	--	--	--	--	--	--	-	-	-
1676	2a-osa-miR818b-p3_L-1R+1_11ss3AT4CT6AG7TG8AG10TC11AG12TG14TG15CG16AT	Unigene96995_All	3	194-209	200	4	1	1	0.166667	222	8	2.3419	--	--	--	--	--	--	--	--	--	--	--	--	--	--	--	--	--	--	-	-	-
1677	2a-osa-miR818b-p3_L-1R+1_11ss3AT4CT6AG7TG8AG10TC11AG12TG14TG15CG16AT	Unigene130584_All	3	58-73	64	4	1	1	0.166667	556	101	11.8055	--	--	--	--	--	--	--	--	--	--	--	--	--	--	--	--	--	--	-	-	-
1678	2a-osa-miR818b-p3_L-1R+1_11ss3AT4CT6AG7TG8AG10TC11AG12TG14TG15CG16AT	Unigene10145_All	3	84-99	90	4	1	1	0.142857	233	18	5.0206	--	--	--	--	--	--	--	--	--	--	--	--	--	--	--	--	--	--	-	-	-
1679	2a-osa-miR818b-p3_L-1R+1_11ss3AT4CT6AG7TG8AG10TC11AG12TG14TG15CG16AT	Unigene29326_All	3	154-169	160	4	1	1	0.166667	243	90	24.0699	--	--	--	--	--	--	--	--	--	--	--	--	--	--	--	--	--	--	-	-	-
1680	2a-osa-miR818b-p3_L-1R+1_11ss3AT4CT6AG7TG8AG10TC11AG12TG14TG15CG16AT	Unigene28457_All	3	142-157	148	4	1	1	0.333333	256	11	2.7925	--	--	--	--	--	--	--	--	--	--	--	--	--	--	--	--	--	--	-	-	-
1681	2a-osa-miR818b-p3_L-1R+1_11ss3AT4CT6AG7TG8AG10TC11AG12TG14TG15CG16AT	Unigene66878_All	3	86-101	92	4	1	1	0.142857	305	54	11.5062	--	--	--	--	--	--	--	--	--	--	--	--	--	--	--	--	--	--	-	-	-
1682	2a-osa-miR818b-p3_L-1R+1_11ss3AT4CT6AG7TG8AG10TC11AG12TG14TG15CG16AT	Unigene21549_All	3	227-242	233	4	1	1	0.333333	351	52	9.628	--	--	--	--	--	--	--	--	--	--	--	--	--	--	--	--	--	--	-	-	-
1683	2a-osa-miR818b-p3_L-1R+1_11ss3AT4CT6AG7TG8AG10TC11AG12TG14TG15CG16AT	Unigene47759_All	3	470-485	476	4	1	1	0.166667	557	85	9.9175	--	--	--	--	--	--	--	--	--	--	--	--	--	--	--	--	--	--	-	-	-
1684	2a-osa-miR818b-p3_L-1R+1_11ss3AT4CT6AG7TG8AG10TC11AG12TG14TG15CG16AT	Unigene34915_All	3	1271-1286	1277	4	1	1	0.5	1477	677	29.7884	gi|218184716|gb|EEC67143.1|	70.1	1e-10	hypothetical protein OsI_33977 [Oryza sativa Indica Group]	--	--	--	--	--	--	--	--	--	--	--	--	--	--	-	-	-
1685	2a-osa-miR818b-p3_L-1R+1_11ss3AT4CT6AG7TG8AG10TC11AG12TG14TG15CG16AT	Unigene419_All	3	2740-2755	2746	4	1	1	0.5	2910	539	12.0374	gi|115481726|ref|NP_001064456.1|	815	0	Os10g0370100 [Oryza sativa (japonica cultivar-group)] >gi|110288988|gb|ABG66042.1| NB-ARC domain containing protein, expressed [Oryza sativa (japonica cultivar-group)] >gi|113639065|dbj|BAF26370.1| Os10g0370100 [Oryza sativa Japonica Group]	Q39214	172	9e-42	RPM1_ARATH Disease resistance protein RPM1 OS=Arabidopsis thaliana GN=RPM1 PE=1 SV=1	--	--	--	--	--	K13457	1e-56	219	vvi:100252764	disease resistance protein RPM1	-	-	-
1686	3a-bdi-miR5168-p5	Unigene45603_All	4	360-375	366	4	1	1	1	439	79	11.695	--	--	--	--	--	--	--	--	--	--	--	--	--	--	--	--	--	--	-	-	-
1687	2a-osa-miR1439-p5	Unigene147404_All	4	3-18	9	4	1	1	0.2	222	4	1.171	--	--	--	--	--	--	--	--	--	--	--	--	--	--	--	--	--	--	-	-	-
1688	2a-osa-miR1439-p5	Unigene40352_All	4	268-283	274	4	1	1	0.2	303	121	25.9526	--	--	--	--	--	--	--	--	--	--	--	--	--	--	--	--	--	--	-	-	-
1689	2a-osa-miR1439-p5	Unigene87357_All	4	468-483	474	4	1	1	1	742	32	2.8028	gi|255676397|dbj|BAH93171.1|	197	4e-74	Os05g0434000 [Oryza sativa Japonica Group]	P11369	68.6	9e-20	POL2_MOUSE Retrovirus-related Pol polyprotein LINE-1 OS=Mus musculus GN=Pol PE=1 SV=2	--	--	--	--	--	K13148	6e-30	92	vvi:100261060	integrator complex subunit 11 [EC:3.1.27.-]	GO:0006278//RNA-dependent DNA replication	GO:0003964//RNA-directed DNA polymerase activity;GO:0003723//RNA binding	GO:0009536//plastid;GO:0005739//mitochondrion
1690	2a-osa-miR1439-p5	Unigene67732_All	4	31-46	37	4	1	1	0.2	206	6	1.8929	--	--	--	--	--	--	--	--	--	--	--	--	--	--	--	--	--	--	-	-	-
1691	2a-osa-miR1439-p5	Unigene69686_All	4	24-39	30	4	1	1	0.142857	211	3	0.924	--	--	--	--	--	--	--	--	--	--	--	--	--	--	--	--	--	--	-	-	-
1692	2a-osa-miR1439-p5	Unigene131077_All	4	86-101	92	4	1	1	0.166667	244	0	0	--	--	--	--	--	--	--	--	--	--	--	--	--	--	--	--	--	--	-	-	-
1693	2a-osa-miR1439-p5	Unigene151315_All	4	204-219	210	4	1	1	0.333333	251	0	0	--	--	--	--	--	--	--	--	--	--	--	--	--	--	--	--	--	--	-	-	-
1694	2a-osa-miR1439-p5	Unigene69600_All	4	79-94	85	4	1	1	0.5	277	18	4.2231	--	--	--	--	--	--	--	--	--	--	--	--	--	--	--	--	--	--	-	-	-
1695	2a-osa-miR1439-p5	Unigene57898_All	4	154-169	160	4	1	1	0.333333	283	82	18.8307	--	--	--	--	--	--	--	--	--	--	--	--	--	--	--	--	--	--	-	-	-
1696	2a-osa-miR1439-p5	Unigene76465_All	4	123-138	129	4	1	1	0.166667	303	10	2.1448	--	--	--	--	--	--	--	--	--	--	--	--	--	--	--	--	--	--	-	-	-
1697	2a-osa-miR1439-p5	Unigene88014_All	4	84-99	90	4	1	1	0.5	343	163	30.8839	gi|115467388|ref|NP_001057293.1|	73.2	2e-12	Os06g0250600 [Oryza sativa (japonica cultivar-group)]	--	--	--	--	--	--	--	--	--	--	--	--	--	--	-	-	-
1698	2a-osa-miR1439-p5	Unigene40605_All	4	127-142	133	4	1	1	0.333333	354	49	8.9956	--	--	--	--	--	--	--	--	--	--	--	--	--	--	--	--	--	--	-	-	-
1699	2a-osa-miR1439-p5	Unigene46016_All	4	424-439	430	4	1	1	0.2	975	73	4.8658	--	--	--	--	--	--	--	--	--	--	--	--	--	--	--	--	--	--	-	-	-
1700	2a-osa-miR1439-p5	Unigene4088_All	4	320-335	326	4	1	1	0.2	366	184	32.672	gi|115473509|ref|NP_001060353.1|	72	3e-12	Os07g0628900 [Oryza sativa (japonica cultivar-group)] >gi|113611889|dbj|BAF22267.1| Os07g0628900 [Oryza sativa Japonica Group]	--	--	--	--	--	--	--	--	--	--	--	--	--	--	-	-	-
1701	2a-osa-miR1439-p5	Unigene62895_All	4	203-218	209	4	1	1	0.2	231	2	0.5627	--	--	--	--	--	--	--	--	--	--	--	--	--	--	--	--	--	--	-	-	-
1702	2a-osa-miR1439-p5	Unigene68655_All	4	256-271	262	4	1	1	0.166667	429	55	8.3319	--	--	--	--	--	--	--	--	--	--	--	--	--	--	--	--	--	--	-	-	-
1703	2a-osa-miR1439-p5	Unigene63011_All	4	275-290	281	4	1	1	0.125	312	19	3.9577	--	--	--	--	--	--	--	--	--	--	--	--	--	--	--	--	--	--	-	-	-
1704	2a-osa-miR1439-p5	Unigene146483_All	4	88-103	94	4	1	1	0.142857	216	7	2.1061	--	--	--	--	--	--	--	--	--	--	--	--	--	--	--	--	--	--	-	-	-
1705	2a-osa-miR1439-p5	Unigene116935_All	4	326-341	332	4	1	1	0.333333	384	10	1.6924	gi|223949427|gb|ACN28797.1|	58.2	5e-08	unknown [Zea mays]	--	--	--	--	--	--	--	--	--	--	--	--	--	--	-	-	-
1706	2a-osa-miR1439-p5	Unigene72652_All	4	86-101	92	4	1	1	0.333333	276	13	3.0611	--	--	--	--	--	--	--	--	--	--	--	--	--	--	--	--	--	--	-	-	-
1707	2a-osa-miR1439-p5	Unigene25580_All	4	766-781	772	4	1	1	0.5	984	130	8.5859	--	--	--	--	--	--	--	--	--	--	--	--	--	--	--	--	--	--	-	-	-
1708	2a-osa-miR1439-p5	Unigene3073_All	4	50-65	56	4	1	1	0.5	376	46	7.9508	--	--	--	--	--	--	--	--	--	--	--	--	--	--	--	--	--	--	-	-	-
1709	2a-osa-miR1439-p5	Unigene78328_All	4	153-168	159	4	1	1	0.166667	245	41	10.8757	--	--	--	--	--	--	--	--	--	--	--	--	--	--	--	--	--	--	-	-	-
1710	2a-osa-miR1439-p5	Unigene42233_All	4	66-81	72	4	1	1	0.142857	668	114	11.0909	--	--	--	--	--	--	--	--	--	--	--	--	--	--	--	--	--	--	-	-	-
1711	2a-osa-miR1439-p5	Unigene115062_All	4	740-755	746	4	1	1	1	866	39	2.9267	--	--	--	--	--	--	--	--	--	--	--	--	--	--	--	--	--	--	-	-	-
1712	2a-osa-miR1439-p5	Unigene106657_All	4	189-203	194	4	1	1	0.125	281	8	1.8502	--	--	--	--	--	--	--	--	--	--	--	--	--	--	--	--	--	--	-	-	-
1713	2a-osa-miR1439-p5	Unigene2578_All	4	135-149	140	4	1	1	0.5	1059	90	5.5231	gi|110288588|gb|AAP52045.2|	148	2e-34	expressed protein [Oryza sativa (japonica cultivar-group)] >gi|255679200|dbj|BAF26041.2| Os10g0136900 [Oryza sativa Japonica Group]	--	--	--	--	--	--	--	--	--	--	--	--	--	--	-	-	-
1714	2a-osa-miR1439-p5	Unigene43335_All	4	229-244	235	4	1	1	0.5	792	77	6.3184	gi|115476826|ref|NP_001062009.1|	74.7	2e-12	Os08g0468700 [Oryza sativa (japonica cultivar-group)] >gi|113623978|dbj|BAF23923.1| Os08g0468700 [Oryza sativa Japonica Group]	P16081	74.7	6e-13	NIA1_ORYSJ Nitrate reductase [NADH] 1 OS=Oryza sativa subsp. japonica GN=NIA1 PE=2 SV=3	--	--	--	--	--	K00360	6e-14	74.7	osa:4345795	nitrate reductase (NADH) [EC:1.7.1.1]	GO:0022900//electron transport chain	GO:0046857//oxidoreductase activity, acting on other nitrogenous compounds as donors, with NAD or NADP as acceptor;GO:0005506//iron ion binding;GO:0005515//protein binding	-
1715	2a-osa-miR818b-p3_L-1R+1_11ss3AT4CT6AG7TG8AG10TC11AG12TG14TG15CG16AT	Unigene32499_All	4	387-402	393	4	1	1	0.25	560	75	8.7039	--	--	--	--	--	--	--	--	--	--	--	--	--	--	--	--	--	--	-	-	-
1716	2a-osa-miR818b-p3_L-1R+1_11ss3AT4CT6AG7TG8AG10TC11AG12TG14TG15CG16AT	Unigene47844_All	4	105-120	111	4	1	1	0.25	387	22	3.6945	--	--	--	--	--	--	--	--	--	--	--	--	--	--	--	--	--	--	-	-	-
1717	2a-osa-miR818b-p3_L-1R+1_11ss3AT4CT6AG7TG8AG10TC11AG12TG14TG15CG16AT	Unigene140764_All	4	315-330	321	4	1	1	0.25	392	30	4.9736	--	--	--	--	--	--	--	--	--	--	--	--	--	--	--	--	--	--	-	-	-
1718	2a-osa-miR818b-p3_L-1R+1_11ss3AT4CT6AG7TG8AG10TC11AG12TG14TG15CG16AT	Unigene131077_All	4	83-98	89	4	1	1	0.333333	244	0	0	--	--	--	--	--	--	--	--	--	--	--	--	--	--	--	--	--	--	-	-	-
1719	2a-osa-miR818b-p3_L-1R+1_11ss3AT4CT6AG7TG8AG10TC11AG12TG14TG15CG16AT	Unigene51813_All	4	86-101	92	4	1	1	0.5	286	94	21.36	--	--	--	--	--	--	--	--	--	--	--	--	--	--	--	--	--	--	-	-	-
1720	2a-osa-miR818b-p3_L-1R+1_11ss3AT4CT6AG7TG8AG10TC11AG12TG14TG15CG16AT	Unigene131953_All	4	105-120	111	4	1	1	0.142857	208	27	8.436	--	--	--	--	--	--	--	--	--	--	--	--	--	--	--	--	--	--	-	-	-
1721	2a-osa-miR818b-p3_L-1R+1_11ss3AT4CT6AG7TG8AG10TC11AG12TG14TG15CG16AT	Unigene93683_All	4	180-195	186	4	1	1	0.166667	210	3	0.9284	--	--	--	--	--	--	--	--	--	--	--	--	--	--	--	--	--	--	-	-	-
1722	2a-osa-miR818b-p3_L-1R+1_11ss3AT4CT6AG7TG8AG10TC11AG12TG14TG15CG16AT	Unigene19926_All	4	80-95	86	4	1	1	0.5	609	105	11.205	--	--	--	--	--	--	--	--	--	--	--	--	--	--	--	--	--	--	-	-	-
1723	2a-osa-miR818b-p3_L-1R+1_11ss3AT4CT6AG7TG8AG10TC11AG12TG14TG15CG16AT	Unigene71542_All	4	2-17	8	4	1	1	0.2	254	6	1.5352	--	--	--	--	--	--	--	--	--	--	--	--	--	--	--	--	--	--	-	-	-
1724	2a-osa-miR818b-p3_L-1R+1_11ss3AT4CT6AG7TG8AG10TC11AG12TG14TG15CG16AT	Unigene85360_All	4	160-175	166	4	1	1	0.142857	321	20	4.0491	--	--	--	--	--	--	--	--	--	--	--	--	--	--	--	--	--	--	-	-	-
1725	2a-osa-miR818b-p3_L-1R+1_11ss3AT4CT6AG7TG8AG10TC11AG12TG14TG15CG16AT	Unigene62697_All	4	78-93	84	4	1	1	1	411	22	3.4787	--	--	--	--	--	--	--	--	--	--	--	--	--	--	--	--	--	--	-	-	-
1726	2a-osa-miR818b-p3_L-1R+1_11ss3AT4CT6AG7TG8AG10TC11AG12TG14TG15CG16AT	Unigene37657_All	4	108-123	114	4	1	1	0.142857	553	315	37.019	--	--	--	--	--	--	--	--	--	--	--	--	--	--	--	--	--	--	-	-	-
1727	2a-osa-miR818b-p3_L-1R+1_11ss3AT4CT6AG7TG8AG10TC11AG12TG14TG15CG16AT	Unigene134631_All	4	230-245	236	4	1	1	0.142857	614	39	4.128	--	--	--	--	--	--	--	--	--	--	--	--	--	--	--	--	--	--	-	-	-
1728	2a-osa-miR818b-p3_L-1R+1_11ss3AT4CT6AG7TG8AG10TC11AG12TG14TG15CG16AT	Unigene12354_All	4	315-330	321	4	1	1	0.25	625	98	10.1902	--	--	--	--	--	--	--	--	--	--	--	--	--	--	--	--	--	--	-	-	-
1729	2a-osa-miR818b-p3_L-1R+1_11ss3AT4CT6AG7TG8AG10TC11AG12TG14TG15CG16AT	Unigene46976_All	4	554-569	560	4	1	1	1	632	127	13.0595	--	--	--	--	--	--	--	--	--	--	--	--	--	--	--	--	--	--	-	-	-
1730	2a-osa-miR818b-p3_L-1R+1_11ss3AT4CT6AG7TG8AG10TC11AG12TG14TG15CG16AT	Unigene19264_All	4	262-277	268	4	1	1	0.25	833	72	5.6173	--	--	--	--	--	--	--	--	--	--	--	--	--	--	--	--	--	--	-	-	-
1731	2a-osa-miR818b-p3_L-1R+1_11ss3AT4CT6AG7TG8AG10TC11AG12TG14TG15CG16AT	Unigene24269_All	4	843-858	849	4	1	1	0.142857	871	118	8.8045	--	--	--	--	--	--	--	--	--	--	--	--	--	--	--	--	--	--	-	-	-
1732	2a-osa-miR818b-p3_L-1R+1_11ss3AT4CT6AG7TG8AG10TC11AG12TG14TG15CG16AT	Unigene35062_All	4	1073-1088	1079	4	1	1	0.142857	1812	232	8.3209	--	--	--	--	--	--	--	--	--	--	--	--	--	--	--	--	--	--	-	-	-
